# Supplementary material for: The pregnane X receptor drives sexually dimorphic hepatic changes in lipid and xenobiotic metabolism in response to gut microbiota in mice
Source: Microbiome. 2021 Apr 20;9:93. doi: 10.1186/s40168-021-01050-9 (PMC8059225; doi:10.1186/s40168-021-01050-9)
Supplement: Supplementary file 4 — Additional file 3. List of all genes detected in the microarray experiment, log(fold-changes), raw p-values and corrected p-values for inter-group comparisons. [file 40168_2021_1050_MOESM4_ESM.xlsx]

## Sheet: AdditionalFile3
Additional file 3: List of all genes detecterd in the microarray experiment, log(fold-changes), raw p-values and corrected p-values for inter-group comparisons.
Sequence	ProbeName	GeneName	SystematicName	Description	logFC_M_PxrWT_ATB.M_PxrWT_CTRL	logFC_M_PxrKO_ATB.M_PxrKO_CTRL	logFC_F_PxrWT_ATB.F_PxrWT_CTRL	logFC_F_PxrKO_ATB.F_PxrKO_CTRL	logFC_M_PxrKO_CTRL.M_PxrWT_CTRL	logFC_F_PxrKO_CTRL.F_PxrWT_CTRL	logFC_M_PxrKO_ATB.M_PxrWT_ATB	logFC_F_PxrKO_ATB.F_PxrWT_ATB	logFC_F_PxrWT_CTRL.M_PxrWT_CTRL	logFC_F_PxrKO_CTRL.M_PxrKO_CTRL	logFC_F_PxrWT_ATB.M_PxrWT_ATB	logFC_F_PxrKO_ATB.M_PxrKO_ATB	logFC_.M_PxrWT_ATB.M_PxrWT_CTRL...M_PxrKO_ATB.M_PxrKO_CTRL.	logFC_.F_PxrWT_ATB.F_PxrWT_CTRL...F_PxrKO_ATB.F_PxrKO_CTRL.	logFC_.M_PxrKO_CTRL.M_PxrWT_CTRL...F_PxrKO_CTRL.F_PxrWT_CTRL.	logFC_.M_PxrKO_ATB.M_PxrWT_ATB...F_PxrKO_ATB.F_PxrWT_ATB.	logFC_.M_PxrWT_ATB.M_PxrWT_CTRL...F_PxrWT_ATB.F_PxrWT_CTRL.	logFC_.M_PxrKO_ATB.M_PxrKO_CTRL...F_PxrKO_ATB.F_PxrKO_CTRL.	P.value_M_PxrWT_ATB.M_PxrWT_CTRL	P.value_M_PxrKO_ATB.M_PxrKO_CTRL	P.value_F_PxrWT_ATB.F_PxrWT_CTRL	P.value_F_PxrKO_ATB.F_PxrKO_CTRL	P.value_M_PxrKO_CTRL.M_PxrWT_CTRL	P.value_F_PxrKO_CTRL.F_PxrWT_CTRL	P.value_M_PxrKO_ATB.M_PxrWT_ATB	P.value_F_PxrKO_ATB.F_PxrWT_ATB	P.value_F_PxrWT_CTRL.M_PxrWT_CTRL	P.value_F_PxrKO_CTRL.M_PxrKO_CTRL	P.value_F_PxrWT_ATB.M_PxrWT_ATB	P.value_F_PxrKO_ATB.M_PxrKO_ATB	P.value_.M_PxrWT_ATB.M_PxrWT_CTRL...M_PxrKO_ATB.M_PxrKO_CTRL.	P.value_.F_PxrWT_ATB.F_PxrWT_CTRL...F_PxrKO_ATB.F_PxrKO_CTRL.	P.value_.M_PxrKO_CTRL.M_PxrWT_CTRL...F_PxrKO_CTRL.F_PxrWT_CTRL.	P.value_.M_PxrKO_ATB.M_PxrWT_ATB...F_PxrKO_ATB.F_PxrWT_ATB.	P.value_.M_PxrWT_ATB.M_PxrWT_CTRL...F_PxrWT_ATB.F_PxrWT_CTRL.	P.value_.M_PxrKO_ATB.M_PxrKO_CTRL...F_PxrKO_ATB.F_PxrKO_CTRL.	adj.P.Val_M_PxrWT_ATB.M_PxrWT_CTRL	adj.P.Val_M_PxrKO_ATB.M_PxrKO_CTRL	adj.P.Val_F_PxrWT_ATB.F_PxrWT_CTRL	adj.P.Val_F_PxrKO_ATB.F_PxrKO_CTRL	adj.P.Val_M_PxrKO_CTRL.M_PxrWT_CTRL	adj.P.Val_F_PxrKO_CTRL.F_PxrWT_CTRL	adj.P.Val_M_PxrKO_ATB.M_PxrWT_ATB	adj.P.Val_F_PxrKO_ATB.F_PxrWT_ATB	adj.P.Val_F_PxrWT_CTRL.M_PxrWT_CTRL
ACGGAGCCAGGGACTTGGAACCTTTAGGAACAATCAGTGCATCCGGTGACAGCCTGGGTT	A_51_P399985	Myo9b	NM_015742	ref|Mus musculus myosin IXb (Myo9b), transcript variant 3, mRNA [NM_015742]	0.0753603	0.0831111	-0.0587609	0.00631723	-0.0238988	-0.0437634	-0.016148	0.0213148	0.0821747	0.0623101	-0.0519465	-0.0144837	-0.00775082	-0.0650782	0.0198646	-0.0374628	0.134121	0.0767938	0.284563	0.26081	0.402827	0.928047	0.744773	0.532503	0.817495	0.76072	0.243842	0.39769	0.459166	0.836013	0.939056	0.511709	0.844678	0.705158	0.179737	0.450229	0.636337	0.726398	0.779207	0.981596	0.974717	0.788486	0.93044	0.979688	0.430287
ATTTCCTGGATTTAGAAAGACCACTTCCAACTCCTCAAAGCGAAGAGACCTGTGTTGCGT	A_55_P2739683	Mff	AK184380	gb|Mus musculus cDNA, clone:Y0G0129M03, strand:plus, reference:ENSEMBL:Mouse-Transcript-ENST:ENSMUST00000027332, based on BLAT search. [AK184380]	0.0284629	0.0319175	-0.0763662	0.160051	-0.0211714	-0.114323	-0.0177167	0.122094	-0.0117874	-0.104939	-0.116617	0.023194	-0.00345463	-0.236417	0.0931516	-0.139811	0.104829	-0.128133	0.725445	0.707326	0.348191	0.0531861	0.80324	0.162825	0.826888	0.136707	0.884295	0.220702	0.154739	0.774687	0.976518	0.0438451	0.429052	0.226167	0.362378	0.27823	0.904963	0.932128	0.742993	0.359598	0.984677	0.465919	0.934081	0.776584	0.937484
ATTAAGCTCAACTTTTTCTGAGTTCAGTTCCCTAGATATGTATAGAGAAAGAGAAAAGGC	A_51_P211903	Golga5	NM_013747	ref|Mus musculus golgi autoantigen, golgin subfamily a, 5 (Golga5), transcript variant 2, mRNA [NM_013747]	0.157983	0.223336	-0.0693606	-0.121913	-0.00828616	0.172374	0.057067	0.119822	0.0565703	0.23723	-0.170773	-0.108019	-0.0653532	0.0525521	-0.18066	-0.0627549	0.227344	0.345249	0.323264	0.185059	0.663083	0.444873	0.960379	0.281661	0.719916	0.452668	0.722249	0.159732	0.286093	0.498144	0.776836	0.815304	0.434724	0.78032	0.31494	0.139121	0.671532	0.661295	0.898437	0.792401	0.998142	0.601156	0.886877	0.922985	0.838667
GCACAGGTGGCACACAAGGGGTAGGAGACACATTTAGGGACAGAGGGACAGCCAAACGGA	A_66_P121325	AK182395	AK182395	gb|Mus musculus cDNA, clone:Y0G0121M24, strand:unspecified. [AK182395]	0.00770678	-0.033568	-0.00673686	0.126804	-0.00640585	0.0328512	-0.0476806	0.166392	-0.144448	-0.105191	-0.158892	0.0551801	0.0412748	-0.13354	-0.039257	-0.214072	0.0144436	-0.160372	0.94128	0.759792	0.948659	0.22942	0.953447	0.753658	0.648969	0.116943	0.172025	0.340291	0.133892	0.598488	0.785527	0.36901	0.795765	0.152807	0.922238	0.293261	0.981942	0.947874	0.987591	0.629726	0.996588	0.904089	0.851513	0.755548	0.34195
AGAGGGAGGTGCTGCTTGCAGTCCCTTAGTACATGGGTGCTCTGGATTCCAGGGAGACAA	A_51_P226429	Rhobtb2	NM_153514	ref|Mus musculus Rho-related BTB domain containing 2 (Rhobtb2), mRNA [NM_153514]	-0.0439649	0.134096	-0.130004	-0.0103262	0.027444	-0.0811827	0.205505	0.0384947	0.046009	-0.0626176	-0.0400296	-0.20704	-0.178061	-0.119677	0.108627	0.16701	0.0860386	0.144422	0.580508	0.112624	0.10688	0.896551	0.741931	0.309555	0.0126051	0.628327	0.563101	0.45364	0.614733	0.0120025	0.126919	0.289739	0.347686	0.141973	0.445159	0.213609	0.838085	0.585892	0.5098	0.972824	0.973798	0.627036	0.182937	0.957677	0.728318
CAGGATGATTGTACAGAATCATTGCTTATGCCATGATAGCTTTCTACACTGTATTACATA	A_55_P2737159	App	NM_001198823	ref|Mus musculus amyloid beta (A4) precursor protein (App), transcript variant 1, mRNA [NM_001198823]	-0.159158	-0.109063	-0.0437741	-0.18187	-0.259578	-0.0590999	-0.209483	-0.197195	0.371823	0.572301	0.487207	0.499495	-0.0500946	0.138095	-0.200478	-0.0122879	-0.115384	0.0728065	0.237672	0.438287	0.743503	0.17829	0.0693937	0.658812	0.122302	0.145168	0.00765428	0.000175246	0.000669196	0.000507455	0.796048	0.466529	0.303753	0.948183	0.542558	0.707299	0.593581	0.835527	0.928181	0.573508	0.729923	0.857628	0.425759	0.781824	0.0371778
GAAGAGACTGCAGGCTGACTGACTCAACAAGATTACATTGCTTTATTATTTACTATTACA	A_55_P2101526	L1td1	NM_001081202	ref|Mus musculus LINE-1 type transposase domain containing 1 (L1td1), mRNA [NM_001081202]	0.214205	0.118425	-0.120893	-0.188108	-0.059245	-0.0366906	-0.155025	-0.103906	0.307534	0.330089	-0.027563	0.0235558	0.0957798	0.0672154	-0.0225544	-0.0511188	0.335098	0.306533	0.160363	0.455575	0.424578	0.21645	0.708264	0.807881	0.307006	0.492103	0.0463739	0.0417092	0.855036	0.87592	0.661609	0.752827	0.917822	0.810673	0.121377	0.165534	0.506855	0.840312	0.791331	0.61658	0.972254	0.927139	0.624136	0.931232	0.138124
GTGGGACGGTCTATTGTTTTATCTGGTACTCATTCAGTGTATCTATCTTTATAAGCCAAC	A_52_P1132414	AK082550	AK082550	gb|Mus musculus 0 day neonate cerebellum cDNA, RIKEN full-length enriched library, clone:C230062N18 product:unclassifiable, full insert sequence. [AK082550]	0.143104	-0.0249596	-0.154456	0.00905112	0.0877305	-0.223815	-0.0803327	-0.0603083	0.455406	0.14386	0.157847	0.177871	0.168063	-0.163507	0.311546	-0.0200244	0.297559	-0.0340108	0.272548	0.854237	0.236847	0.944286	0.519376	0.089281	0.535989	0.64188	0.000978676	0.292672	0.226878	0.17425	0.372748	0.374211	0.102205	0.912948	0.109496	0.856225	0.624933	0.97006	0.658889	0.985771	0.939491	0.355664	0.786874	0.959869	0.00773464
CGCGCAGATGTCCAAAAGTCTAAATAAATGCATTCAGAGGTTTTTGGGGTCCATGGCCAA	A_66_P135936	Eef2	NM_007907	ref|Mus musculus eukaryotic translation elongation factor 2 (Eef2), mRNA [NM_007907]	0.173208	0.0454348	0.0313237	0.217492	0.0631366	-0.136013	-0.0646369	0.0501561	0.227261	0.0281115	0.085376	0.200169	0.127774	-0.186169	0.199149	-0.114793	0.141885	-0.172058	0.00632859	0.476805	0.606448	0.000804684	0.324155	0.0293486	0.290172	0.410569	0.000496517	0.65922	0.164381	0.00185129	0.151296	0.03466	0.0277934	0.185699	0.103702	0.0556007	0.116145	0.849966	0.875764	0.0685275	0.897026	0.212404	0.608274	0.911177	0.00455488
CACCACCACCACTAATAACAAACAAAAACTAAAACTTTGGATCTTTCTTCTGTAAGTGGT	A_55_P2805396	Mr1	NM_008209	ref|Mus musculus major histocompatibility complex, class I-related (Mr1), mRNA [NM_008209]	-0.00237645	-0.111497	0.0206583	0.000371078	-0.0799483	-0.08208	-0.189068	-0.102367	-0.0373023	-0.039434	-0.0142675	0.0724336	0.10912	0.0202872	0.00213171	-0.0867011	-0.0230348	-0.111868	0.980499	0.27749	0.831769	0.996955	0.434635	0.400463	0.0569257	0.295451	0.701454	0.6992	0.883341	0.457692	0.440207	0.88271	0.987928	0.529255	0.866969	0.428863	0.993324	0.741738	0.955086	0.999278	0.925685	0.700568	0.315411	0.876093	0.825596
ACACTAAAATAGTTGATTTTGACCTCCACCACTCCCTTTTGGTACTAGCACAGAGCCCAG	A_55_P2717104	Vav2	ENSMUST00000146843	ens|vav 2 oncogene [Source:MGI Symbol;Acc:MGI:102718] [ENSMUST00000146843]	-0.00485445	0.107645	-0.0555637	-0.106278	-0.0122368	0.148759	0.100262	0.0980444	-0.133843	0.0271528	-0.184552	-0.18677	-0.112499	0.0507145	-0.160996	0.00221792	0.0507093	0.213923	0.970475	0.435521	0.672145	0.419521	0.929118	0.260223	0.446135	0.456193	0.310398	0.843555	0.164131	0.159233	0.554718	0.784622	0.398913	0.990459	0.784643	0.263833	0.990442	0.833683	0.902455	0.777759	0.994883	0.579513	0.728922	0.922985	0.503643
AAATCAGCCTAGTGTCAATGTTTGGTTTGGGGGTGGAATTAAATGCCGATGTTTTTGTTA	A_55_P2909714	Fam102a	NM_153560	ref|Mus musculus family with sequence similarity 102, member A (Fam102a), mRNA [NM_153560]	-0.0230125	0.163288	-0.334391	-0.0446519	-0.146037	-0.122854	0.0402639	0.166885	0.151356	0.174539	-0.160023	-0.0334016	-0.186301	-0.289739	-0.0231824	-0.126621	0.311379	0.20794	0.855256	0.221093	0.0107271	0.723519	0.272972	0.332683	0.749698	0.190215	0.233993	0.191439	0.208726	0.791231	0.31097	0.109552	0.899082	0.479072	0.0861896	0.2588	0.955522	0.696123	0.257072	0.923854	0.877425	0.647337	0.899824	0.819454	0.41846
AAGATGGTAGAGTCTACATCAACATGCCTGGCAGAGGCTGACCACGGCACCTTCTGACCC	A_55_P2744310	Hcst	NM_011827	ref|Mus musculus hematopoietic cell signal transducer (Hcst), mRNA [NM_011827]	-0.0269085	0.293099	-0.061472	0.0460178	-0.246677	-0.418667	0.0733309	-0.311177	0.754551	0.582561	0.719988	0.33548	-0.320008	-0.10749	0.17199	0.384508	0.0345634	0.247081	0.831093	0.0310697	0.626446	0.715418	0.0674427	0.00173555	0.561714	0.0170292	3.33985e-07	6.30463e-05	8.42913e-07	0.0104872	0.0852781	0.547584	0.349146	0.0356673	0.846379	0.180944	0.946275	0.413901	0.88533	0.920854	0.7258	0.0494441	0.802063	0.514467	1.15538e-05
GGCATTGCCTATGTTGAAACGTAGCCAAGATGTGAATTGAAAATAGTACTTCTCTTTATT	A_55_P2091691	Nudt3	NM_019837	ref|Mus musculus nudix (nucleotide diphosphate linked moiety X)-type motif 3 (Nudt3), transcript variant 1, mRNA [NM_019837]	0.0650795	0.162927	-0.101418	-0.177058	-0.0320368	0.0998815	0.0658105	0.0242416	0.198164	0.330082	0.0316657	-0.00990311	-0.0978473	0.0756398	-0.131918	0.0415688	0.166498	0.339985	0.540885	0.148446	0.342124	0.100759	0.773736	0.349414	0.536369	0.819493	0.0672868	0.00470015	0.765688	0.925708	0.525878	0.615039	0.393351	0.782045	0.270987	0.0315508	0.817104	0.625045	0.739582	0.462538	0.979249	0.662227	0.78705	0.984803	0.179568
TGTGAAAGACCAAGAATCCATACTGAAGACTGTAGGGAAATTGACTGCAACCCAAGTAGC	A_66_P106200	Slc35f5	NM_028787	ref|Mus musculus solute carrier family 35, member F5 (Slc35f5), mRNA [NM_028787]	-0.00781613	0.0150849	0.0448767	0.00630752	-0.0479043	0.247147	-0.0250033	0.208578	-0.253073	0.0419779	-0.200381	0.0332006	-0.022901	0.0385692	-0.295051	-0.233581	-0.0526929	0.00877734	0.93953	0.888989	0.663496	0.951185	0.6579	0.0201326	0.808317	0.0478682	0.0174956	0.697917	0.0569068	0.747416	0.878111	0.791319	0.0531897	0.114133	0.717827	0.953122	0.981611	0.977388	0.898705	0.987225	0.964828	0.176883	0.926257	0.638272	0.068511
CAGTGGATTGGACAGCAAATTGGACAGCAGAGTGTCACTATTAAATGATCTTGGTCACAG	A_66_P137157	Arl6ip4	NM_144509	ref|Mus musculus ADP-ribosylation factor-like 6 interacting protein 4 (Arl6ip4), mRNA [NM_144509]	0.0612749	0.109722	-0.032211	0.00141453	-0.0593671	-0.0454688	-0.0109199	-0.0118432	0.0919816	0.10588	-0.0015043	-0.0024276	-0.0484472	-0.0336256	-0.0138983	0.0009233	0.0934859	0.108308	0.368371	0.127936	0.63516	0.983354	0.405672	0.503559	0.872062	0.861353	0.179436	0.141474	0.982298	0.971437	0.622431	0.726002	0.88752	0.992317	0.332203	0.273649	0.708353	0.605366	0.889336	0.996225	0.918388	0.772204	0.952619	0.988904	0.351925
TTCTCAGCTGGGGGCTTCCATCTTTCGTGGTGATTCTCCTCATACTTATTTTGAGAGGAA	A_51_P389543	Adgrv1	NM_054053	ref|Mus musculus adhesion G protein-coupled receptor V1 (Adgrv1), mRNA [NM_054053]	0.136728	0.253766	0.0384615	-0.0432508	-0.127229	-0.157716	-0.0101912	-0.239428	-0.171473	-0.20196	-0.26974	-0.498977	-0.117038	0.0817123	0.0304866	0.229237	0.0982666	0.297017	0.473841	0.207829	0.839891	0.820286	0.52486	0.409157	0.957298	0.212532	0.369862	0.314514	0.161185	0.0115666	0.671638	0.761572	0.911991	0.396378	0.715261	0.28474	0.778073	0.685365	0.957189	0.953137	0.940719	0.707191	0.983704	0.833528	0.56303
CCCAACATCCAGGCCGTGCTGCTGCCCAAGAAGACCGAGAGCCACCACAAGGCCAAGTGA	A_55_P2084656	Hist1h2ah	NM_175659	ref|Mus musculus histone cluster 1, H2ah (Hist1h2ah), mRNA [NM_175659]	0.076503	0.298382	-0.0310353	0.0370507	-0.130648	-0.171559	0.0912311	-0.103473	0.181572	0.14066	0.0740332	-0.120671	-0.221879	-0.068086	0.0409111	0.194704	0.107538	0.261332	0.23596	5.55564e-05	0.628331	0.563556	0.0568172	0.00997222	0.158977	0.111302	0.00662228	0.0409501	0.251185	0.0646797	0.0204951	0.453555	0.659614	0.0361108	0.238755	0.00697008	0.591813	0.0318769	0.886278	0.856864	0.6999	0.123855	0.474914	0.747147	0.0334147
CCACTGAATTTAGTACATTGATGAAGCTAGAACCTAAAGTTTGTATGCTTCAATACTCTC	A_55_P2021266	Hpse	NM_152803	ref|Mus musculus heparanase (Hpse), mRNA [NM_152803]	0.0648677	0.351242	-0.144902	-0.0885718	-0.128232	-0.373119	0.158143	-0.316788	0.897447	0.65256	0.687677	0.212746	-0.286375	-0.0563303	0.244887	0.474931	0.20977	0.439814	0.744389	0.0974182	0.467508	0.656353	0.539497	0.0658035	0.428089	0.116306	4.43209e-05	0.00297628	0.00115947	0.287796	0.323024	0.841259	0.397343	0.0965205	0.457108	0.13198	0.913611	0.564361	0.813434	0.896487	0.944565	0.310284	0.715545	0.755545	0.000661701
GGCAGCAGAAGATAACCCCACATTCTACATTGCTACTGTTTTGTATGAAATAAATTGATA	A_55_P1994204	Ythdc1	NM_177680	ref|Mus musculus YTH domain containing 1 (Ythdc1), mRNA [NM_177680]	0.112043	0.0470377	0.0975469	-0.022152	-0.0640505	0.0179518	-0.129056	-0.101747	0.117916	0.199918	0.10342	0.130729	0.0650056	0.119699	-0.0820024	-0.027309	0.0144963	0.0691897	0.178055	0.586521	0.239799	0.787938	0.459593	0.827415	0.122097	0.220482	0.15684	0.0245835	0.213119	0.117463	0.586442	0.306797	0.493003	0.814591	0.90091	0.562669	0.52839	0.889852	0.661817	0.944409	0.929658	0.935636	0.425548	0.840156	0.320919
TTGAATGGAGGTTTTGAGCTTCTTTATCTGCTGAGCCATCTTGCTGGCCCTTATACCTGT	A_55_P2249897	AK081173	AK081173	gb|Mus musculus 10 days neonate cerebellum cDNA, RIKEN full-length enriched library, clone:B930096F20 product:unclassifiable, full insert sequence. [AK081173]	0.105221	0.34997	0.0391701	0.0164113	-0.170969	0.0650505	0.0737799	0.0422916	0.0877759	0.323796	0.0217253	-0.00976303	-0.244749	0.0227589	-0.23602	0.0314883	0.0660506	0.333559	0.532979	0.0525616	0.816113	0.922364	0.335611	0.69951	0.661625	0.801763	0.602746	0.0720119	0.897351	0.953766	0.318661	0.923865	0.336033	0.894814	0.781593	0.176233	0.812329	0.480116	0.950571	0.979614	0.902689	0.877489	0.857485	0.982175	0.758071
TCCACCTTCTAGTATGTTGGCATGGAACTTTAGAAAAATCTGACAATACAGAATAAAGAC	A_52_P222685	Pum2	NM_001160219	ref|Mus musculus pumilio RNA-binding family member 2 (Pum2), transcript variant 1, mRNA [NM_001160219]	0.00526735	-0.0934338	0.0251621	-0.179238	0.0640528	0.150032	-0.0346483	-0.0543682	0.121349	0.207329	0.141244	0.121524	0.0987011	0.204401	-0.0859796	0.0197199	-0.0198948	0.0858047	0.94985	0.290573	0.763947	0.0369484	0.467215	0.0785134	0.67937	0.517227	0.152206	0.0220827	0.0969866	0.15163	0.417826	0.0896894	0.479927	0.86778	0.866619	0.480815	0.984069	0.750501	0.933571	0.315379	0.931315	0.336458	0.865428	0.936153	0.314366
ATGACTTGAATGAGATCTTCCCAGAAACCAAGCTGGACAAAAAGAAGTACCCGTACTGGC	A_55_P2152305	Atp5h	NM_027862	ref|Mus musculus ATP synthase, H+ transporting, mitochondrial F0 complex, subunit D (Atp5h), mRNA [NM_027862]	-0.0543969	0.0111397	-0.111394	-0.065697	-0.0986709	-0.023731	-0.0331344	0.021966	0.088789	0.163729	0.0317918	0.0868922	-0.0655366	-0.0456971	-0.0749399	-0.0551004	0.0569972	0.0768367	0.386836	0.865263	0.0804103	0.296915	0.137813	0.704793	0.59711	0.725797	0.160774	0.0159298	0.612007	0.169701	0.471268	0.606208	0.410494	0.53451	0.520602	0.398845	0.72212	0.972238	0.466057	0.69261	0.804726	0.88046	0.82261	0.973196	0.326447
GCAGAGAGAAAGTGGGGACACGGAGAAAGAAGAAGGACCCCGATTCCGATTAGGTTTTTT	A_55_P2905295	Supv3l1	NM_181423	ref|Mus musculus suppressor of var1, 3-like 1 (S. cerevisiae) (Supv3l1), mRNA [NM_181423]	0.0552278	0.0467822	0.00562161	0.0176811	-0.0246285	0.0372742	-0.033074	0.0493337	0.030568	0.0924707	-0.0190382	0.0633696	0.00844553	-0.0120595	-0.0619027	-0.0824077	0.0496062	0.0291011	0.362061	0.460898	0.925728	0.769471	0.697221	0.537388	0.584018	0.415093	0.612739	0.148623	0.752355	0.29638	0.92301	0.887557	0.479978	0.336478	0.56154	0.739279	0.703164	0.843056	0.981417	0.93925	0.970656	0.791618	0.814619	0.911495	0.765505
TGTGATTGGTGGAGAGCGAGATCGACTTTACCGGGCTCGGAAGAAGTGCCAGTTCCTGCT	A_51_P290601	Znhit2	NM_013859	ref|Mus musculus zinc finger, HIT domain containing 2 (Znhit2), mRNA [NM_013859]	0.0609332	0.122355	-0.152524	0.150442	-0.114396	-0.128768	-0.0529743	0.174198	0.261089	0.246717	0.0476316	0.274804	-0.0614221	-0.302967	0.0143718	-0.227173	0.213457	-0.0280872	0.518972	0.219845	0.110847	0.115659	0.25081	0.176463	0.574782	0.0698305	0.00787948	0.0158704	0.613827	0.00535028	0.653305	0.0271901	0.916204	0.0936325	0.114501	0.837111	0.804641	0.695294	0.51473	0.488034	0.867489	0.483731	0.809584	0.689405	0.0380061
GTGCACAGTTACTGTGAAATTAACAAAGAATGGTGACTGGTTATATGTTTATAACTGGCA	A_52_P100381	Zbtb42	NM_001100460	ref|Mus musculus zinc finger and BTB domain containing 42 (Zbtb42), mRNA [NM_001100460]	-0.0715534	-0.258799	-0.402473	-0.2488	0.134246	-0.088327	-0.0529998	0.0653458	0.0450868	-0.177486	-0.285833	-0.167487	0.187246	-0.153673	0.222573	-0.118346	0.330919	-0.0099992	0.548681	0.0430305	0.00145588	0.0414104	0.285534	0.45959	0.656575	0.583762	0.705148	0.159995	0.020036	0.164235	0.281053	0.363713	0.201316	0.483385	0.054447	0.953785	0.821754	0.453949	0.138398	0.328673	0.881237	0.743878	0.855312	0.948195	0.828299
TAAGAGTCTCTATGAAATCAATAAGGATGTCTTCCTCAGTGCCCAAGTACCTGGGACAAA	A_51_P187579	Gm31711	XR_382099	ref|PREDICTED: Mus musculus predicted gene, 31711 (Gm31711), transcript variant X2, ncRNA [XR_382099]	-0.0592067	0.0859769	-0.168952	0.0903878	-0.10092	-0.145879	0.0442638	0.113461	0.146535	0.101575	0.036789	0.105986	-0.145184	-0.25934	0.0449596	-0.0691968	0.109746	-0.0044109	0.687815	0.578298	0.254676	0.54009	0.514374	0.324434	0.763771	0.442422	0.32229	0.511661	0.802725	0.472869	0.497293	0.216941	0.833119	0.73976	0.598672	0.983503	0.889713	0.887031	0.675338	0.844611	0.939437	0.639575	0.906396	0.921093	0.516341
CCGTATTACGGTAATAACATGGTTTCGAAAACTTTCTGTTTTTATTTTGTCACAGAGCTG	A_55_P2123841	Zfhx4	NM_030708	ref|Mus musculus zinc finger homeodomain 4 (Zfhx4), mRNA [NM_030708]	0.0902109	0.0106791	-0.0326541	0.0111497	0.0108232	-0.102478	-0.0687086	-0.0586744	0.176698	0.063397	0.0538334	0.0638676	0.0795318	-0.0438038	0.113301	-0.0100342	0.122865	-0.000470639	0.514067	0.941145	0.812886	0.935564	0.940353	0.458863	0.618834	0.670827	0.204338	0.661515	0.696528	0.643693	0.690928	0.822343	0.571473	0.958968	0.529658	0.998121	0.801995	0.989153	0.948894	0.983468	0.995926	0.743487	0.834217	0.96427	0.382237
ATTTTTCAGAGTGACCTTCAGAGGGCAGCAGCCATTCCCACCACACGAAGGGCTGGTCCT	A_51_P359603	Itgb7	NM_013566	ref|Mus musculus integrin beta 7 (Itgb7), mRNA [NM_013566]	-0.0696271	0.125205	-0.157673	-0.182793	-0.104742	-0.280578	0.09009	-0.305697	0.702841	0.527006	0.614795	0.219007	-0.194833	0.0251199	0.175835	0.395787	0.0880463	0.307999	0.616141	0.391373	0.259098	0.191881	0.472781	0.0480036	0.516968	0.0319088	7.20644e-06	0.000712512	5.74479e-05	0.119474	0.334935	0.898096	0.383715	0.0485492	0.653864	0.130478	0.856017	0.809627	0.67873	0.590158	0.932819	0.269328	0.776012	0.585761	0.000151208
CCCCACCCCCACCCCCTGCATAGACCTTTGCTGAATTAAAGTTTGTAAGTAAACGGTTTT	A_55_P2081571	Raver1	NM_027911	ref|Mus musculus ribonucleoprotein, PTB-binding 1 (Raver1), mRNA [NM_027911]	0.166988	0.0522147	0.100004	0.202827	0.0336214	-0.147485	-0.0811517	-0.0446619	0.0170056	-0.164101	-0.049978	-0.0134882	0.114773	-0.102823	0.181106	-0.0364898	0.0669836	-0.150612	0.0888715	0.60648	0.303048	0.0403028	0.739905	0.131515	0.402303	0.64391	0.860144	0.110183	0.605088	0.888852	0.41362	0.452676	0.199599	0.789263	0.624039	0.284687	0.387522	0.897716	0.711489	0.325228	0.973798	0.424297	0.696762	0.959869	0.923821
GTTAAAGCACTGGGGTAGTCTAATTCTAACTGGTAATTATGTTTGCCAATTATCTGTTTG	A_55_P1961894	Fbxw11	NM_134015	ref|Mus musculus F-box and WD-40 domain protein 11 (Fbxw11), transcript variant 1, mRNA [NM_134015]	-0.0676841	-0.0178421	-0.119257	-0.0844654	-0.0176712	-0.0436625	0.0321708	-0.00887118	0.082862	0.0568707	0.0312894	-0.00975261	-0.049842	-0.0347913	0.0259913	0.041042	0.0515726	0.0666233	0.29638	0.791762	0.0693377	0.194082	0.79371	0.498966	0.61794	0.89046	0.202518	0.401772	0.627574	0.879659	0.593941	0.702727	0.780743	0.652667	0.57197	0.476643	0.647432	0.957109	0.442751	0.592723	0.982714	0.76874	0.833574	0.99237	0.379962
TCTATTAGGAATACTGGGAATTGTATCTACCAGGCCAATTGCCTGTTTAGCTCTGTGGTC	A_52_P641477	Wars2	NM_027462	ref|Mus musculus tryptophanyl tRNA synthetase 2 (mitochondrial) (Wars2), mRNA [NM_027462]	0.00335591	0.0493634	-0.0350091	-0.0597329	-0.139429	-0.0266509	-0.0934212	-0.0513747	0.068012	0.18079	0.029647	0.0716935	-0.0460075	0.0247238	-0.112778	-0.0420464	0.038365	0.109096	0.968919	0.585396	0.684679	0.489185	0.127823	0.757123	0.281319	0.551668	0.431388	0.0503495	0.730859	0.40706	0.712631	0.839188	0.368474	0.730125	0.752919	0.384169	0.989917	0.889147	0.907227	0.818242	0.792995	0.905396	0.600065	0.942077	0.619791
CTGTCATGAGAAGCAGTTGACAAAAATAAGTTTTATGGTTTACAGTGTGGTTTACGTAGA	A_52_P152219	Rpgrip1l	NM_173431	ref|Mus musculus Rpgrip1-like (Rpgrip1l), mRNA [NM_173431]	-0.190954	-0.0161854	-0.28333	0.00657584	-0.254807	-0.201202	-0.0800384	0.0887044	0.0636339	0.117239	-0.0287426	0.14	-0.174768	-0.289906	-0.0536052	-0.168743	0.0923764	-0.0227612	0.116536	0.897622	0.0219763	0.956274	0.0477275	0.098707	0.505624	0.460934	0.596296	0.353706	0.810652	0.246754	0.317419	0.0927069	0.757875	0.322534	0.586632	0.895811	0.442439	0.980329	0.311287	0.98849	0.674264	0.371869	0.768077	0.92363	0.753308
TAATTGCAGGAAAGGCAGAAGGAGATGGCAAGATGCACATTACCCTCTGTGACTTCATTG	A_65_P12392	Timp2	NM_011594	ref|Mus musculus tissue inhibitor of metalloproteinase 2 (Timp2), mRNA [NM_011594]	-0.120513	0.0632824	-0.455562	-0.072005	-0.159276	-0.470883	0.0245192	-0.0873255	0.71046	0.398854	0.375411	0.263566	-0.183795	-0.383557	0.311607	0.111845	0.335049	0.135287	0.367237	0.650522	0.00128054	0.588942	0.257171	0.000913097	0.853791	0.512583	2.90286e-06	0.00623147	0.00687015	0.0525989	0.3429	0.0463748	0.111236	0.552979	0.0802255	0.484051	0.707538	0.913203	0.135817	0.86861	0.87096	0.0354874	0.945011	0.935062	7.01201e-05
AGGCCCCCAGCAACTGTATCATCTGGATGCCACTGTTCCCCTGAGGATCAACAGTGAGGC	A_66_P122652	Pih1d1	NM_029406	ref|Mus musculus PIH1 domain containing 1 (Pih1d1), transcript variant 1, mRNA [NM_029406]	0.0898134	0.0925024	0.00231847	0.063657	-0.0578963	-0.0717473	-0.0552073	-0.0104087	0.15796	0.144109	0.0704653	0.115264	-0.00268898	-0.0613386	0.013851	-0.0447985	0.087495	0.0288454	0.132992	0.139929	0.968653	0.283813	0.351871	0.227873	0.351824	0.859982	0.0100269	0.0238115	0.236152	0.0558333	0.974909	0.463631	0.871317	0.591932	0.297384	0.735987	0.468827	0.614717	0.992686	0.681522	0.906785	0.545938	0.659212	0.988817	0.0452153
GAAGAGGAAGACAGCTCAGAAGCTTGCCTTCCAGGCGGCTGTATCAGATGCCTTCCAGAA	A_66_P126719	Rdm1	NM_025654	ref|Mus musculus RAD52 motif 1 (Rdm1), mRNA [NM_025654]	0.0124922	0.0833457	0.00566968	0.191477	-0.0310398	-0.180893	0.0398136	0.00491419	0.0875324	-0.0623211	0.0807099	0.0458104	-0.0708534	-0.185807	0.149853	0.0348994	0.00682254	-0.108131	0.920207	0.524925	0.963736	0.129757	0.812458	0.15176	0.749659	0.968565	0.483958	0.634155	0.518494	0.713559	0.695249	0.295139	0.408816	0.84316	0.96914	0.550412	0.975969	0.868849	0.991237	0.509848	0.985652	0.451293	0.899824	0.997996	0.665485
GGGGGAATTTCATTTCTTTTGTGTGTCTCCTTTGTCCATTTCTTTTCAAAGATGCTGCTG	A_51_P228706	Kcnc4	NM_145922	ref|Mus musculus potassium voltage gated channel, Shaw-related subfamily, member 4 (Kcnc4), mRNA [NM_145922]	0.103887	-0.0479981	-0.0715456	-0.00404865	0.290198	-0.111551	0.138313	-0.0440537	0.311984	-0.0897651	0.136551	-0.0458156	0.151885	-0.067497	0.401749	0.182367	0.175433	-0.0439495	0.270497	0.625416	0.446244	0.965504	0.00480072	0.237228	0.144499	0.638364	0.00167133	0.362891	0.149558	0.62503	0.26632	0.610703	0.00472611	0.17299	0.189558	0.746109	0.623029	0.905583	0.802985	0.991148	0.3939	0.556121	0.457018	0.959226	0.0117263
CGTGTGTTGTTTCTGTTGCTGTTGCTTTTGTTGTTTTATATACTGCATGTGTTCACTAAA	A_55_P2902822	Serpine2	NM_009255	ref|Mus musculus serine (or cysteine) peptidase inhibitor, clade E, member 2 (Serpine2), mRNA [NM_009255]	0.151131	-0.0556799	0.173662	-0.150999	0.482597	-0.0710695	0.275786	-0.395731	-1.58878	-2.14245	-1.56625	-2.23777	0.206811	0.324661	0.553666	0.671517	-0.0225317	0.0953188	0.458188	0.793845	0.394457	0.458578	0.0276469	0.726549	0.179007	0.056442	6.83657e-10	5.45007e-13	9.87585e-10	3.07016e-14	0.483455	0.261776	0.0651368	0.0232924	0.937468	0.746161	0.769004	0.957541	0.773642	0.800636	0.621097	0.891181	0.49798	0.662155	5.33237e-08
GTGCCCTGGGGGAATGCTGTGAGAAATGCCAACTTAAAAAACCTGGGGTTGTGTGCAGAG	A_52_P227469	Adam28	NM_183366	ref|Mus musculus a disintegrin and metallopeptidase domain 28 (Adam28), transcript variant 2, mRNA [NM_183366]	0.0943732	-0.0777387	-0.0387585	-0.17686	0.0300139	0.0823509	-0.142098	-0.0557505	0.152397	0.204734	0.0192656	0.105613	0.172112	0.138101	-0.052337	-0.0863475	0.133132	0.0991212	0.406478	0.513777	0.732307	0.12346	0.80055	0.468422	0.213628	0.622958	0.182855	0.0900352	0.864921	0.353386	0.297286	0.390501	0.749905	0.590364	0.407637	0.546648	0.73623	0.865	0.924852	0.50115	0.984154	0.749368	0.533639	0.956828	0.356273
TTAAATAGGATACTTTTATATGATGGGTGCTTTGAGTGTGAATGCAGCAGGCTCTATCTC	A_51_P147085	Nfatc3	NM_010901	ref|Mus musculus nuclear factor of activated T cells, cytoplasmic, calcineurin dependent 3 (Nfatc3), mRNA [NM_010901]	-0.0388101	0.0209005	-0.114733	-0.0646863	-0.0511288	0.0587382	0.00858181	0.108785	0.0761919	0.186059	0.000269183	0.100472	-0.0597106	-0.0500464	-0.109867	-0.100203	0.0759227	0.0855869	0.608284	0.792194	0.134206	0.394246	0.520084	0.438827	0.909637	0.15505	0.316416	0.0228458	0.997159	0.188339	0.586417	0.640174	0.318786	0.351133	0.478955	0.436337	0.852139	0.95719	0.549491	0.760933	0.939588	0.72897	0.966622	0.789522	0.510114
AGTTCTCTCATGCCCACCATCACAACTCCAGACCATAGGGTTTGTACAGGTTCTATTTCA	A_55_P2739989	Fads2	AK192544	gb|Mus musculus cDNA, clone:Y1G0109D13, strand:unspecified. [AK192544]	0.159234	0.0435127	0.036864	0.306706	-0.0331108	-0.0663794	-0.148833	0.203462	0.197966	0.164697	0.0755955	0.42789	0.115722	-0.269842	0.0332687	-0.352295	0.12237	-0.263193	0.126403	0.686715	0.720014	0.00443985	0.758825	0.519348	0.152426	0.0527728	0.0592155	0.131591	0.463382	0.000135418	0.438734	0.0686109	0.823282	0.0189366	0.40173	0.0824975	0.458865	0.925691	0.920224	0.140356	0.978005	0.781315	0.467904	0.650123	0.164473
CTGCTAAATGGTGTTTGGTCATGTGGTGGACCTGTGTAAATATGTATATTTGTCTTTTTA	A_55_P2000062	Irf1	NM_008390	ref|Mus musculus interferon regulatory factor 1 (Irf1), transcript variant 1, mRNA [NM_008390]	0.0866872	0.299957	-0.289505	0.0305025	0.113294	-0.224046	0.326563	0.0959614	0.706171	0.36883	0.329978	0.0993763	-0.213269	-0.320008	0.33734	0.230602	0.376192	0.269454	0.517214	0.0368101	0.0346698	0.819355	0.420269	0.0986539	0.0179557	0.473657	3.45474e-06	0.0112164	0.0168616	0.458159	0.273721	0.0954432	0.0865789	0.225967	0.0513666	0.168438	0.803488	0.433921	0.361456	0.95284	0.922068	0.371795	0.207894	0.924469	8.17939e-05
TGAATTTGCTCTCCTCTCTTCTGATAGTCCTTGGATTATATGTCCTGATTCTGATAGCCA	A_55_P2112403	Olfr1008	NM_146866	ref|Mus musculus olfactory receptor 1008 (Olfr1008), mRNA [NM_146866]	0.0327605	0.0700496	-0.147078	-0.0429692	0.0449436	-0.098842	0.0822327	0.00526727	0.189527	0.0457415	0.00968819	-0.0672773	-0.0372891	-0.104109	0.143786	0.0769655	0.179839	0.113019	0.721499	0.468432	0.114485	0.640295	0.641205	0.285017	0.372781	0.954264	0.0438872	0.63531	0.915991	0.465211	0.779431	0.424513	0.283196	0.554259	0.170815	0.397728	0.903753	0.846607	0.520713	0.890575	0.962325	0.604609	0.675307	0.997381	0.132912
TGGGATGCGGTGACATTAAAGAGCCACACTGACAAAATACCCGGGACTGGAAGGTTCTGT	A_51_P198645	Parvb	NM_133167	ref|Mus musculus parvin, beta (Parvb), mRNA [NM_133167]	0.0426403	-0.116168	-0.154656	0.00922279	0.0561135	-0.286269	-0.102695	-0.122389	0.339036	-0.00334587	0.14174	0.122045	0.158809	-0.163879	0.342382	0.0196942	0.197297	-0.125391	0.702846	0.32405	0.170773	0.934187	0.632348	0.01341	0.360156	0.276443	0.00385728	0.977212	0.208575	0.277777	0.329147	0.302452	0.039076	0.900775	0.215692	0.440058	0.895265	0.772599	0.593598	0.98294	0.960965	0.144714	0.664901	0.866085	0.0221403
TGCAGTCTCTTCTCGTTAGGGAAATATGTAGTATTTACCACGGTTCCGTCAGAAATAAAG	A_55_P2137688	Cga	NM_009889	ref|Mus musculus glycoprotein hormones, alpha subunit (Cga), mRNA [NM_009889]	0.0699379	0.0562058	0.0606301	0.204174	0.0850594	-0.242049	0.0713273	-0.0985054	1.15854	0.831428	1.14923	0.979396	0.0137321	-0.143544	0.327108	0.169833	0.00930777	-0.147968	0.461021	0.571671	0.522459	0.0354169	0.393158	0.0135429	0.452222	0.30063	9.18237e-16	1.09202e-10	1.20702e-15	2.21231e-13	0.920192	0.286356	0.0207278	0.208347	0.94452	0.283522	0.770685	0.884342	0.842816	0.309675	0.916921	0.145453	0.733462	0.87811	2.64254e-13
TTTTCATGAACTTGTGAAAGAGAGACAGGAAAGAGAAGCTAAAACTGCCAGCCAGCTCTT	A_55_P2137783	Rad50	NM_009012	ref|Mus musculus RAD50 homolog (S. cerevisiae) (Rad50), mRNA [NM_009012]	0.0587893	0.260103	-0.0483001	0.0867993	0.0582386	0.0866794	0.259553	0.221779	0.197102	0.225543	0.0900124	0.0522385	-0.201314	-0.135099	-0.0284409	0.0377739	0.107089	0.173304	0.603656	0.0327178	0.669568	0.444218	0.623825	0.444844	0.0257746	0.0549021	0.0866035	0.0623636	0.427657	0.644473	0.223187	0.400101	0.862216	0.813306	0.504131	0.293284	0.850189	0.419117	0.901553	0.791785	0.960405	0.733589	0.237887	0.660367	0.213569
ATCATCAACCATATCAGGTTTGGCTTCATCTTCAACAAGACTGACCCTGCTGTCCACAAA	A_51_P376333	Fstl4	NM_177059	ref|Mus musculus follistatin-like 4 (Fstl4), mRNA [NM_177059]	0.104041	0.269345	-0.00074219	-0.0821072	-0.0475541	0.146766	0.11775	0.0654012	-0.0657415	0.128579	-0.170525	-0.222873	-0.165304	0.081365	-0.19432	0.0523484	0.104783	0.351452	0.479165	0.0851223	0.99596	0.576112	0.75723	0.319544	0.423575	0.655874	0.654204	0.404898	0.248407	0.133496	0.438099	0.694975	0.362659	0.800725	0.613788	0.103332	0.78188	0.545061	0.999027	0.862534	0.977538	0.635489	0.71246	0.962766	0.795139
ACCTGGATGTTGTCTGTGAGGAGTCTAAATGGACACAAATAAAGCCAATATATTTACACT	A_66_P105032	Gm13889	NM_001145034	ref|Mus musculus predicted gene 13889 (Gm13889), mRNA [NM_001145034]	-0.263142	-0.0507643	-0.263162	0.0791962	-0.306459	-0.365371	-0.0940816	-0.0230129	0.23904	0.180128	0.239019	0.310088	-0.212378	-0.342359	0.0589123	-0.0710687	2.04109e-05	-0.129961	0.0780233	0.741487	0.078001	0.589754	0.0513089	0.0160304	0.522112	0.875307	0.108312	0.245201	0.108341	0.0391461	0.320348	0.104021	0.781684	0.731986	0.999921	0.541671	0.365668	0.943128	0.461604	0.868948	0.688443	0.157906	0.779427	0.990277	0.249915
TCGCAGCCATTGTTATTATCCTAGTATCCTTGGTCTATCTCAAGAAAAAGCAGGTTCCAG	A_52_P545613	Fcgr2b	NM_010187	ref|Mus musculus Fc receptor, IgG, low affinity IIb (Fcgr2b), transcript variant 2, mRNA [NM_010187]	-0.039408	0.273802	-0.20552	0.133247	-0.268865	-0.4671	0.0443442	-0.128333	0.530972	0.332737	0.36486	0.192182	-0.31321	-0.338767	0.198235	0.172677	0.166112	0.140555	0.796657	0.0930161	0.183344	0.385517	0.0988687	0.00365413	0.771876	0.403131	0.00111104	0.0427773	0.0207352	0.212849	0.162189	0.122298	0.373103	0.426178	0.443853	0.526756	0.934857	0.557479	0.606195	0.755682	0.762238	0.0727405	0.910096	0.910824	0.00850876
TCTGTGTTCTGAGACTGAGGACCTAGTCCAGGACTTGTCTGTCAAAAAGTTTCCCTATCA	A_55_P2743485	Csf2rb	NM_007780	ref|Mus musculus colony stimulating factor 2 receptor, beta, low-affinity (granulocyte-macrophage) (Csf2rb), mRNA [NM_007780]	-0.136487	0.092761	-0.180766	0.284387	0.105575	-0.209516	0.334823	0.255637	0.386523	0.0714324	0.342245	0.263058	-0.229249	-0.465153	0.315091	0.0791865	0.0442786	-0.191626	0.299221	0.499587	0.171154	0.0340061	0.442604	0.114025	0.0134305	0.0554909	0.00476617	0.60274	0.0116321	0.0490442	0.229881	0.0150408	0.101363	0.668575	0.810673	0.314348	0.649583	0.859141	0.593934	0.305168	0.925685	0.396398	0.188382	0.661162	0.026026
TTCATCTCATAGATGGAGACAAGATAGCGACGTTAATTAGCAGTTTCCTTAAAGAGCTAC	A_66_P114412	Pgm3	NM_001163746	ref|Mus musculus phosphoglucomutase 3 (Pgm3), transcript variant 2, mRNA [NM_001163746]	-0.0498755	0.148902	-0.189288	0.0770397	-0.16311	0.0645971	0.0356678	0.330925	-0.154808	0.0728991	-0.29422	0.0010367	-0.198778	-0.266328	-0.227707	-0.295257	0.139412	0.0718624	0.762155	0.390739	0.254056	0.640397	0.347539	0.695174	0.828603	0.0495003	0.349726	0.673343	0.079355	0.994978	0.406834	0.25645	0.342611	0.209131	0.550326	0.763476	0.921148	0.809547	0.674984	0.890575	0.905496	0.874562	0.934753	0.642844	0.543905
TTCCTCAGAGCTGTTGTGTGGCAAGCAGATACATTCTACTAAGAAATGTTTGTTCTGCTG	A_55_P2721737	Wdpcp	ENSMUST00000128794	ens|WD repeat containing planar cell polarity effector [Source:MGI Symbol;Acc:MGI:2144467] [ENSMUST00000128794]	0.0114441	-0.00180765	-0.0746363	0.00425332	0.0460943	-0.0879581	0.0328426	-0.00906844	0.165732	0.0316794	0.0796513	0.0377403	0.0132518	-0.0788896	0.134052	0.041911	0.0860804	-0.00606097	0.895652	0.984239	0.394295	0.961119	0.614969	0.316214	0.706825	0.917222	0.0626838	0.729371	0.36358	0.665668	0.91653	0.523563	0.292143	0.734273	0.486622	0.961766	0.967937	0.996307	0.773505	0.989577	0.959624	0.633022	0.881037	0.994488	0.170756
AAATAGAAATGGTCTTGATCATCTTAAGTCAAAGGCTTTTCATGGACAGATAAACTCCCC	A_52_P232453	Nars2	NM_153591	ref|Mus musculus asparaginyl-tRNA synthetase 2 (mitochondrial)(putative) (Nars2), mRNA [NM_153591]	0.255861	0.199721	-0.0476697	0.204693	0.137862	-0.0930636	0.0817228	0.159299	-0.26445	-0.495375	-0.56798	-0.490404	0.0561395	-0.252363	0.230926	-0.0775762	0.30353	-0.00497161	0.0387782	0.119966	0.693268	0.0953484	0.27961	0.442444	0.499674	0.191491	0.032973	0.000296982	2.39051e-05	0.000186641	0.748486	0.144412	0.19134	0.650016	0.0808029	0.977334	0.272503	0.594451	0.910113	0.45286	0.879577	0.73181	0.764951	0.821029	0.108543
CAAGCCATGTAACTGGATTGTCATTTATGAAGCTTTATGTAGCCTGTTATGTTGGTAATA	A_55_P2108938	Hps5	NM_001005247	ref|Mus musculus Hermansky-Pudlak syndrome 5 homolog (human) (Hps5), transcript variant 1, mRNA [NM_001005247]	0.103138	0.05844	-0.00945362	0.0642061	0.0146762	0.0267715	-0.0300215	0.100431	0.222818	0.234913	0.110226	0.240679	0.0446977	-0.0736598	-0.0120953	-0.130453	0.112591	-0.0057661	0.308992	0.580972	0.925261	0.525	0.889571	0.790578	0.765881	0.32171	0.0314074	0.0305783	0.277329	0.0206463	0.759666	0.605805	0.933991	0.362309	0.431159	0.968503	0.658095	0.887782	0.981368	0.836977	0.992549	0.920187	0.907225	0.88646	0.104701
ACCAAAACTGTGAAAGGAGGCATTTCGGAGACGAGGATTGAGAAGCGAATAGTCATCACA	A_55_P2744444	Epb4.1l3	NM_013813	ref|Mus musculus erythrocyte protein band 4.1-like 3 (Epb4.1l3), mRNA [NM_013813]	-0.165195	0.275017	-0.511	0.0192985	-0.184632	-0.556859	0.25558	-0.0265611	0.756407	0.384179	0.410602	0.128461	-0.440212	-0.530298	0.372228	0.282141	0.345805	0.255718	0.346663	0.138238	0.00520109	0.912012	0.316263	0.00251888	0.148243	0.879127	7.95583e-05	0.0406923	0.0225795	0.463374	0.0872656	0.0363696	0.146268	0.256844	0.166171	0.315115	0.690644	0.612853	0.209841	0.977108	0.895742	0.0588931	0.462042	0.990538	0.00105562
CTTGAGTAGTGGGATAAGTCACTGTTTTCTTTACAAAACAAAACAGTCCTGTTGGGAATG	A_52_P304858	Gnb1	NM_008142	ref|Mus musculus guanine nucleotide binding protein (G protein), beta 1 (Gnb1), transcript variant 1, mRNA [NM_008142]	0.0050913	0.0253321	-0.314275	-0.067349	0.0733885	-0.102157	0.0936293	0.144769	0.34633	0.170784	0.0269635	0.0781031	-0.0202408	-0.246926	0.175546	-0.0511395	0.319366	0.0926811	0.968858	0.853092	0.0195959	0.6061	0.592183	0.435045	0.474095	0.270338	0.0106026	0.21588	0.836236	0.550062	0.914711	0.185091	0.35533	0.781651	0.0886479	0.624314	0.989917	0.969804	0.30318	0.876568	0.95594	0.726809	0.747734	0.862427	0.0472431
CTAAATAGATTTGGCAATGCCTGGGGCTCTTGCTTTAGAATAAAAAAGAAATCCCGTCTG	A_55_P2868879	Sfxn5	ENSMUST00000134392	ens|sideroflexin 5 [Source:MGI Symbol;Acc:MGI:2137681] [ENSMUST00000134392]	0.119196	-0.136081	-0.0818794	0.122545	0.237474	-0.0127707	-0.0178034	0.191653	-0.0968211	-0.347066	-0.297896	-0.0884395	0.255277	-0.204424	0.250245	-0.209457	0.201075	-0.258626	0.274236	0.234579	0.450959	0.261167	0.0412514	0.906105	0.869398	0.0819923	0.373352	0.00364158	0.00827012	0.415779	0.108954	0.186282	0.115902	0.17589	0.193454	0.104523	0.626605	0.706063	0.805056	0.660545	0.661303	0.966829	0.951546	0.716397	0.566219
TTCATACAGTTACTGACTTATGAATGATTGATTTTGACAGAGACCCCAAGCTGCCCATTT	A_51_P169745	Tuba1a	NM_011653	ref|Mus musculus tubulin, alpha 1A (Tuba1a), mRNA [NM_011653]	-0.0725599	0.124149	-0.275351	-0.169576	-0.329113	-0.289792	-0.132404	-0.184017	0.514796	0.554117	0.312005	0.260392	-0.196709	-0.105775	-0.0393208	0.0516135	0.202791	0.293725	0.70692	0.540173	0.1581	0.381288	0.108907	0.137889	0.493477	0.342449	0.0102263	0.00852599	0.110882	0.181411	0.482704	0.698347	0.888104	0.849909	0.458518	0.296249	0.897239	0.874826	0.578711	0.753205	0.773504	0.432343	0.761589	0.890348	0.0459343
GGTGCCTGACACCAATGGATTAAAATGTAACTTCTGAACAACTACCTTCTAACAAAATAA	A_55_P2412349	AW111846	AK050111	gb|Mus musculus adult male liver tumor cDNA, RIKEN full-length enriched library, clone:C730016I12 product:unclassifiable, full insert sequence. [AK050111]	0.223174	0.0534353	0.0802088	0.194876	0.04653	-0.159638	-0.123208	-0.0449706	-0.061327	-0.267495	-0.204292	-0.126054	0.169738	-0.114668	0.206168	-0.0782377	0.142965	-0.141441	0.00550565	0.50829	0.299487	0.0143354	0.564364	0.0425132	0.113984	0.559077	0.426411	0.00173397	0.0105077	0.106101	0.132417	0.294321	0.0692972	0.472779	0.192602	0.208103	0.109925	0.862302	0.70868	0.221473	0.95066	0.254259	0.413797	0.943793	0.615349
TGTGTAGTCCCAAAGGAGAAGACTCTCTGATGAGTCTGTGTCTAGGGATTCAGATGATCA	A_52_P682099	Fam149b	XR_383123	ref|PREDICTED: Mus musculus family with sequence similarity 149, member B (Fam149b), transcript variant X6, misc_RNA [XR_383123]	-0.0817066	-0.0774833	-0.209308	0.0950923	0.0289556	-0.0967997	0.0331789	0.2076	0.0511767	-0.0745786	-0.0764244	0.097997	-0.00422329	-0.3044	0.125755	-0.174421	0.127601	-0.172576	0.458915	0.502822	0.0621837	0.389237	0.801842	0.380853	0.762992	0.0642613	0.642079	0.518888	0.488291	0.375043	0.978857	0.0554027	0.431693	0.265505	0.413754	0.28208	0.769151	0.859829	0.425734	0.758192	0.984385	0.687194	0.90602	0.679377	0.786355
CTTCTTTAGGTCTCTCCTTCTATCTTAAAGATTTGCCTTATTTTTTCTTTATTTTCCCTT	A_51_P509629	Dnmbp	AK076939	gb|Mus musculus adult male testis cDNA, RIKEN full-length enriched library, clone:4930565I18 product:unclassifiable, full insert sequence. [AK076939]	0.17185	0.0210774	0.305155	0.270145	0.139409	0.187782	-0.011363	0.152772	0.0854488	0.133821	0.218754	0.382889	0.150772	0.0350095	-0.0483725	-0.164135	-0.133305	-0.249068	0.149188	0.864451	0.0124534	0.0258033	0.262263	0.115833	0.923096	0.198618	0.469211	0.281598	0.0683422	0.00209941	0.378876	0.833458	0.77682	0.326816	0.42494	0.149134	0.492129	0.972238	0.26916	0.27445	0.871923	0.398349	0.9707	0.828186	0.652789
AGAGGAAATAACCCTTTCCTCCTTACATTACATTTGGTTATGGTGTTTTGTCACAGCATT	A_55_P2132942	Adal	NM_001290811	ref|Mus musculus adenosine deaminase-like (Adal), transcript variant 2, mRNA [NM_001290811]	0.0157943	0.0935507	-0.000650245	-0.0764001	-0.114713	-0.00212829	-0.0369562	-0.0778782	0.00686545	0.11945	-0.00957908	-0.050501	-0.0777564	0.0757499	-0.112584	0.040922	0.0164445	0.169951	0.867312	0.347803	0.994511	0.420671	0.250844	0.982036	0.69606	0.411808	0.942098	0.232103	0.919281	0.593749	0.570969	0.57164	0.412927	0.759624	0.902097	0.218743	0.95865	0.786605	0.998704	0.778064	0.867489	0.994288	0.87464	0.911406	0.970261
ACAGATACGGATGGATGAACAGAGAAGACACAAACAGCTTTGGACACACCTGTCCTAGAA	A_55_P2106039	Map3k6	NM_016693	ref|Mus musculus mitogen-activated protein kinase kinase kinase 6 (Map3k6), mRNA [NM_016693]	0.117242	-0.0663763	0.27637	-0.744163	0.036055	0.755996	-0.147563	-0.264537	0.191812	0.911753	0.350941	0.233967	0.183618	1.02053	-0.719941	0.116974	-0.159128	0.677787	0.749625	0.863169	0.453094	0.0476181	0.925406	0.0443434	0.68803	0.472547	0.601949	0.0217022	0.3417	0.524945	0.730193	0.0544404	0.18056	0.821813	0.759378	0.20691	0.915865	0.972191	0.805938	0.344802	0.994535	0.259149	0.870315	0.924456	0.757439
TGTTTTCGGTGTCCTTGGTCATGGTGCTTTTTGTTGCATTAAAAGTGCCGGTCAAACTTT	A_55_P2494188	Xkr4	NM_001011874	ref|Mus musculus X Kell blood group precursor related family member 4 (Xkr4), mRNA [NM_001011874]	0.095774	0.0131244	-0.0724625	0.0544454	0.0424341	-0.000773904	-0.0402156	0.126134	0.188253	0.145045	0.0200165	0.186366	0.0826497	-0.126908	0.043208	-0.16635	0.168237	-0.0413211	0.395668	0.911269	0.519709	0.628224	0.718804	0.994501	0.720424	0.264752	0.0989231	0.222091	0.858539	0.102246	0.612028	0.425885	0.790675	0.297882	0.292504	0.79961	0.727826	0.983512	0.841798	0.885962	0.973069	0.998074	0.886995	0.858747	0.234742
TTAAACATCAACTAATGAAAAGATTCTTCCTCTAAGGCCCTCCTTTTTCTGCCGCTCTTC	A_55_P2713745	Ift46	ENSMUST00000133167	ens|intraflagellar transport 46 [Source:MGI Symbol;Acc:MGI:1923818] [ENSMUST00000133167]	0.00606734	0.225416	-0.0621771	0.236662	-0.0684007	-0.0859453	0.150948	0.212893	0.032778	0.0152334	-0.0354664	0.0264785	-0.219349	-0.298839	0.0175447	-0.0619449	0.0682444	-0.0112452	0.960222	0.0825835	0.609813	0.0568401	0.592501	0.481147	0.218719	0.085428	0.787674	0.90497	0.770745	0.82774	0.217472	0.0876985	0.920728	0.719003	0.691871	0.94914	0.987181	0.540714	0.876955	0.368456	0.955955	0.757637	0.539174	0.718427	0.880055
TATGGAATACACAGCAGGGCATCAGCCGTCCAAACCAAATGTGATCTCGGAGCTGGGACA	A_52_P134899	Zfp2	NM_001044698	ref|Mus musculus zinc finger protein 2 (Zfp2), transcript variant 4, mRNA [NM_001044698]	-0.245597	-0.214963	-0.184579	0.127343	0.0960182	-0.0612225	0.126653	0.2507	-0.174652	-0.331893	-0.113634	0.0104132	-0.0306344	-0.311923	0.157241	-0.124047	-0.0610179	-0.342306	0.0341143	0.074765	0.107348	0.262857	0.419217	0.588285	0.265417	0.0307376	0.127012	0.00723061	0.317019	0.92652	0.851507	0.0558594	0.339104	0.438823	0.702594	0.0411878	0.257132	0.525351	0.510702	0.661458	0.921998	0.819315	0.58589	0.583521	0.278657
CCAGCCTCTCATGGAATACTGCACTTAAAAACAGTCAGTCCACATCTCTCATGGTGTTGA	A_51_P462870	Mkl2	NM_181860	ref|Mus musculus MKL/myocardin-like 2 (Mkl2), transcript variant 2, mRNA [NM_181860]	0.169565	-0.000482208	0.00844867	0.0729357	0.225813	0.042982	0.0557651	0.107469	0.0316275	-0.151203	-0.129489	-0.0777852	0.170047	-0.064487	0.182831	-0.0517039	0.161117	-0.0734179	0.0544276	0.995748	0.921989	0.399807	0.0158737	0.618824	0.519024	0.216934	0.714118	0.0999883	0.138374	0.369482	0.178331	0.597695	0.148527	0.672037	0.191044	0.557808	0.313412	0.99961	0.980874	0.764703	0.550517	0.835957	0.777186	0.837224	0.83356
TCACCAAACGAGGACTAAAAATTTGTGCTGATCCAGAAGCCAAATGGGTGAAAGCAGCGA	A_51_P234956	Xcl1	NM_008510	ref|Mus musculus chemokine (C motif) ligand 1 (Xcl1), mRNA [NM_008510]	0.0910271	0.205921	-0.0491924	0.0960283	-0.000185958	-0.220601	0.114708	-0.0753802	0.718337	0.497922	0.578118	0.388029	-0.114894	-0.145221	0.220415	0.190089	0.14022	0.109893	0.535392	0.184785	0.737265	0.513315	0.999035	0.137247	0.435379	0.607519	1.24747e-05	0.00218008	0.000267749	0.0108155	0.589105	0.484702	0.302286	0.36134	0.499787	0.605368	0.81356	0.661252	0.926452	0.830922	0.999902	0.431789	0.721053	0.952975	0.000240025
TAATTACGCTGGACAAAGGCTCACCTATCATTGTACCAGTGCTCATCTGACTGATCCAAA	A_51_P390377	Rcor3	NM_144814	ref|Mus musculus REST corepressor 3 (Rcor3), transcript variant 1, mRNA [NM_144814]	0.147759	-0.0839043	-0.0362268	0.0564733	0.138665	0.101561	-0.0929987	0.194261	0.089045	0.0519406	-0.0949411	0.192318	0.231664	-0.0927001	0.0371044	-0.287259	0.183986	-0.140378	0.300727	0.573591	0.798556	0.690897	0.353861	0.475448	0.513246	0.175578	0.531232	0.727257	0.504531	0.179845	0.263366	0.644517	0.856825	0.157097	0.361534	0.495958	0.65076	0.885469	0.943987	0.909791	0.906994	0.754701	0.773298	0.809878	0.703707
CCCCCTGCAAAATAAGAAAGCTGCAAAAGAGTTCTGCAAACCTCAATGTATCAGAAGCAC	A_51_P299527	Slc22a26	AJ132857	gb|Mus musculus mRNA for putative integral membrane transport protein. [AJ132857]	-0.202231	-0.182778	0.15933	0.210769	-0.0178471	0.0602929	0.00160548	0.111732	5.43623	5.51437	5.79779	5.90791	-0.0194526	-0.0514391	-0.07814	-0.110127	-0.361561	-0.393547	0.249977	0.320557	0.363353	0.230844	0.922294	0.729795	0.992657	0.522823	1.92161e-31	7.69092e-31	1.31004e-32	5.96178e-33	0.938663	0.834869	0.757365	0.655675	0.147676	0.124653	0.603833	0.770422	0.752523	0.630567	0.994235	0.892899	0.997424	0.938182	3.56383e-28
GGGCCTGCTCCTCCCCTCCTAGCCCCAGCGAATGGGAGGTCTGTAGGGTTGGCCCTGTAA	A_55_P1958133	Zfp692	AK080545	gb|Mus musculus 7 days neonate cerebellum cDNA, RIKEN full-length enriched library, clone:A730082L10 product:hypothetical protein, full insert sequence. [AK080545]	-0.0972372	0.0255711	-0.03233	-0.0532959	0.00774139	0.0866248	0.13055	0.0656588	-0.0892688	-0.0103854	-0.0243616	-0.0892524	-0.122808	0.020966	-0.0788834	0.0648908	-0.0649072	0.078867	0.242271	0.767694	0.695392	0.519262	0.92871	0.29676	0.118724	0.427781	0.282448	0.904466	0.767874	0.282535	0.307231	0.857408	0.510419	0.578752	0.578656	0.510506	0.597252	0.950176	0.911012	0.833712	0.994883	0.615095	0.421144	0.917272	0.474079
ACTCACTTGGATGTATATCTGAATGTTGCATTGTATTGTACAGTATGCTTATTGTCTGTG	A_52_P26357	Arhgef7	NM_001113517	ref|Mus musculus Rho guanine nucleotide exchange factor (GEF7) (Arhgef7), transcript variant 1, mRNA [NM_001113517]	0.13837	-0.0475455	-0.0474164	0.207095	0.107244	-0.142337	-0.0786712	0.112174	0.203508	-0.0460729	0.0177221	0.208567	0.185915	-0.254511	0.249581	-0.190845	0.185786	-0.25464	0.139635	0.624509	0.608722	0.0294281	0.272269	0.128913	0.396957	0.229104	0.0321975	0.63525	0.848075	0.0283537	0.170066	0.0567887	0.0678238	0.149443	0.16027	0.062638	0.477558	0.905318	0.876319	0.289047	0.877379	0.420224	0.692496	0.842915	0.106745
ACTTCACATTGTTTCTTTGCAGGTCGCACAGCATTTAAATCTGCGCCCGCAATGCACAAT	A_55_P2333126	Mgea5	AK088506	gb|Mus musculus 2 days neonate thymus thymic cells cDNA, RIKEN full-length enriched library, clone:E430019C04 product:unclassifiable, full insert sequence. [AK088506]	0.0532175	-0.0328886	0.121998	-0.182691	0.0391682	0.228394	-0.0469379	-0.0762954	0.0310723	0.220298	0.0998528	0.0704954	0.0861062	0.304689	-0.189226	0.0293575	-0.0687805	0.149803	0.641437	0.7836	0.288275	0.114661	0.743662	0.0503778	0.681179	0.504929	0.785521	0.0709823	0.383739	0.537697	0.603206	0.0642781	0.256155	0.855701	0.670341	0.367345	0.868791	0.954883	0.700296	0.485818	0.974312	0.274933	0.866674	0.933929	0.878583
TTGTTTACTGTTTGGAAGTCGTTTTACTCGATAGCAGCCTCCATATACTTTGGGGGGATC	A_55_P2504051	Bcl2l11	NM_001284410	ref|Mus musculus BCL2-like 11 (apoptosis facilitator) (Bcl2l11), transcript variant 4, mRNA [NM_001284410]	0.104982	-0.113555	0.0149072	0.15253	0.103294	0.0182862	-0.115243	0.155909	0.188918	0.10391	0.0988429	0.369995	0.218537	-0.137623	0.0850079	-0.271152	0.0900746	-0.266086	0.287219	0.272586	0.879107	0.124731	0.317705	0.852002	0.24333	0.116815	0.0590268	0.314863	0.31598	0.000450162	0.128936	0.323436	0.550263	0.0554952	0.51675	0.0661996	0.638789	0.737507	0.968902	0.502303	0.896302	0.945526	0.563917	0.755548	0.164128
TGTTGGTCGTTGGTTCCAGAAAATTCTCCTTGGCCCTCACTCAGCCCTTCTCCTAGCTCA	A_66_P138501	XR_107734	XR_107734	gb|PREDICTED: Mus musculus predicted gene 13842 (Gm13842), misc_RNA [XR_107734]	-0.137713	0.101637	-0.181536	0.010092	-0.119438	-0.124335	0.119913	0.0672933	0.0467191	0.0418223	0.00289644	-0.049723	-0.239351	-0.191628	0.00489687	0.0526195	0.0438227	0.0915453	0.357248	0.516053	0.226575	0.945947	0.445777	0.405443	0.42222	0.651593	0.753759	0.788868	0.984475	0.738508	0.270551	0.364948	0.981888	0.802684	0.835131	0.671597	0.699349	0.866175	0.649304	0.986453	0.925685	0.704065	0.711212	0.962453	0.859046
CCTGCTTGGGCCACCCCGGTCCTTGCACACAACTTTGACAAACTCCATGGAAGTAAAAAA	A_55_P1983368	Sh3d21	NM_001162533	ref|Mus musculus SH3 domain containing 21 (Sh3d21), transcript variant 1, mRNA [NM_001162533]	0.0785152	0.0190018	0.192524	0.190014	-0.0984931	0.0356196	-0.158006	0.0331094	0.297749	0.431861	0.411758	0.602874	0.0595133	0.00251015	-0.134113	-0.191116	-0.114009	-0.171012	0.437172	0.857242	0.0610636	0.0643761	0.353447	0.723735	0.121786	0.742462	0.00478566	0.000171109	0.00017114	3.2928e-07	0.683683	0.985937	0.360408	0.184084	0.42509	0.244943	0.756269	0.970666	0.424226	0.387779	0.906994	0.890215	0.425411	0.975293	0.0260832
TGATTATGGAAGATTCCCACAAGAGTAACACGACAGAGACTGCATCTCAGCCTGGTTCAA	A_55_P2721419	Atf1	NM_007497	ref|Mus musculus activating transcription factor 1 (Atf1), mRNA [NM_007497]	-0.0326071	-0.130096	0.0908442	-0.0747745	0.0539273	0.151113	-0.0435614	-0.0145055	0.0422874	0.139473	0.165739	0.194795	0.0974887	0.165619	-0.0971859	-0.029056	-0.123451	-0.0553213	0.753281	0.235384	0.383033	0.472119	0.620446	0.14988	0.674689	0.888747	0.683663	0.203871	0.115133	0.0654956	0.517453	0.262167	0.518748	0.842952	0.401746	0.712938	0.917559	0.706668	0.765448	0.808087	0.959834	0.448674	0.863968	0.99237	0.814515
AAATTGAGCTACTTGGGAGCTATGATCCATAGAAACAGCTCATCATTGAAGATCCCTATT	A_55_P2186615	Acp1	NM_001110239	ref|Mus musculus acid phosphatase 1, soluble (Acp1), transcript variant 1, mRNA [NM_001110239]	0.0647518	0.0506493	-0.0300424	0.0878435	-0.0221718	0.0357257	-0.0362744	0.153612	0.288191	0.346089	0.193397	0.383283	0.0141026	-0.117886	-0.0578975	-0.189886	0.0947942	-0.0371942	0.574112	0.67486	0.793996	0.446504	0.854183	0.756201	0.752582	0.186118	0.0154776	0.00605888	0.0979368	0.00167092	0.932566	0.46991	0.728469	0.246692	0.560769	0.823447	0.834739	0.922804	0.942461	0.792996	0.989586	0.90506	0.901337	0.817418	0.0625531
GTGGTACTCTGCATCTGTTTCTGTCAACTGCTATAATTTGGCTACATTTTTTAAAATGTG	A_55_P2842837	Gpr75	NM_175490	ref|Mus musculus G protein-coupled receptor 75 (Gpr75), mRNA [NM_175490]	0.116988	0.176576	0.10844	-0.0359864	-0.0217598	-0.00813592	0.0378291	-0.152562	0.0770155	0.0906394	0.068468	-0.121923	-0.0595889	0.144426	-0.0136239	0.190391	0.0085475	0.212563	0.186011	0.0596728	0.219602	0.681385	0.812763	0.925975	0.666066	0.0867715	0.381234	0.326377	0.43588	0.168487	0.639064	0.247178	0.914503	0.129277	0.944972	0.0991985	0.537475	0.493377	0.6429	0.90534	0.985728	0.974276	0.859776	0.719348	0.573888
GTCTGCGTGTGTAAGATCTGCTCTAACCAGGCGTAGAATAAATGTGCATGACCATGTTTC	A_55_P2759760	Rrp12	NM_199447	ref|Mus musculus ribosomal RNA processing 12 homolog (S. cerevisiae) (Rrp12), mRNA [NM_199447]	0.153214	0.0220117	-0.0732079	-0.0926698	-0.178407	-0.0298113	-0.309609	-0.0492732	-0.0580117	0.0905835	-0.284434	-0.0240979	0.131202	0.0194619	-0.148595	-0.260336	0.226422	0.114681	0.373814	0.902601	0.669776	0.589553	0.323964	0.862013	0.076299	0.773963	0.735313	0.615028	0.102469	0.888257	0.598114	0.936041	0.550694	0.286248	0.352911	0.644858	0.71261	0.98239	0.901614	0.86886	0.896972	0.949659	0.355816	0.980836	0.847498
CTGACTGACTGCTCACGCTTAAAACCTGGAGTGCACTTCACTCACAGCAGTATTTTAGAA	A_51_P408162	Bola3	NM_175277	ref|Mus musculus bolA-like 3 (E. coli) (Bola3), mRNA [NM_175277]	-0.00192228	0.0495958	0.00828588	0.13367	0.00473687	0.0515627	0.0562549	0.176947	-0.0938786	-0.0470527	-0.0836704	0.0370212	-0.0515181	-0.125384	-0.0468259	-0.120692	-0.0102082	-0.0840739	0.979476	0.527781	0.911708	0.0789316	0.951803	0.491341	0.453008	0.0216811	0.213098	0.549066	0.266249	0.62077	0.634672	0.239192	0.665754	0.256951	0.923045	0.43908	0.993241	0.870329	0.978594	0.421625	0.996269	0.764259	0.734202	0.53606	0.393096
CTGTCTTCCAAGTGCTGGGATTAAAGGCATGCACTACCGCCACCTACAAAAAAGAAAAAA	A_55_P2091756	Nxnl1	NM_145598	ref|Mus musculus nucleoredoxin-like 1 (Nxnl1), mRNA [NM_145598]	-0.370642	0.0618874	0.13226	0.128285	0.00662338	0.115777	0.439153	0.111802	-0.267765	-0.158611	0.235137	-0.0922135	-0.43253	0.00397484	-0.109154	0.327351	-0.502902	-0.066398	0.0207485	0.704246	0.396445	0.410675	0.967568	0.457464	0.00677341	0.472958	0.0900277	0.332856	0.135098	0.553518	0.059803	0.985562	0.628172	0.141133	0.0261481	0.768106	0.205169	0.931525	0.775009	0.771414	0.998704	0.742345	0.141058	0.924456	0.219308
GGTGTATCCAAGCTACATATGTAATGTAGGAGGTTTCATATCTTTCTCATGTTTCAAAGA	A_55_P2728038	Commd8	NM_178599	ref|Mus musculus COMM domain containing 8 (Commd8), mRNA [NM_178599]	-0.0332847	-0.0899174	-0.0343372	0.0399651	-0.00534535	0.0891957	-0.0619781	0.163498	0.0385811	0.133122	0.0375285	0.263005	0.0566327	-0.0743024	-0.0945411	-0.225476	0.00105256	-0.129883	0.769779	0.452216	0.762722	0.725344	0.964239	0.434287	0.586242	0.155188	0.734478	0.267594	0.74145	0.024695	0.731179	0.64435	0.566763	0.165468	0.994776	0.432081	0.924491	0.840219	0.933077	0.925052	0.998704	0.726124	0.81621	0.789522	0.846887
CCCAGCCCCAGACCTCTCAGGTTTCCATGGATAATAAAATCCAATGGCTTGCTTAAAAAA	A_55_P2148519	Teddm2	NM_178243	ref|Mus musculus transmembrane epididymal family member 2 (Teddm2), mRNA [NM_178243]	-0.0176587	0.158815	0.120353	-0.0305715	-0.0239276	0.0773733	0.152546	-0.0735511	0.0377783	0.139079	0.17579	-0.0503074	-0.176474	0.150924	-0.101301	0.226097	-0.138012	0.189387	0.837428	0.0837406	0.16659	0.722551	0.790975	0.370749	0.0815511	0.394638	0.660965	0.128379	0.0459403	0.559535	0.161734	0.218905	0.418309	0.0684018	0.260225	0.133846	0.949356	0.541871	0.58868	0.923394	0.982078	0.680491	0.363709	0.908987	0.799649
GTTCTAGGTCAGTCTGCTTTACAGAGTGAGTTATAGGACTACACAGAGAAATCCAAAAAA	A_55_P1983523	Cd300ld	NM_145437	ref|Mus musculus CD300 molecule-like family member d (Cd300ld), mRNA [NM_145437]	-0.142844	0.338848	-0.198519	-0.0400486	-0.249884	-0.377436	0.231808	-0.218966	0.552531	0.424979	0.496855	0.0460819	-0.481692	-0.15847	0.127552	0.450774	0.055675	0.378897	0.420256	0.0725526	0.264326	0.820612	0.18173	0.037165	0.193595	0.218965	0.00297527	0.0258155	0.00701794	0.794175	0.0649704	0.52662	0.618625	0.0763262	0.823608	0.143609	0.745762	0.523227	0.682601	0.953216	0.837791	0.238088	0.513393	0.838636	0.0182178
TATTTTCTCTGCTTATGCTAGTCCCTTGGAATTGAACAATCGGAACTAATAAAACTTAGC	A_51_P403693	Uba5	NM_025692	ref|Mus musculus ubiquitin-like modifier activating enzyme 5 (Uba5), mRNA [NM_025692]	0.282687	0.209893	0.00405877	-0.154161	0.171168	0.151571	0.0983733	-0.00664838	0.203494	0.183897	-0.0751347	-0.180156	0.0727947	0.15822	0.0195967	0.105022	0.278628	0.364053	0.0519203	0.164202	0.977237	0.281722	0.254838	0.289776	0.490411	0.962722	0.157372	0.221727	0.597954	0.209507	0.724175	0.433217	0.924265	0.602202	0.170697	0.082696	0.307243	0.639023	0.994576	0.679384	0.868651	0.608215	0.759025	0.997628	0.321692
CCCTCAGGGTCCACATCTTGAGCTTAATAAATGTGCATTCGTTTTTTCCCCCCGAAAAAA	A_55_P2742900	Fxyd7	BC061101	gb|Mus musculus FXYD domain-containing ion transport regulator 7, mRNA (cDNA clone MGC:74220 IMAGE:6531288), complete cds. [BC061101]	0.106969	-0.116455	0.354922	0.00309706	-0.0544607	-0.0444288	-0.277884	-0.396254	0.332704	0.342736	0.580657	0.462287	0.223423	0.351825	-0.0100319	0.11837	-0.247953	-0.119552	0.493527	0.477339	0.0268643	0.98414	0.739078	0.775619	0.0797967	0.0140973	0.0373541	0.0406972	0.0005217	0.00465308	0.325106	0.115524	0.96456	0.591728	0.26391	0.597043	0.790473	0.850302	0.331995	0.996317	0.973798	0.91331	0.360956	0.503167	0.118569
CTAAAGCTGACACAATTTGCATTTCATAAATACATAGTTTACAGAACCATTTGCAGCCTC	A_51_P141274	Sec24d	NM_027135	ref|Mus musculus Sec24 related gene family, member D (S. cerevisiae) (Sec24d), mRNA [NM_027135]	0.234174	0.123766	0.0246197	-0.21216	0.120293	0.19298	0.00988499	-0.0437992	0.0743099	0.146997	-0.135244	-0.188929	0.110408	0.23678	-0.0726872	0.0536842	0.209554	0.335926	0.158292	0.473301	0.880732	0.200253	0.485733	0.243233	0.951957	0.789582	0.650986	0.394945	0.411585	0.253115	0.642789	0.31039	0.759939	0.817079	0.368693	0.162437	0.504078	0.848666	0.969251	0.600469	0.93535	0.562434	0.981857	0.9815	0.793076
AAGTGAGAAATTTTGAAGTACAGCGTGGTGACATTGTGTCATTGGTGTAAGTAACTCAGT	A_55_P1958137	Immp2l	ENSMUST00000140790	ens|IMP2 inner mitochondrial membrane peptidase-like (S. cerevisiae) [Source:MGI Symbol;Acc:MGI:2135611] [ENSMUST00000140790]	0.0471865	0.143572	-0.0253086	-0.00946899	-0.121249	0.0524906	-0.0248637	0.0683302	-0.0417063	0.132034	-0.114201	-0.0210075	-0.0963857	-0.0158396	-0.17374	-0.0931939	0.0724951	0.153041	0.643292	0.183084	0.803665	0.92587	0.259479	0.606549	0.807045	0.50305	0.682224	0.220104	0.265231	0.836494	0.514419	0.912368	0.242494	0.518293	0.614975	0.302376	0.869357	0.65896	0.945841	0.980998	0.87096	0.829563	0.925616	0.933618	0.813556
ATGACAAGGCCCTACCTACGTGCAATCACGACCCACCACACAGTGCGCGACACTCCCAGA	A_66_P134652	Gm30455	XR_375442	ref|PREDICTED: Mus musculus predicted gene, 30455 (Gm30455), transcript variant X1, ncRNA [XR_375442]	0.135431	0.120593	0.206975	0.269396	-0.0233133	-0.034475	-0.0381511	0.0279457	0.127871	0.116709	0.199415	0.265512	0.0148378	-0.0624207	0.0111617	-0.0660968	-0.0715439	-0.148802	0.321148	0.398873	0.132355	0.052202	0.869932	0.79957	0.778745	0.836913	0.348606	0.414113	0.146708	0.0555384	0.939869	0.745186	0.954747	0.730765	0.709578	0.450829	0.669595	0.813117	0.545983	0.35735	0.991994	0.923434	0.91281	0.986399	0.54287
CTGCTGTTTCATTTCCTGAAATAAAAAAGGACCCCTTTGGTGATGGTCTAATAAATACTT	A_55_P2048855	Sprr2a2	NM_001164787	ref|Mus musculus small proline-rich protein 2A2 (Sprr2a2), mRNA [NM_001164787]	-0.319442	-0.0381313	-0.70976	-0.5934	-0.0758046	-0.112833	0.205507	0.00352631	0.862394	0.825365	0.472076	0.270096	-0.281311	-0.11636	0.0370289	0.20198	0.390318	0.555269	0.317964	0.908989	0.0299372	0.0672939	0.820266	0.722935	0.519158	0.991153	0.00917585	0.0167283	0.142674	0.39768	0.542463	0.795928	0.935963	0.653742	0.387539	0.232136	0.666203	0.982945	0.343364	0.394666	0.986342	0.889652	0.777204	0.999512	0.0422624
TTAAAGTTACGACAGCAGCTGCTGCTGCAGCCACCTCCCAGGATCCTGAGCAACACCTGA	A_55_P2043996	Cops7a	NM_001164089	ref|Mus musculus COP9 (constitutive photomorphogenic) homolog, subunit 7a (Arabidopsis thaliana) (Cops7a), transcript variant 2, mRNA [NM_001164089]	0.102575	0.118798	-0.0838708	-0.00600911	0.00330477	-0.0666844	0.0195282	0.0111773	0.0245678	-0.0454214	-0.161878	-0.170229	-0.0162235	-0.0778617	0.0699892	0.00835093	0.186446	0.124807	0.253017	0.207613	0.348777	0.946205	0.971776	0.455449	0.826481	0.900131	0.782744	0.627232	0.0743991	0.0611209	0.899971	0.537332	0.588235	0.947135	0.143739	0.336107	0.607016	0.68527	0.743486	0.986453	0.998704	0.741281	0.933907	0.992623	0.877034
AGTGAAATTGGAACTCCTTTGAGATTCCCGAACAGGATCTGGCATTCTCTTGAAAGCTGA	A_51_P246727	Mlxip	NM_133917	ref|Mus musculus MLX interacting protein (Mlxip), transcript variant 2, mRNA [NM_133917]	-0.0144815	0.0786028	-0.0875895	-0.157833	0.010056	0.0698088	0.10314	-0.000434862	0.188819	0.248572	0.115711	0.0121359	-0.0930844	0.0702436	-0.0597528	0.103575	0.073108	0.236436	0.928112	0.640972	0.585912	0.32813	0.952367	0.663959	0.521482	0.997838	0.243171	0.144734	0.472293	0.939731	0.689283	0.757103	0.797334	0.64857	0.747541	0.312262	0.978039	0.910517	0.86743	0.71557	0.996269	0.860073	0.778875	0.999757	0.429524
GCCAGTTATCTGCCTTGAGTATTTTGTAGACTTTCTGAATAAAGTCAAGTTCTCTTTTTC	A_52_P608322	Maff	NM_010755	ref|Mus musculus v-maf musculoaponeurotic fibrosarcoma oncogene family, protein F (avian) (Maff), transcript variant 1, mRNA [NM_010755]	-0.114153	-0.10936	0.323355	-0.725257	0.0910464	1.08317	0.0958393	0.0345598	-0.0227828	0.969343	0.414725	0.353446	-0.0047929	1.04861	-0.992126	0.0612796	-0.437508	0.615897	0.799152	0.816202	0.472229	0.111077	0.846546	0.0193427	0.830822	0.938576	0.959484	0.0441651	0.357462	0.432281	0.994116	0.103535	0.131939	0.923032	0.491497	0.345784	0.935709	0.962314	0.815987	0.480137	0.988975	0.173252	0.935548	0.996551	0.979016
CCTGCCCTAAGAAATGTTTTAACACCTTTTGGTGATGCAGATTTTGGAACAATCTTTTAA	A_55_P1970841	Nr2c2	NM_011630	ref|Mus musculus nuclear receptor subfamily 2, group C, member 2 (Nr2c2), mRNA [NM_011630]	-0.0813771	-0.114045	0.012409	-0.101999	0.058553	0.134305	0.0258853	0.0198966	-0.0176748	0.0580773	0.0761113	0.0701227	0.0326677	0.114408	-0.0757521	0.00598867	-0.0937861	-0.0120454	0.47132	0.336925	0.912278	0.367411	0.620624	0.236909	0.818284	0.859806	0.87532	0.623457	0.500327	0.534474	0.841401	0.473914	0.642979	0.970009	0.55679	0.941172	0.776338	0.779526	0.978629	0.744577	0.959834	0.556024	0.930883	0.988817	0.93256
AAAGAGCAGGAGATGCAAGAGTGCACCACTCAAATCCAGTACCTCAAGCAAGTTCAGCAG	A_66_P140312	Wtap	NM_001113533	ref|Mus musculus Wilms tumour 1-associating protein (Wtap), transcript variant 1, mRNA [NM_001113533]	0.145842	0.0968961	-0.094826	0.0363965	-0.0259695	-0.17309	-0.0749154	-0.0418677	0.258234	0.111114	0.0175664	0.0506141	0.0489459	-0.131222	0.147121	-0.0330477	0.240668	0.0604996	0.0620821	0.231625	0.219738	0.635092	0.746631	0.0280377	0.330691	0.585285	0.0014941	0.17126	0.818652	0.509798	0.659587	0.229636	0.18944	0.760418	0.0306374	0.586348	0.332076	0.703131	0.643002	0.88881	0.974865	0.207861	0.644927	0.948704	0.010731
GCTGAAGAAGTGTCCTCTGTACCTTTGGGCTGTTTTAATCCATAAAATGAATTTGAAGGC	A_55_P2716771	Asb13	ENSMUST00000156595	ens|ankyrin repeat and SOCS box-containing 13 [Source:MGI Symbol;Acc:MGI:2145525] [ENSMUST00000156595]	-0.15457	-0.176369	-0.0745246	-0.123208	0.0134569	0.00949276	-0.00834224	-0.0391909	-0.0580889	-0.062053	0.0219567	-0.00889188	0.0217991	0.0486836	0.00396414	0.0308486	-0.0800456	-0.0531611	0.291698	0.251889	0.609421	0.39954	0.929805	0.948035	0.954326	0.787956	0.690289	0.684866	0.880187	0.95132	0.917744	0.813217	0.985015	0.880964	0.697814	0.801212	0.643231	0.719256	0.876711	0.764512	0.994883	0.98262	0.982794	0.9815	0.818607
ATGGGAGGTATAGATTCCTTTTCCTCGCCCTTTCTACAACATTGCTTCTCTCTCGCTTTC	A_55_P2731106	Tob2	AK044623	gb|Mus musculus adult retina cDNA, RIKEN full-length enriched library, clone:A930027O20 product:unclassifiable, full insert sequence. [AK044623]	-0.0579779	-0.221258	0.350063	-0.343054	-0.0408642	0.356802	-0.204144	-0.336314	-0.232215	0.165452	0.175826	0.043656	0.16328	0.693117	-0.397667	0.13217	-0.408041	0.121796	0.773161	0.29709	0.0869642	0.0932555	0.846366	0.0812538	0.312781	0.099656	0.251703	0.434291	0.383914	0.828142	0.575874	0.0183084	0.176858	0.642447	0.156079	0.676221	0.926134	0.754899	0.478038	0.450202	0.988975	0.341831	0.629504	0.73332	0.438869
TCAGCGAAGATGTGGGACGTATTGTCAAAAAGGTAGGGTCTGTGGAAGGGCTCAGAATCT	A_55_P2730028	Arhgap4	ENSMUST00000149135	ens|Rho GTPase activating protein 4 [Source:MGI Symbol;Acc:MGI:2159577] [ENSMUST00000149135]	-0.277051	-0.0183353	-0.201891	-0.0331187	-0.0047891	-0.194885	0.253927	-0.0261126	0.515908	0.325812	0.591069	0.311029	-0.258716	-0.168772	0.190096	0.280039	-0.0751604	0.0147834	0.060406	0.903729	0.167137	0.818801	0.974795	0.182034	0.0842365	0.856645	0.000835643	0.0361839	0.000170762	0.0359684	0.220746	0.410793	0.366337	0.17525	0.713286	0.943728	0.328303	0.982499	0.589165	0.952737	0.998704	0.490938	0.367856	0.988708	0.0068323
ATACTCGGCGTCGTTCTTTCCTTGTGAGCTATATAGCCAATAAGAAGATTCACACGGGAC	A_66_P101705	Qars	NM_133794	ref|Mus musculus glutaminyl-tRNA synthetase (Qars), transcript variant 1, mRNA [NM_133794]	0.0960288	-0.0370719	-0.482026	0.316287	0.112975	-0.527051	-0.0201258	0.271263	0.560265	-0.0797601	-0.0177895	0.273599	0.133101	-0.798314	0.640025	-0.291389	0.578055	-0.353359	0.638858	0.862705	0.0221778	0.126821	0.598718	0.0128883	0.921554	0.188825	0.00849129	0.710021	0.930635	0.18512	0.653493	0.00804417	0.0352312	0.316177	0.0504893	0.236618	0.86748	0.97201	0.31261	0.505263	0.956656	0.142048	0.970464	0.819302	0.0400374
CCCCCAACCAGTGGGCCCTTTATTTATGACGACTTTATTTATTGTATTAAGATTTAATAG	A_55_P2797255	Zfp36	NM_011756	ref|Mus musculus zinc finger protein 36 (Zfp36), mRNA [NM_011756]	-0.16349	0.201699	0.0430488	-0.483627	-0.280483	0.250203	0.0847054	-0.276473	-0.105233	0.425453	0.101306	-0.259873	-0.365188	0.526676	-0.530686	0.361178	-0.206538	0.685326	0.406141	0.329232	0.826219	0.0170316	0.177057	0.206026	0.665988	0.163162	0.591991	0.0433289	0.605843	0.189354	0.20284	0.062641	0.0669684	0.196948	0.457685	0.019468	0.735978	0.775576	0.953502	0.234758	0.835801	0.520498	0.859776	0.798331	0.749856
CTATGAGCAGGTGAAGCATGCTGTGCAGATGACAGAGGAAGCCAACTTTGAGAAGACCAA	A_55_P1981336	Sdccag8	NM_029756	ref|Mus musculus serologically defined colon cancer antigen 8 (Sdccag8), mRNA [NM_029756]	-0.0610729	-0.156077	0.14985	0.0917291	-0.00451132	0.0866327	-0.0995155	0.0285115	-0.0324896	0.0586544	0.178434	0.306461	0.0950042	0.0581212	-0.091144	-0.128027	-0.210923	-0.247806	0.530624	0.130757	0.128167	0.347664	0.964694	0.374842	0.308711	0.769324	0.738284	0.565692	0.0715967	0.00277937	0.501023	0.672666	0.51849	0.353946	0.129924	0.0837658	0.810924	0.606933	0.541262	0.729096	0.998704	0.683179	0.625813	0.980836	0.849544
TAACCAGTATGGGCAGGAGGTATATGACACGCCCCCTATGGCAGTCAAAGGCCCCAATGG	A_55_P2739607	Bcar1	NM_009954	ref|Mus musculus breast cancer anti-estrogen resistance 1 (Bcar1), transcript variant 2, mRNA [NM_009954]	-0.0871529	0.0398805	0.117677	0.162623	-0.143291	0.0654194	-0.0162579	0.110365	-0.217637	-0.00892674	-0.0128071	0.113816	-0.127033	-0.0449455	-0.208711	-0.126623	-0.20483	-0.122742	0.549159	0.793481	0.419412	0.266124	0.349166	0.652674	0.910848	0.448684	0.138888	0.953254	0.929713	0.434723	0.546841	0.826779	0.323952	0.538338	0.321259	0.560411	0.822199	0.957541	0.788019	0.664573	0.906278	0.854663	0.967037	0.922602	0.295715
AAACCTCAACAACCTTTGTGTTTACCATTACAACTTACTGGTCATGCTAGTGACTGGGTT	A_51_P395293	Ccz1	NM_177682	ref|Mus musculus CCZ1 vacuolar protein trafficking and biogenesis associated (Ccz1), mRNA [NM_177682]	0.0657227	0.00569848	-0.0308873	0.0762415	0.0534736	-0.0259345	-0.00655063	0.0811943	0.0931631	0.013755	-0.00344686	0.0842981	0.0600242	-0.107129	0.0794081	-0.0877449	0.09661	-0.070543	0.304581	0.931949	0.627817	0.234643	0.42465	0.68384	0.918001	0.206118	0.148039	0.836728	0.956796	0.18962	0.516063	0.237616	0.391125	0.33212	0.286148	0.445748	0.653669	0.986907	0.886153	0.633767	0.923301	0.869322	0.969154	0.832467	0.30843
TTCTATGGAGTACACCTACCAGAGACTACCAGTGTAAAGTGATAAATAAAAATACAACCT	A_55_P1963585	Mbd5	NM_029924	ref|Mus musculus methyl-CpG binding domain protein 5 (Mbd5), transcript variant 1, mRNA [NM_029924]	-0.289949	-0.210816	0.05236	-0.164462	-0.0262523	0.0527097	0.0528811	-0.164112	-0.422835	-0.343873	-0.0805256	-0.297519	-0.0791334	0.216822	-0.078962	0.216993	-0.342309	-0.046354	0.0126399	0.0782413	0.640838	0.147247	0.823348	0.638616	0.637528	0.148088	0.000454835	0.00521658	0.473837	0.0106429	0.626615	0.17598	0.62736	0.175646	0.0353749	0.775466	0.160233	0.530833	0.89192	0.53546	0.98645	0.846891	0.844447	0.782862	0.0042472
CATCTATAGAAGATGACAGGGCGGAAAATTCCAACCAAAAGAGTTTAACTATACCAAATA	A_55_P2487504	Cd84	NM_001252472	ref|Mus musculus CD84 antigen (Cd84), transcript variant 2, mRNA [NM_001252472]	-0.135094	0.25211	-0.134731	0.11765	-0.145114	-0.238442	0.24209	0.013938	0.519867	0.426539	0.52023	0.292079	-0.387204	-0.25238	0.0933283	0.228152	-0.000363265	0.13446	0.196662	0.0243392	0.197845	0.259736	0.18626	0.0254421	0.0233991	0.89301	8.53197e-06	0.000285126	8.43349e-06	0.00693164	0.0129018	0.0903415	0.535168	0.124634	0.998022	0.372762	0.548468	0.388774	0.623258	0.65903	0.839507	0.198603	0.230763	0.99237	0.000174863
GGTGAACAGAGCTCATAATGGAAGTGTAAGGTGTGCCGCTGTGTAATATTTCTAATAAAT	A_51_P153982	Specc1	NM_001029936	ref|Mus musculus sperm antigen with calponin homology and coiled-coil domains 1 (Specc1), transcript variant 2, mRNA [NM_001029936]	-0.118492	-0.0516548	-0.281499	-0.160474	-0.127382	-0.258238	-0.0605452	-0.137213	0.426558	0.295701	0.26355	0.186882	-0.0668368	-0.121026	0.130856	0.0766677	0.163008	0.108819	0.291604	0.659431	0.0148809	0.155401	0.279864	0.024715	0.588198	0.223005	0.000391861	0.0147351	0.0220597	0.0994026	0.679784	0.444855	0.420321	0.627692	0.304781	0.502266	0.643187	0.916129	0.282096	0.545563	0.879588	0.196531	0.817071	0.841925	0.00377641
TCACAGAAGAAAAGAAGAACATTAAGGCTTTTGCCAGTCTCCAAATGGCCCGTGCCAATG	A_55_P2011235	Rpl13	NM_016738	ref|Mus musculus ribosomal protein L13 (Rpl13), mRNA [NM_016738]	0.0921163	0.147237	0.000588437	0.0535735	0.00871253	-0.0352161	0.0638331	0.0177689	0.0310879	-0.0128408	-0.06044	-0.106504	-0.0551205	-0.052985	0.0439287	0.0460642	0.0915279	0.0936634	0.155337	0.0328892	0.992672	0.404945	0.896846	0.583209	0.321859	0.781612	0.627983	0.848482	0.347968	0.101729	0.55353	0.559473	0.636548	0.611708	0.315258	0.315894	0.499666	0.419701	0.998513	0.76743	0.992549	0.816545	0.63722	0.9815	0.776386
TTTCACAGGTGTCCCCTAAGACGGTTAAAAAACATAGATATTTCCACTCTGACTGGTAAC	A_66_P124292	Ggta1	NM_010283	ref|Mus musculus glycoprotein galactosyltransferase alpha 1, 3 (Ggta1), transcript variant 1, mRNA [NM_010283]	-0.295421	0.0411418	0.0486067	0.0571748	-0.31163	-0.117493	0.024933	-0.108925	0.0360425	0.230179	0.38007	0.246212	-0.336563	-0.00856803	-0.194137	0.133858	-0.344028	-0.016033	0.0626242	0.800887	0.754706	0.713295	0.0611819	0.451345	0.872618	0.484819	0.816742	0.162846	0.0180126	0.11849	0.140245	0.968918	0.390929	0.543549	0.12284	0.943274	0.333002	0.95849	0.930909	0.919769	0.706273	0.738131	0.952905	0.929641	0.896914
ATCAAACTCAGGGGTGAAATCAACCAAGTGGAAACAAGAAGAACTATTCAAAGAATCAAC	A_55_P2726757	Kcnq1ot1	NR_001461	ref|Mus musculus KCNQ1 overlapping transcript 1 (Kcnq1ot1), long non-coding RNA [NR_001461]	0.0926738	0.070969	0.0213603	0.0385708	0.132451	0.112122	0.110746	0.129332	0.141136	0.120807	0.0698222	0.0884088	0.0217047	-0.0172105	0.0203287	-0.0185866	0.0713135	0.0323983	0.247517	0.396766	0.788306	0.628103	0.117447	0.163281	0.168393	0.109101	0.0812261	0.152337	0.382023	0.269617	0.850627	0.87838	0.859993	0.868744	0.526944	0.778688	0.602062	0.812263	0.941326	0.885962	0.78415	0.46695	0.486554	0.745208	0.203959
GACCTTTACCTCAGATGTTATTTTGAGAATTGTCACCTCTCTTCCAGGATAGCTAGATTT	A_55_P2721174	Myo1b	ENSMUST00000151525	ens|myosin IB [Source:MGI Symbol;Acc:MGI:107752] [ENSMUST00000151525]	0.308705	-0.0222685	0.406889	-0.29287	0.243772	0.357029	-0.087202	-0.34273	0.104562	0.217819	0.202745	-0.0527823	0.330974	0.699759	-0.113257	0.255528	-0.0981834	0.270601	0.194378	0.928181	0.0894183	0.217815	0.32649	0.13465	0.711453	0.150563	0.657483	0.38009	0.39142	0.822748	0.334863	0.0404132	0.740207	0.444592	0.768309	0.429607	0.546961	0.986511	0.48216	0.61845	0.898831	0.428265	0.88279	0.783759	0.797487
GTTGAGGCAAATGTATAAGTCATAAGAGTATCCAGAGCTCATATTTTGATCAAATGCTGA	A_55_P2043509	Hnmt	NM_080462	ref|Mus musculus histamine N-methyltransferase (Hnmt), mRNA [NM_080462]	-0.0563675	0.0434906	-0.012193	0.0336934	-0.177719	-0.0497965	-0.0778605	-0.00391011	-0.617461	-0.489539	-0.573287	-0.499337	-0.0998581	-0.0458864	-0.127922	-0.0739504	-0.0441745	0.00979723	0.718596	0.790877	0.937827	0.829383	0.281599	0.750194	0.618913	0.980043	0.000263636	0.00442012	0.000623915	0.00247836	0.659689	0.835601	0.572966	0.738145	0.841649	0.965501	0.90245	0.956762	0.985379	0.956235	0.879588	0.902347	0.834255	0.99909	0.00275546
CAGCGTTGGCGATGAGCCTCGGAAAGTGCTCTTGCGGCTCTATGGGGCAATCTTAAAGAT	A_55_P2080956	Chka	NM_013490	ref|Mus musculus choline kinase alpha (Chka), transcript variant 1, mRNA [NM_013490]	-0.180469	-0.197305	-0.382612	-0.397637	-0.342089	-0.203807	-0.358925	-0.218832	-0.238998	-0.100716	-0.441141	-0.301047	0.0168364	0.015025	-0.138282	-0.140094	0.202143	0.200331	0.418329	0.39902	0.0903135	0.0787534	0.146951	0.361226	0.111381	0.327273	0.285178	0.665868	0.0520803	0.179896	0.958289	0.961854	0.667844	0.65601	0.520928	0.534647	0.744405	0.813162	0.483709	0.421431	0.811143	0.672549	0.409408	0.886669	0.476906
TGTATATAAGACTATGACCGATTGTATTTCTATAAGGGAGACGATGGCATCTCTGCCGCC	A_51_P144264	Klf2	NM_008452	ref|Mus musculus Kruppel-like factor 2 (lung) (Klf2), mRNA [NM_008452]	-0.18127	0.124975	0.139584	0.0428118	-0.224373	-0.191932	0.0818719	-0.288704	0.39612	0.428561	0.716973	0.346398	-0.306245	0.0967718	-0.032441	0.370576	-0.320853	0.0821635	0.270858	0.467405	0.395157	0.793481	0.194995	0.244071	0.616994	0.0826911	0.0189717	0.0157195	6.68134e-05	0.0387678	0.200377	0.675818	0.891085	0.114158	0.16984	0.728889	0.623374	0.845891	0.774113	0.946299	0.844342	0.5632	0.833149	0.717188	0.072663
ACTGACTACGGAGTCAGCCATGAAGAAAATAGAGGACAACAACACTCTTGTGTTCATTGT	A_55_P2109875	Rpl23a	NM_207523	ref|Mus musculus ribosomal protein L23A (Rpl23a), mRNA [NM_207523]	0.141008	0.109726	-0.0489249	0.0896636	-0.0212408	-0.126838	-0.0525232	0.0117508	0.18284	0.0772432	-0.00709291	0.0571811	0.0312824	-0.138588	0.105597	-0.0642741	0.189933	0.020062	0.0811809	0.192211	0.538837	0.262476	0.798828	0.115525	0.509541	0.88241	0.0254004	0.356221	0.928852	0.472937	0.785895	0.221335	0.361287	0.567948	0.0961876	0.861665	0.372664	0.668832	0.848291	0.661175	0.983729	0.398115	0.770749	0.991435	0.0899482
CAACAGCCTGGCCTGAGGGGCATTAACTACAGAGAAATAAAGTCACTTCTGAGTCTTGTG	A_55_P2049282	Ly6h	NM_011837	ref|Mus musculus lymphocyte antigen 6 complex, locus H (Ly6h), transcript variant 1, mRNA [NM_011837]	0.00744189	0.0505217	0.0639766	-0.0656399	-0.00855131	0.0747899	0.0345285	-0.0548266	0.0286973	0.112038	0.085232	-0.00412313	-0.0430798	0.129617	-0.0833412	0.0893551	-0.0565347	0.116162	0.875265	0.312401	0.18165	0.170787	0.863456	0.119794	0.467721	0.251055	0.545762	0.0284524	0.0774654	0.930688	0.531497	0.0583088	0.228949	0.187012	0.400969	0.0961305	0.960325	0.765015	0.60476	0.565107	0.990976	0.404929	0.743594	0.851916	0.715188
AGCCGCCAGAAGATTGATCCCCTGCTGTACATGACAGAGTGGTTCATGTGTGCTTTTGCC	A_65_P11578	Tbc1d10a	NM_134023	ref|Mus musculus TBC1 domain family, member 10a (Tbc1d10a), mRNA [NM_134023]	0.251207	0.12518	-0.018188	-0.0401953	0.0694784	0.0710082	-0.056549	0.0490009	0.0311731	0.032703	-0.238222	-0.132672	0.126027	0.0220073	-0.00152988	-0.10555	0.269395	0.165375	0.160783	0.501421	0.918196	0.820481	0.708553	0.688693	0.749605	0.782088	0.860285	0.860249	0.183037	0.45518	0.623821	0.929975	0.995243	0.673717	0.28524	0.520278	0.507283	0.859824	0.980149	0.953216	0.972254	0.871268	0.899824	0.9815	0.923912
CATTCACTTCTGTCATTGTGATCTTTGCTGTTAGAAAAAGAAATGATGGAAAGATAAGGG	A_52_P206613	Adss	NM_007422	ref|Mus musculus adenylosuccinate synthetase, non muscle (Adss), mRNA [NM_007422]	0.16614	-0.130086	-0.10556	0.106955	0.188382	-0.0697618	-0.107844	0.142753	0.0989114	-0.159232	-0.172789	0.0778084	0.296226	-0.212515	0.258144	-0.250597	0.2717	-0.237041	0.198641	0.33519	0.411415	0.405314	0.165297	0.586413	0.401452	0.268187	0.44128	0.239395	0.181601	0.544156	0.115501	0.244153	0.168729	0.170932	0.138413	0.205532	0.550915	0.778077	0.784426	0.767534	0.829264	0.818042	0.696288	0.859957	0.628464
CACCAGGGAAATACACAGAACTAGCTCAGCAATGTGAGTAGACTCACAGAAAGGACCTTA	A_51_P402160	Zfp750	NM_178763	ref|Mus musculus zinc finger protein 750 (Zfp750), mRNA [NM_178763]	-0.0539007	-0.105978	-5.03145e-05	-0.16858	-0.0783281	0.345274	-0.130406	0.176745	-0.632569	-0.208967	-0.578719	-0.271568	0.0520777	0.168529	-0.423602	-0.30715	-0.0538504	0.0626014	0.64309	0.386497	0.999654	0.151637	0.52132	0.0045925	0.265109	0.133236	2.04739e-06	0.0916573	9.59858e-06	0.0233286	0.757197	0.307932	0.0150889	0.0667907	0.743245	0.71023	0.869302	0.808018	0.999935	0.540881	0.939801	0.0831241	0.585442	0.774397	5.2983e-05
GTGTCAGAACTGTCAGTGCCCACTTCAGTGTGAGATTGATGTAAATTGGCTCAAGCACTA	A_66_P128024	Prox2	AK086375	gb|Mus musculus 15 days embryo head cDNA, RIKEN full-length enriched library, clone:D930024H22 product:unclassifiable, full insert sequence. [AK086375]	0.102657	-0.0534664	-0.000111585	0.244243	0.0490938	-0.131393	-0.107029	0.112961	0.304259	0.123772	0.201491	0.421481	0.156123	-0.244354	0.180487	-0.219991	0.102768	-0.297709	0.361857	0.649498	0.999205	0.033746	0.676407	0.244617	0.341973	0.316175	0.00908326	0.295277	0.0774145	0.000469288	0.338832	0.128142	0.269688	0.169683	0.51762	0.0719824	0.702987	0.912989	0.999926	0.304523	0.967346	0.563954	0.652645	0.885317	0.041986
TGTAGCCTTATGGGGAGTCAGAACCAAAGGGGAAGGTGGATTTCTCCAGGAATTTCTTAT	A_51_P355852	Prkch	NM_008856	ref|Mus musculus protein kinase C, eta (Prkch), mRNA [NM_008856]	-0.106462	0.194183	-0.0155979	-0.0807387	-0.109762	-0.10166	0.190883	-0.166801	0.254066	0.262168	0.34493	-0.0127533	-0.300645	0.0651408	-0.00810217	0.357683	-0.0908643	0.274921	0.380927	0.13096	0.897409	0.505576	0.388997	0.402596	0.119744	0.172556	0.0404364	0.0436191	0.00635364	0.91604	0.0916428	0.703599	0.963135	0.0413048	0.595912	0.121964	0.718192	0.606933	0.974912	0.827174	0.915938	0.701872	0.42305	0.808915	0.125536
GAAGTCTGCAGAACTATTTGCTCTATGAAGAGGTTTTAAGAATGAATGAGATTCTAGAAC	A_52_P127932	Asb3	NM_023906	ref|Mus musculus ankyrin repeat and SOCS box-containing 3 (Asb3), mRNA [NM_023906]	0.110972	-0.0452055	-0.0716431	0.0786156	0.131534	-0.0783793	-0.0246428	0.0718794	0.147449	-0.0624644	-0.0351655	0.0613567	0.156177	-0.150259	0.209914	-0.0965222	0.182615	-0.123821	0.194284	0.611196	0.399352	0.355473	0.143462	0.356907	0.771093	0.397812	0.0868761	0.482991	0.678163	0.469947	0.207207	0.213583	0.0923831	0.421867	0.13226	0.31567	0.546961	0.89935	0.777129	0.735422	0.80965	0.668658	0.909707	0.909468	0.213973
GCAAGCAGTGTTCCAAAAGTTGTAGGCTCTGCTGTTGGTAGTGGGTCCATCACTAGTAAC	A_66_P131788	Ythdf2	NM_145393	ref|Mus musculus YTH domain family 2 (Ythdf2), mRNA [NM_145393]	0.161105	-0.118021	0.0347538	0.0200364	0.0486693	0.046791	-0.230457	0.0320736	0.0811174	0.0792392	-0.0452335	0.217297	0.279126	0.0147174	0.00187826	-0.26253	0.126351	-0.138058	0.0641973	0.191592	0.684041	0.814387	0.587151	0.58405	0.00943099	0.707196	0.344235	0.378028	0.596587	0.0139722	0.0281856	0.902925	0.987879	0.0340684	0.29806	0.267574	0.335435	0.668399	0.907064	0.95173	0.955859	0.816598	0.161123	0.970596	0.538274
TTAGTGCCCAGCACATTTCAAAAGTAAAGTCTGTTAGTATGTTCTGTGAAGCCATAATCG	A_51_P192179	Dido1	NM_177852	ref|Mus musculus death inducer-obliterator 1 (Dido1), transcript variant 2, mRNA [NM_177852]	0.342434	-0.0687989	0.194352	0.109175	0.0371452	0.0528416	-0.374088	-0.0323359	0.312437	0.328133	0.164355	0.506107	0.411233	0.0851775	-0.0156964	-0.341752	0.148081	-0.177974	0.00805889	0.597398	0.122197	0.380756	0.775277	0.670335	0.00406345	0.794349	0.0149587	0.0148312	0.189459	0.000175254	0.0262119	0.627639	0.930396	0.0564284	0.400375	0.324702	0.130029	0.893152	0.533421	0.75307	0.979524	0.863404	0.115759	0.9815	0.060958
CAGAGCTCTGGTCTGTGTGCTTTCATGTCGCTGCTTTATTAAATCTTGCCTTCTACATTT	A_55_P2844759	Wdr92	NM_178909	ref|Mus musculus WD repeat domain 92 (Wdr92), mRNA [NM_178909]	0.0843689	0.0432289	0.0515513	0.00390322	-0.118858	0.00509007	-0.159998	-0.0425581	-0.0539786	0.0699699	-0.0867962	0.0306443	0.0411401	0.0476481	-0.123949	-0.11744	0.0328176	0.0393257	0.11826	0.440451	0.335557	0.941563	0.0379552	0.923844	0.00419741	0.42583	0.313549	0.21433	0.108327	0.565675	0.594512	0.527833	0.113409	0.123991	0.663309	0.610819	0.444629	0.836559	0.735377	0.985095	0.65422	0.973445	0.117061	0.916898	0.507083
AGCTCAGATTACAGGTGGTGACTGAAAGAGATGCTCAACAATGGAAAATAGACATTTTCC	A_66_P140682	AK053269	AK053269	gb|Mus musculus 0 day neonate eyeball cDNA, RIKEN full-length enriched library, clone:E130003N16 product:unclassifiable, full insert sequence. [AK053269]	0.0335951	0.0150751	-0.000519467	-0.0645766	-0.0158605	0.131047	-0.0343806	0.0669896	-0.636759	-0.489852	-0.670873	-0.569503	0.01852	0.0640571	-0.146907	-0.10137	0.0341146	0.0796517	0.799615	0.913488	0.996867	0.625938	0.909	0.324633	0.795036	0.613128	1.67099e-05	0.000938795	7.13354e-06	8.65949e-05	0.923046	0.73224	0.445054	0.58858	0.855344	0.678101	0.93586	0.983804	0.999242	0.884967	0.992622	0.639763	0.920485	0.954732	0.000302346
CAAACCAAAGACCCGGCTTGACTCCTGTTTAACATCAGAGTTGCTCTCTAAATAGTCTTT	A_52_P153700	Phldb2	NM_153412	ref|Mus musculus pleckstrin homology-like domain, family B, member 2 (Phldb2), transcript variant 2, mRNA [NM_153412]	0.132337	0.128761	0.264827	0.280839	0.310955	0.299149	0.307379	0.315162	0.0537648	0.0419586	0.186254	0.194037	0.00357644	-0.0160128	0.0118062	-0.00778303	-0.13249	-0.152079	0.207794	0.241975	0.0140677	0.00950769	0.00640764	0.00598438	0.00483611	0.00394293	0.606048	0.700971	0.0788639	0.0675467	0.981084	0.913384	0.937616	0.957835	0.370342	0.316189	0.561319	0.711086	0.276185	0.185713	0.427057	0.0957702	0.123617	0.341153	0.760248
GTCATGGTGCATACTTGAGGGGGGTTTATTAAAAATGAAAGTACTAACTTAATGTCTACT	A_55_P2822536	Apcdd1	AK172004	gb|Mus musculus activated spleen cDNA, RIKEN full-length enriched library, clone:F830028H24 product:DRAPC1 (Adenomatosis polyposis coli down-regulated 1) (APCDD1 protein) homolog [Homo sapiens], full insert sequence. [AK172004]	-0.061019	-0.0611289	-0.0227528	-0.0315256	-0.0430333	-0.0301696	-0.0431432	-0.0389424	0.196785	0.209649	0.235052	0.239252	0.000109876	0.00877282	-0.0128637	-0.00420077	-0.0382662	-0.0296033	0.699775	0.712599	0.88558	0.841981	0.795307	0.848691	0.785029	0.805503	0.217312	0.210264	0.142063	0.135247	0.999617	0.968701	0.955225	0.98501	0.864129	0.897199	0.89439	0.933755	0.970743	0.958866	0.982772	0.94407	0.916155	0.983114	0.398163
TGACTACACTTCCAGTTTTGGCTACCATCGTTTCTTACAAGCTCTTTGTAACAGATGCTT	A_52_P676063	Tmem126b	NM_026734	ref|Mus musculus transmembrane protein 126B (Tmem126b), mRNA [NM_026734]	0.0491369	-0.0439753	-0.0576835	0.109356	0.0418975	-0.0788504	-0.0512148	0.0881892	0.126072	0.00532422	0.0192517	0.158656	0.0931123	-0.16704	0.120748	-0.139404	0.10682	-0.153331	0.565814	0.62396	0.500555	0.204635	0.640398	0.358249	0.549566	0.304768	0.14486	0.952604	0.82171	0.0684689	0.453335	0.171328	0.331908	0.252055	0.378635	0.219435	0.829864	0.905108	0.831926	0.605669	0.962091	0.669657	0.795315	0.880567	0.304275
CTTATAGTTGGGGATATCTCAAACTCAAAGGCTGTGTCTTTATACCAGGGATGTGTTTAC	A_66_P105238	Ctage5	NM_146034	ref|Mus musculus CTAGE family, member 5 (Ctage5), transcript variant 1, mRNA [NM_146034]	0.0371815	-0.0938597	0.0047762	0.157654	0.0478782	0.0467165	-0.083163	0.199595	-0.145072	-0.146233	-0.177477	0.105281	0.131041	-0.152878	0.00116164	-0.282758	0.0324053	-0.251514	0.609268	0.221934	0.947573	0.0344876	0.530627	0.521114	0.255807	0.00835131	0.0508043	0.060075	0.0180585	0.152088	0.217224	0.141663	0.991195	0.00824818	0.752544	0.0205911	0.852539	0.696625	0.987433	0.306492	0.94253	0.782281	0.575716	0.463372	0.14753
AATTGAAGCCATCACGAGCTCAGGACAGATGAGCTCTTTCATACGTCTGAAGCAGTTCTT	A_55_P2722794	Gle1	NM_028923	ref|Mus musculus GLE1 RNA export mediator (yeast) (Gle1), mRNA [NM_028923]	0.0896761	0.0374874	0.0344111	0.170633	-0.0402777	-0.0537884	-0.0924664	0.0824333	0.104039	0.0905279	0.0487737	0.223673	0.0521887	-0.136222	0.0135107	-0.1749	0.055265	-0.133145	0.215477	0.618895	0.631985	0.0211688	0.593118	0.454945	0.201787	0.254217	0.151951	0.232871	0.497819	0.00307783	0.616248	0.183959	0.896628	0.0901007	0.58666	0.204612	0.570062	0.903352	0.888038	0.256931	0.956062	0.741144	0.522766	0.853516	0.314014
TGCCAAGGAAGCAAAAAAGGCTAAGCAGGCATCAAAGAAGACAGCAATGGCTGCTGCCAA	A_55_P2004333	Rpl24	NM_024218	ref|Mus musculus ribosomal protein L24 (Rpl24), mRNA [NM_024218]	0.0134518	0.0264783	-0.0134598	0.04869	-0.0129431	-0.0120573	8.33548e-05	0.0500925	0.0582839	0.0591697	0.0313722	0.0813814	-0.0130264	-0.0621499	-0.000885731	-0.0500092	0.0269117	-0.0222118	0.790508	0.618447	0.790386	0.338656	0.807444	0.811779	0.998686	0.325076	0.253144	0.268445	0.536295	0.113105	0.859069	0.387337	0.990365	0.486021	0.707181	0.762152	0.932242	0.903094	0.941833	0.722825	0.985488	0.929616	0.999525	0.886669	0.440553
GAGATCTGTCTCTTCTGGAGTACTTGATGACAGCTACAGTGTACTTATATACAATAAATA	A_55_P2721935	Bcl7a	ENSMUST00000117971	ens|B cell CLL/lymphoma 7A [Source:MGI Symbol;Acc:MGI:1924295] [ENSMUST00000117971]	0.203333	0.0478729	0.120641	-0.0183261	-0.0265687	0.0509582	-0.182029	-0.0880085	0.00979383	0.0873208	-0.0728985	0.0211218	0.15546	0.138967	-0.0775269	-0.0940203	0.0826924	0.066199	0.0248514	0.604473	0.174934	0.835044	0.773515	0.563229	0.0433842	0.319964	0.911374	0.346498	0.409221	0.810343	0.226686	0.267487	0.544017	0.451372	0.507406	0.604184	0.222145	0.896718	0.597905	0.957417	0.979155	0.807191	0.285905	0.88646	0.952876
CCCCTTTTGATTTTGGTTCTGCTTTTAATTATAGGTCCATGTGTGTTAAATAGGCAAGTC	A_55_P2556889	Gm20362	NR_040301	ref|Mus musculus predicted gene, 20362 (Gm20362), transcript variant 1, long non-coding RNA [NR_040301]	0.157501	-0.0409989	-0.127267	0.0718527	0.1247	-0.202599	-0.0737994	-0.0034794	0.358679	0.0313797	0.0739113	0.144231	0.1985	-0.19912	0.327299	-0.0703199	0.284768	-0.112852	0.114704	0.691461	0.200212	0.46667	0.230862	0.0443701	0.45476	0.971795	0.000667917	0.761225	0.454081	0.147666	0.168625	0.157312	0.0258045	0.613884	0.0456248	0.430407	0.43889	0.927839	0.625571	0.805087	0.859268	0.259153	0.735202	0.998439	0.00576301
GTACACGTGTGAGTGCGGTATATAGTTTGGAGTGGAGAAAATTATTCTTCAGCTTTCCCA	A_52_P529486	Wdr77	NM_027432	ref|Mus musculus WD repeat domain 77 (Wdr77), mRNA [NM_027432]	0.267312	0.190473	0.0139156	0.176781	-0.102477	-0.158297	-0.179317	0.00456813	0.199081	0.143261	-0.054316	0.129569	0.0768398	-0.162865	0.0558197	-0.183885	0.253397	0.0136919	0.00497451	0.0505954	0.878269	0.0567688	0.28532	0.0867318	0.0534491	0.959895	0.0328647	0.1377	0.550723	0.158584	0.560199	0.209077	0.671872	0.157153	0.0536259	0.917168	0.104542	0.474755	0.968784	0.368341	0.881237	0.351809	0.308309	0.997628	0.108283
GAGAAGTGTATTTCTACGTTGCTTATATCTGATCACTTTTGTATTTGTTGATTTAAAGCC	A_66_P119174	Cmtm6	NM_026036	ref|Mus musculus CKLF-like MARVEL transmembrane domain containing 6 (Cmtm6), mRNA [NM_026036]	-0.0269854	0.0151933	-0.164198	0.195352	0.0332383	-0.213147	0.075417	0.146402	-0.19542	-0.441806	-0.332633	-0.261647	-0.0421787	-0.35955	0.246386	-0.0709855	0.137213	-0.180158	0.806167	0.895179	0.140293	0.0808927	0.773249	0.0576558	0.493894	0.187422	0.08079	0.000379516	0.00396616	0.0210717	0.791285	0.0247602	0.1271	0.648378	0.379632	0.261629	0.938076	0.97941	0.555508	0.427385	0.979153	0.292687	0.761696	0.819262	0.203352
TGGACAGTCTCGACGCCCGCCTCTCCCCACCTGCTGGTCTCTTCACCTCCGCTAGAAGCT	A_66_P115018	Stat5a	NM_011488	ref|Mus musculus signal transducer and activator of transcription 5A (Stat5a), transcript variant 1, mRNA [NM_011488]	-0.0168214	0.143771	-0.00386437	-0.0535709	-0.0146382	0.0177259	0.145954	-0.0319807	-0.12584	-0.093476	-0.112883	-0.290817	-0.160592	0.0497066	-0.0323641	0.177934	-0.0129571	0.197341	0.865609	0.17242	0.968982	0.590471	0.888323	0.85846	0.146855	0.747745	0.209588	0.372027	0.259529	0.0051976	0.268214	0.723773	0.82224	0.209664	0.926548	0.175199	0.958103	0.647243	0.992712	0.869309	0.992549	0.948194	0.460609	0.976216	0.388798
CCTTTCGTTCGAGCCAGTATCTTTGTTCCCGTTTGTAATAAAGCTTCTGTTTTAAGAGCT	A_55_P1953650	Zdhhc18	NM_001017968	ref|Mus musculus zinc finger, DHHC domain containing 18 (Zdhhc18), mRNA [NM_001017968]	-0.0305952	0.0232739	-0.142896	-0.102405	-0.0643848	-0.0563582	-0.0105157	-0.0158669	0.0872085	0.0952352	-0.0250923	-0.0304435	-0.0538692	-0.0404913	-0.00802667	0.00535119	0.112301	0.125679	0.72965	0.802014	0.1115	0.250698	0.488955	0.525072	0.905391	0.857689	0.326961	0.307642	0.776796	0.730937	0.674664	0.746362	0.950079	0.965885	0.371628	0.329612	0.906735	0.958617	0.516186	0.649649	0.935751	0.784237	0.964934	0.988805	0.521181
ATAACTGTCCTACCGCACAGTATTATAGTATCTTTTGCACAATTTGCAGTAAATAAAAGC	A_66_P126535	Alg13	NR_037145	ref|Mus musculus asparagine-linked glycosylation 13 (Alg13), transcript variant 2, non-coding RNA [NR_037145]	0.16806	-0.00102967	0.0485581	-0.0944253	-0.0516233	0.0561273	-0.220713	-0.0868562	0.201618	0.309369	0.0821163	0.215973	0.169089	0.142983	-0.107751	-0.133857	0.119502	0.0933956	0.0555166	0.990882	0.572607	0.275012	0.567397	0.514555	0.0132079	0.314823	0.0228074	0.00124693	0.34166	0.0151649	0.178931	0.242955	0.388783	0.273883	0.327977	0.454574	0.317096	0.998521	0.861815	0.673927	0.951314	0.779147	0.186792	0.884615	0.0832381
CTTGGCTTGTTCAACCAAGTAGTGAATACTGACAACTTCACTCACTATCAATAATAAATC	A_55_P1998411	Chchd3	NM_025336	ref|Mus musculus coiled-coil-helix-coiled-coil-helix domain containing 3 (Chchd3), mRNA [NM_025336]	0.109539	-0.0250484	0.00722175	0.0377534	0.0355355	0.0299489	-0.0990516	0.0604806	-0.0106657	-0.0162522	-0.112983	0.0465496	0.134587	-0.0305317	0.00558655	-0.159532	0.102317	-0.0628018	0.257696	0.803717	0.940073	0.694559	0.724488	0.755342	0.305423	0.529885	0.911596	0.871862	0.243255	0.628429	0.336222	0.822224	0.967987	0.243979	0.452825	0.652259	0.61068	0.959228	0.985822	0.911534	0.973539	0.904992	0.623058	0.938685	0.952963
GGAGATGCAGCTGAAGGAAGCCAAGCACATCGCTGAGGACTCAGACCGCAAATATGAGGA	A_55_P2121408	Tpm2	NM_001277875	ref|Mus musculus tropomyosin 2, beta (Tpm2), transcript variant Tpm2.3, mRNA [NM_001277875]	-0.740365	-0.283438	-0.156877	-0.618529	-0.27932	0.475299	0.177607	0.0136471	-0.403067	0.351553	0.180421	0.0164612	-0.456927	0.461652	-0.754619	0.16396	-0.583488	0.335092	0.00105956	0.206985	0.461105	0.00535768	0.213538	0.0293651	0.40446	0.948718	0.0626732	0.119345	0.397116	0.938163	0.142245	0.129032	0.0175854	0.585432	0.0569502	0.279077	0.0492587	0.684641	0.810119	0.150431	0.85271	0.212404	0.698468	0.997073	0.170752
TGTTTCCATGTTGCTGCAGTGATCTGGAATGTGCTTTACTAAGACAAATATTACAGAACC	A_55_P2141786	Pard6g	NM_053117	ref|Mus musculus par-6 family cell polarity regulator gamma (Pard6g), mRNA [NM_053117]	0.0735987	-0.160509	-0.0189752	0.026002	-0.0330304	-0.0864217	-0.267139	-0.0414445	0.436549	0.383158	0.343975	0.569669	0.234108	-0.0449772	0.0533913	-0.225694	0.0925739	-0.186511	0.479581	0.145334	0.85498	0.802273	0.761708	0.406967	0.013067	0.689967	0.000118608	0.000969557	0.00176465	1.77148e-06	0.124768	0.759435	0.722827	0.129285	0.529235	0.219055	0.782205	0.622091	0.961819	0.948683	0.978302	0.705315	0.186656	0.968229	0.00145945
TCAAAACACCACGTGGAGCTATTTAATCTGTTATGCCATATTTTCAGTAAACCTGAAAAC	A_55_P2169721	Rps17	NM_009092	ref|Mus musculus ribosomal protein S17 (Rps17), mRNA [NM_009092]	0.164571	-0.0297996	0.0735331	0.0465907	0.0823753	0.0233824	-0.111995	-0.00355989	0.093877	0.0348841	0.0028395	0.111274	0.19437	0.0269423	0.0589929	-0.108435	0.0910375	-0.0763904	0.0115814	0.651265	0.245232	0.459476	0.215048	0.709802	0.0797664	0.954785	0.139861	0.596877	0.963928	0.0816551	0.0372821	0.761682	0.517753	0.225957	0.308149	0.403047	0.15368	0.913555	0.666823	0.801017	0.85271	0.882638	0.360868	0.997381	0.297274
GTGGTCAGGAGGATTGCTGGATGTGCTCGGGTGCTCAATAAATGTTGATTCTTGTCATTA	A_55_P2493828	Hps1	NM_019424	ref|Mus musculus Hermansky-Pudlak syndrome 1 homolog (human) (Hps1), mRNA [NM_019424]	-0.358366	-0.256216	0.0288369	0.0208573	-0.0836828	0.0733469	0.0184674	0.0653673	-0.179377	-0.0223473	0.207826	0.254726	-0.10215	0.00797964	-0.15703	-0.0468999	-0.387203	-0.277073	2.99568e-05	0.00273645	0.709425	0.787453	0.305105	0.345353	0.811301	0.39986	0.0243403	0.782984	0.00976567	0.00186658	0.364276	0.941832	0.165826	0.668344	0.000910387	0.0168062	0.00770671	0.192973	0.915686	0.94427	0.890818	0.658555	0.927611	0.909734	0.0873244
ACTGCCTCAGCCCTGCAATGCCCGAAAGCTTGGCAACTACTGCCACGAAGCGTAAACATG	A_55_P2000039	Prf1	NM_011073	ref|Mus musculus perforin 1 (pore forming protein) (Prf1), mRNA [NM_011073]	-0.0768897	0.0599212	-0.187583	-0.0554274	-0.0107185	-0.0481455	0.126092	0.08401	0.186672	0.149245	0.0759785	0.0338962	-0.136811	-0.132156	0.037427	0.0420824	0.110693	0.115349	0.529388	0.639919	0.129172	0.649913	0.933228	0.693308	0.304212	0.49216	0.130993	0.247036	0.534257	0.781183	0.440504	0.445136	0.832348	0.807324	0.522047	0.515055	0.810428	0.910517	0.542935	0.894239	0.994883	0.873418	0.62191	0.931232	0.284808
CTTGTTACTTAATGGGCTATTTGAAGGTCTGTTTTCTGTCTCTCTGACCACAAGAAAAAA	A_55_P2727993	Tle4	AK017548	gb|Mus musculus 8 days embryo whole body cDNA, RIKEN full-length enriched library, clone:5730411M05 product:TRANSDUCIN-LIKE ENHANCER PROTEIN 4 homolog [Homo sapiens], full insert sequence. [AK017548]	0.209582	-0.20699	-0.00253584	0.0760128	0.0504716	-0.095115	-0.3661	-0.0165663	-0.0361626	-0.181749	-0.24828	0.101253	0.416572	-0.0785486	0.145587	-0.349534	0.212118	-0.283002	0.146998	0.171472	0.985827	0.595003	0.736207	0.506322	0.0133669	0.907621	0.800093	0.228706	0.0873144	0.479428	0.0490125	0.697472	0.482839	0.0887065	0.296469	0.175905	0.488721	0.646268	0.996504	0.871184	0.973798	0.774316	0.187648	0.993675	0.887389
CTGGGAAGCGCCGACTCCTGCATCTCAAAAGACAGACTTAGACTCAACTGCAGTCTGCAC	A_52_P573543	Pde4c	NM_201607	ref|Mus musculus phosphodiesterase 4C, cAMP specific (Pde4c), mRNA [NM_201607]	-0.198359	-0.318102	-0.0763276	-0.0415259	0.0663099	-0.0373463	-0.0534327	-0.00254463	0.0399862	-0.06367	0.162018	0.212906	0.119743	-0.0348017	0.103656	-0.0508881	-0.122032	-0.276576	0.0786936	0.0085792	0.492051	0.708024	0.568956	0.736216	0.630063	0.981676	0.718364	0.584383	0.148549	0.0598015	0.45722	0.824271	0.519526	0.745492	0.437672	0.0902629	0.367416	0.284485	0.827497	0.917954	0.951594	0.896249	0.840228	0.99909	0.836207
ATAGTGCCTTGATTCTTGTGCACCAGGGAATATTGGAAGACTCTGTGATCATGGGTTACA	A_51_P143805	Tmem42	NM_025339	ref|Mus musculus transmembrane protein 42 (Tmem42), transcript variant 1, mRNA [NM_025339]	0.168885	0.283574	0.0708134	0.0972116	-0.0383249	-0.0536654	0.076364	-0.0272672	0.014283	-0.0010576	-0.0837888	-0.18742	-0.114689	-0.0263982	0.0153406	0.103631	0.0980718	0.186362	0.0287491	0.000761813	0.348116	0.199745	0.626982	0.476098	0.312037	0.71671	0.849171	0.989285	0.267896	0.015863	0.294967	0.803744	0.887897	0.331767	0.358088	0.0920838	0.236456	0.107407	0.742993	0.599698	0.960405	0.754979	0.628385	0.972115	0.91705
TTGAGGTTGAAGTCACCATTGCAGATGCCTAAGACAACTGAATAAATCGTCTTAATGGTC	A_55_P2121543	Rps20	NM_026147	ref|Mus musculus ribosomal protein S20 (Rps20), mRNA [NM_026147]	0.183241	0.0767662	0.0971272	0.138281	0.0353766	-0.00743066	-0.0710986	0.0337228	0.155238	0.11243	0.0691232	0.173945	0.106475	-0.0411535	0.0428073	-0.104821	0.0861143	-0.0615145	0.000761028	0.155151	0.061469	0.00903837	0.508484	0.883911	0.167039	0.508576	0.00370059	0.0398615	0.178885	0.00130378	0.153608	0.568132	0.56232	0.150112	0.235271	0.406039	0.0428172	0.630635	0.424585	0.182431	0.938774	0.959098	0.485175	0.934419	0.0214412
CAGTTACATGTTTATCTTCATGGTTGCTATCCCTTCCCCAAATCTTTATTGCAGATGGCG	A_55_P2576195	AK090142	AK090142	gb|Mus musculus 13 days embryo spinal cord cDNA, RIKEN full-length enriched library, clone:G630005B13 product:unclassifiable, full insert sequence. [AK090142]	0.011172	0.0679411	-0.279822	0.000783663	0.125025	-0.00208799	0.181794	0.278518	0.151441	0.0243282	-0.139553	-0.0428292	-0.0567692	-0.280606	0.127113	-0.0967236	0.290994	0.0671574	0.932583	0.62424	0.0387795	0.995265	0.368949	0.987385	0.173263	0.039653	0.255061	0.860594	0.293727	0.745846	0.766854	0.137991	0.507634	0.605086	0.124349	0.725831	0.979462	0.905293	0.372213	0.999017	0.911602	0.995978	0.492149	0.619134	0.442444
ACACCAAGACCACTGGCCGCAGGGGCCGAACTGTGGGTGTATCCAAGAAGAAATGAGTCT	A_51_P287677	Rps18	NM_011296	ref|Mus musculus ribosomal protein S18 (Rps18), mRNA [NM_011296]	0.147621	0.159871	0.0412928	0.0902963	-0.0285946	-0.0345705	-0.0163445	0.014433	0.235818	0.229842	0.129489	0.160267	-0.0122501	-0.0490035	0.00597584	-0.0307775	0.106328	0.069575	0.0293025	0.0246751	0.531689	0.175057	0.679258	0.6003	0.804108	0.826616	0.000810754	0.00169992	0.054405	0.0185257	0.897898	0.599458	0.950085	0.741272	0.257271	0.467464	0.238296	0.389814	0.845658	0.569762	0.967346	0.826744	0.924428	0.985592	0.006668
GGAGGCAGCCCTGAAGTACATGATCATCTTGTTTACTCACAAAGAAGACCTTGAGGATCA	A_51_P377948	Gimap9	NM_174960	ref|Mus musculus GTPase, IMAP family member 9 (Gimap9), mRNA [NM_174960]	-0.13152	-0.163428	-0.31292	-0.297293	0.0114677	0.0214433	-0.0204411	0.0370706	0.73793	0.747905	0.556529	0.614041	0.0319088	-0.0156273	-0.00997554	-0.0575116	0.1814	0.133864	0.377563	0.29669	0.0396572	0.050099	0.941257	0.885102	0.890436	0.802777	9.85566e-06	1.71026e-05	0.000485309	0.00014657	0.88204	0.940634	0.962996	0.784112	0.38936	0.534476	0.715253	0.754505	0.373765	0.352063	0.995942	0.959579	0.959888	0.982437	0.000197131
AGGCCTTTTCTCTGTGGGATCAGGATCAGAGAGAAAAACAAGTGGGGGTGGATGACCACT	A_51_P149623	Gabrd	NM_008072	ref|Mus musculus gamma-aminobutyric acid (GABA) A receptor, subunit delta (Gabrd), mRNA [NM_008072]	0.0492026	0.070371	0.0309472	0.0890342	0.017516	-0.0233529	0.0386845	0.0347341	-0.0751923	-0.116061	-0.0934477	-0.0973981	-0.0211685	-0.058087	0.0408689	0.00395033	0.0182554	-0.0186632	0.677248	0.570647	0.793358	0.452379	0.887551	0.843277	0.743387	0.768776	0.525281	0.35117	0.430437	0.411351	0.901565	0.728169	0.811312	0.981129	0.912965	0.913164	0.884856	0.884109	0.942417	0.797432	0.992549	0.941603	0.897004	0.980836	0.698736
TGACCTGATTCATGCACACCGGCCTTTTGTTTTGTGTGGTGGGAGGTCCTTCCCTCGTTG	A_66_P121317	BG070780	BG070780	gb|H3091A12-3 NIA Mouse 15K cDNA Clone Set Mus musculus cDNA clone H3091A12 3', mRNA sequence [BG070780]	0.0782241	-0.132457	-0.0503659	0.0537704	0.356398	0.00237585	0.145717	0.106512	-0.0677496	-0.421772	-0.19634	-0.235544	0.210681	-0.104136	0.354022	0.0392047	0.12859	-0.186227	0.466972	0.242529	0.638926	0.616492	0.00265751	0.982319	0.178643	0.323207	0.528372	0.00048493	0.0723156	0.0324423	0.179618	0.493354	0.0268207	0.796033	0.398317	0.234492	0.773513	0.711594	0.891233	0.881099	0.309199	0.994355	0.497967	0.886669	0.700973
ATTCTTGAGAACTCCAAAGAGCTTCTGTTAAATGTAGGTTACAAAATAAACCAGGGGTGG	A_55_P2728946	Tmem57	ENSMUST00000136113	ens|transmembrane protein 57 [Source:MGI Symbol;Acc:MGI:1913396] [ENSMUST00000136113]	0.345621	0.0534943	0.175179	-0.0184286	0.24635	0.327068	-0.0457764	0.13346	0.0276125	0.10833	-0.142829	0.0364069	0.292127	0.193608	-0.0807173	-0.179236	0.170442	0.0719229	0.021001	0.725458	0.231326	0.898971	0.110824	0.0284589	0.752595	0.360156	0.849144	0.477965	0.327766	0.802005	0.169527	0.348024	0.701387	0.384628	0.408186	0.732553	0.206563	0.938324	0.654159	0.973571	0.778288	0.209309	0.901337	0.898933	0.91705
TAGATAAAATGAGACAGTAGTCCTGTCTGTAGTCATGCTATAAAATTGTGATGCTACCAT	A_55_P2612988	Mtm1	ENSMUST00000151415	ens|X-linked myotubular myopathy gene 1 [Source:MGI Symbol;Acc:MGI:1099452] [ENSMUST00000151415]	0.00595771	-0.0258166	0.0543717	-0.160037	0.0778046	0.274568	0.0460302	0.0601589	0.117023	0.313786	0.165437	0.179566	0.0317744	0.214409	-0.196763	-0.0141286	-0.048414	0.13422	0.954866	0.815165	0.606044	0.133491	0.482232	0.011965	0.662257	0.56839	0.26966	0.00651274	0.121203	0.0933455	0.835036	0.154635	0.201366	0.924391	0.745166	0.381047	0.985702	0.961849	0.875522	0.514996	0.934483	0.13651	0.857933	0.945463	0.459219
AACCACCCTTCCTAGTTTCCCTAGAGTCAGTGAGTAGAATCTACGGGGAAATCTTAGTAT	A_51_P188023	Slc39a9	AK014732	gb|Mus musculus 0 day neonate head cDNA, RIKEN full-length enriched library, clone:4833420C05 product:hypothetical DNA/RNA polymerases structure containing protein, full insert sequence. [AK014732]	0.178673	0.0293742	-0.0415363	0.146766	0.076707	-0.04145	-0.0725919	0.146852	0.126443	0.00828653	-0.0937659	0.125678	0.149299	-0.188302	0.118157	-0.219444	0.220209	-0.117391	0.0553473	0.759058	0.64941	0.113026	0.424624	0.650088	0.428061	0.11282	0.170566	0.931014	0.307157	0.173114	0.262432	0.149478	0.373833	0.094392	0.0932846	0.376909	0.316814	0.94763	0.893735	0.483736	0.923301	0.852791	0.715545	0.750544	0.339819
CCACGTATTTTGACACATGCAGGCAAAACACCAATGTACTTAAAACATTTCAAGATAAGT	A_55_P2733467	Pdgfb	AK087840	gb|Mus musculus 2 days pregnant adult female ovary cDNA, RIKEN full-length enriched library, clone:E330027M19 product:platelet derived growth factor, B polypeptide, full insert sequence. [AK087840]	0.184116	-0.0781283	-0.115562	-0.166304	0.155344	0.0502317	-0.1069	-0.000510884	0.165486	0.0603742	-0.134191	-0.0278018	0.262244	0.0507426	0.105112	-0.10639	0.299677	0.088176	0.167969	0.573418	0.383653	0.212073	0.265511	0.703916	0.420011	0.996913	0.21429	0.663269	0.312454	0.833306	0.175204	0.78595	0.583503	0.569649	0.113814	0.645391	0.516902	0.885435	0.76567	0.612733	0.87386	0.879941	0.709801	0.999635	0.394536
TAACATGACTGCATTTCCTGTAAGTCAGAAATGACTTGTGCCTCCATACTCTAGCTGGAG	A_55_P2530080	Dym	XM_006526217	ref|PREDICTED: Mus musculus dymeclin (Dym), transcript variant X2, mRNA [XM_006526217]	0.157227	0.0290477	0.0350616	0.0662653	0.194073	-0.057832	0.0658938	-0.0266284	0.0629817	-0.188924	-0.0591837	-0.151706	0.128179	-0.0312036	0.251905	0.0925222	0.122165	-0.0372176	0.198472	0.819146	0.772276	0.58488	0.131576	0.6334	0.586979	0.825999	0.603559	0.141859	0.625505	0.214393	0.466498	0.855447	0.155978	0.589644	0.476921	0.832082	0.550708	0.963032	0.935909	0.866743	0.799056	0.844015	0.816497	0.985592	0.758551
ATGGAAAGAGACCCCTTGTATGCCCAATGTTGCTGTAAAAAACGAACAAGAAGATTTGAA	A_52_P545954	Atf7ip	NM_019426	ref|Mus musculus activating transcription factor 7 interacting protein (Atf7ip), mRNA [NM_019426]	0.0464567	0.03645	0.122005	0.113108	-0.00410909	-0.000109033	-0.0141158	-0.00900582	0.0147732	0.0187733	0.0903212	0.0954311	0.0100067	0.00889679	-0.00400006	-0.00510998	-0.0755479	-0.0766579	0.641915	0.727787	0.225381	0.260472	0.968678	0.999128	0.887508	0.928084	0.882308	0.857652	0.367607	0.341391	0.944826	0.949727	0.97793	0.971112	0.592987	0.596589	0.868976	0.938849	0.648052	0.659717	0.998704	0.999697	0.958856	0.995804	0.936328
TTGATGTGTCTTGTGGATAGTTCTTTTGTGGCCTCAAAAGGGAGTGAGTGTTAGGAGTGA	A_55_P2737657	Slc6a6	AK162776	gb|Mus musculus 16 days neonate thymus cDNA, RIKEN full-length enriched library, clone:A130042D17 product:solute carrier family 6 (neurotransmitter transporter, taurine), member 6, full insert sequence. [AK162776]	-0.0438983	-0.159552	-0.0206718	0.155991	0.0890546	0.0241421	-0.0265988	0.200805	-0.155988	-0.2209	-0.132761	0.094642	0.115653	-0.176663	0.0649125	-0.227403	-0.0232264	-0.315542	0.666139	0.139456	0.838866	0.129928	0.405364	0.812301	0.793627	0.0532402	0.129935	0.043054	0.195816	0.354161	0.43395	0.223035	0.659766	0.118811	0.871645	0.0367693	0.880177	0.614067	0.956939	0.510101	0.918375	0.929689	0.920078	0.650915	0.28337
CGTATGGGACCTACACTTAATCTCTATGCTTTACACTAGCTTCTGCATTTAATAGGTTAG	A_51_P151484	Atp1b1	NM_009721	ref|Mus musculus ATPase, Na+/K+ transporting, beta 1 polypeptide (Atp1b1), mRNA [NM_009721]	0.193336	-0.255229	-0.0130269	0.0388273	0.103022	0.146741	-0.345543	0.198595	0.0168538	0.0605732	-0.189509	0.354629	0.448564	-0.0518542	-0.0437195	-0.544138	0.206363	-0.294056	0.162812	0.0809089	0.924227	0.776897	0.474564	0.287158	0.0148343	0.151925	0.90207	0.673567	0.171109	0.0125572	0.0280234	0.789001	0.825701	0.00710607	0.289827	0.143415	0.510139	0.53783	0.981199	0.941503	0.933335	0.60586	0.194507	0.786089	0.947213
ATTTAAGGTTTATCCTGAAGACTTTTGCCCTTCCCCACCTCTTTATTTGACCCTAGGCTC	A_55_P2722383	Rab3il1	ENSMUST00000129882	ens|RAB3A interacting protein (rabin3)-like 1 [Source:MGI Symbol;Acc:MGI:1922010] [ENSMUST00000129882]	-0.0938146	0.00500825	-0.117294	-0.113281	0.0153254	-0.142317	0.114148	-0.138304	0.366891	0.209248	0.343411	0.0909588	-0.0988229	-0.00401294	0.157642	0.252452	0.0234793	0.118289	0.544954	0.975367	0.449688	0.465246	0.924727	0.359784	0.461858	0.373362	0.0214581	0.2013	0.0307272	0.557213	0.6596	0.985361	0.483045	0.252001	0.914513	0.598213	0.819727	0.995435	0.804582	0.804342	0.994394	0.671062	0.740227	0.903423	0.0795839
GAGAAGCCCTTCAAGTGCAAGCATTGTGGTAAAGCCTTTGCATCTCATGCTGCCCACGAC	A_66_P138895	Prdm14	NM_001081209	ref|Mus musculus PR domain containing 14 (Prdm14), mRNA [NM_001081209]	0.0834419	-0.136313	0.199806	-0.136222	0.0231102	0.102181	-0.196644	-0.233847	-0.0647013	0.014369	0.0516626	0.0144597	0.219755	0.336028	-0.0790704	0.0372028	-0.116364	-9.07302e-05	0.57097	0.378728	0.178603	0.356433	0.880851	0.488167	0.185431	0.116825	0.660161	0.925742	0.725419	0.921639	0.305179	0.11122	0.710698	0.857987	0.576316	0.99966	0.83314	0.805151	0.601694	0.736537	0.992549	0.762301	0.504379	0.755548	0.799237
CATGCACATGTGGTGTAGGAACTTTTTTCTACCATAAGTGACACCAATAAATGTTTGTTA	A_55_P2076772	Hspa5	NM_022310	ref|Mus musculus heat shock protein 5 (Hspa5), transcript variant 2, mRNA [NM_022310]	0.179459	0.0523296	-0.136673	-0.295254	-0.0615445	-0.0596399	-0.188674	-0.21822	0.135388	0.137293	-0.180744	-0.21029	0.12713	0.158581	-0.00190462	0.0295464	0.316132	0.347583	0.300987	0.772409	0.429661	0.0921472	0.733787	0.729609	0.277159	0.209831	0.433979	0.449254	0.297582	0.226571	0.611439	0.516509	0.993918	0.903567	0.199134	0.168891	0.651106	0.951691	0.793926	0.448876	0.973798	0.892789	0.596891	0.832737	0.622183
AGTGACCGCCGCACACACTTAGTATTTATAAATGAACCTTTATTAAAGACACTTTATGCC	A_52_P71544	Slc25a26	NM_026255	ref|Mus musculus solute carrier family 25 (mitochondrial carrier, phosphate carrier), member 26 (Slc25a26), mRNA [NM_026255]	-0.000315168	-0.0248331	-0.0255138	-0.0248494	0.0753272	0.0103009	0.0508093	0.0109652	0.161044	0.0960178	0.135846	0.0960015	0.0245179	-0.000664308	0.0650263	0.0398441	0.0251986	1.63655e-05	0.99605	0.71018	0.688874	0.696553	0.262748	0.871481	0.426524	0.863275	0.0145912	0.155272	0.0374963	0.136605	0.790512	0.994113	0.482175	0.65846	0.779669	0.999858	0.998535	0.933034	0.908216	0.912537	0.872595	0.953928	0.714378	0.989199	0.0598501
GGCAACCCATACAGCCATCCCCAGTACACCGCCTACAATGAGGCTTGGAGATTCAGCAAC	A_55_P2075127	Pax2	NM_011037	ref|Mus musculus paired box 2 (Pax2), mRNA [NM_011037]	0.190255	0.38402	-0.102063	0.00459112	0.945323	1.18719	1.13909	1.29384	-2.86756	-2.62569	-3.15987	-3.00512	-0.193764	-0.106654	-0.241865	-0.154755	0.292319	0.379429	0.59875	0.313302	0.777479	0.989852	0.0158291	0.0018959	0.0027655	0.000800392	4.59717e-10	1.33302e-08	3.28212e-11	1.31643e-10	0.711301	0.834553	0.644237	0.761906	0.567649	0.469605	0.847858	0.76544	0.937533	0.997984	0.550517	0.0516304	0.0987388	0.163273	3.70694e-08
CCAACAAGTGGATACATATGCTGAAAAAATTCAGGGCTCTAAGGAAGAAAATGGAAAAAG	A_66_P132750	Ccdc141	NM_001025576	ref|Mus musculus coiled-coil domain containing 141 (Ccdc141), mRNA [NM_001025576]	-0.271783	-0.222305	-0.152644	-0.197027	0.0829721	-0.138062	0.13245	-0.182446	0.345022	0.123988	0.464162	0.149266	-0.0494781	0.0443833	0.221034	0.314896	-0.11914	-0.0252783	0.232517	0.350244	0.50009	0.3849	0.72621	0.541714	0.558198	0.420763	0.131527	0.601103	0.0446444	0.509572	0.879804	0.889451	0.500412	0.3267	0.709253	0.938413	0.588396	0.787973	0.831753	0.755562	0.973798	0.79417	0.799848	0.914132	0.285471
AAGTCAGGAAAAGTGAACTCCAGATTTAGATTCCAGGCAGGCTTACACTTAGGGTAGCAA	A_55_P2626791	Slc18a1	ENSMUST00000142548	ens|solute carrier family 18 (vesicular monoamine), member 1 [Source:MGI Symbol;Acc:MGI:106684] [ENSMUST00000142548]	0.135	0.0294421	0.453554	0.0382333	0.171073	0.415778	0.0655148	0.000457177	-0.111852	0.132853	0.206702	0.141644	0.105558	0.415321	-0.244705	0.0650576	-0.318554	-0.00879122	0.320425	0.835428	0.00155659	0.777266	0.231169	0.00343527	0.628173	0.9973	0.409548	0.350864	0.131085	0.297465	0.590375	0.0342214	0.215407	0.733633	0.100729	0.964182	0.668631	0.966458	0.138398	0.941539	0.859268	0.0707015	0.839331	0.999635	0.600279
CACTGCTGCAAGAAAAAGGCAGAGGCTTCAGTTTTCTCTCGCCCAAGTCCCTTGCTCCTC	A_51_P199098	Tmem107	NM_025838	ref|Mus musculus transmembrane protein 107 (Tmem107), transcript variant 1, mRNA [NM_025838]	-0.026841	0.0869249	-0.137559	-0.0396521	-0.15391	-0.178062	-0.0401442	-0.0801551	-0.0705217	-0.0946733	-0.181239	-0.22125	-0.113766	-0.0979067	0.0241517	0.0400109	0.110718	0.126577	0.762557	0.353036	0.126463	0.655563	0.103675	0.0499165	0.651579	0.368932	0.428753	0.312224	0.0461399	0.0160321	0.378774	0.437193	0.851145	0.750153	0.380079	0.32796	0.921361	0.7899	0.539367	0.896019	0.767883	0.274453	0.852772	0.902737	0.617518
AGGGGTCTTCTGTGTACTTCTCTAGGAGCAGTTACTTCCAGACTGTGTCAGTCAACTAAA	A_52_P445387	Clk4	NM_007714	ref|Mus musculus CDC like kinase 4 (Clk4), transcript variant 1, mRNA [NM_007714]	0.0982261	0.0382731	0.169009	-0.230325	0.14161	0.293296	0.0816568	-0.106038	0.139679	0.291365	0.210462	0.0227672	0.059953	0.399334	-0.151686	0.187694	-0.0707827	0.268598	0.381704	0.744249	0.135618	0.0442171	0.231019	0.0115092	0.466492	0.345355	0.215585	0.0162985	0.0649661	0.838657	0.71154	0.0147259	0.351533	0.23893	0.654728	0.102596	0.718617	0.943652	0.550907	0.335819	0.859268	0.133917	0.742702	0.891901	0.396202
GTTTGATTCAACACTGCACTAAGGGGGAAATGTTCCATTGAATAAAAGAGCAGTGTGGTT	A_55_P2168761	Sf1	NM_001110791	ref|Mus musculus splicing factor 1 (Sf1), transcript variant 1, mRNA [NM_001110791]	0.158724	0.161115	-0.0377317	-0.0514919	0.0321102	0.0403181	0.0345016	0.0265579	0.254336	0.262544	0.05788	0.0499364	-0.00239135	0.0137601	-0.00820782	0.00794365	0.196456	0.212607	0.0402993	0.0468474	0.61783	0.496483	0.685451	0.594021	0.648157	0.725263	0.00150956	0.00175923	0.44495	0.509513	0.982566	0.89749	0.940214	0.940709	0.0711047	0.0571617	0.277613	0.464233	0.881411	0.82298	0.96847	0.823142	0.850829	0.973151	0.0108164
ACCAGGAGAGGAAACGAGGCTTCATTTGTTCCTTCCAGAAGGGCTGGGGGCCGTAGAGTT	A_51_P362429	Myh11	NM_013607	ref|Mus musculus myosin, heavy polypeptide 11, smooth muscle (Myh11), transcript variant 1, mRNA [NM_013607]	0.0745474	0.0597066	0.0486876	-0.202317	0.0744079	0.292912	0.0595672	0.0419072	0.518607	0.737111	0.492747	0.475087	0.0148408	0.251005	-0.218504	0.01766	0.0258598	0.262024	0.766143	0.820287	0.845935	0.421069	0.777126	0.246008	0.812113	0.867168	0.0432611	0.00717956	0.0542648	0.0631011	0.967392	0.479918	0.548089	0.960245	0.941814	0.471774	0.922881	0.963229	0.958258	0.778455	0.979785	0.565286	0.927838	0.989199	0.131636
TGACCACATCAGGAGACCACAAAGCAAAAGTATTTTGTGTCCAGAGACCTGACCGTTAAC	A_52_P624362	Aamp	NM_146110	ref|Mus musculus angio-associated migratory protein (Aamp), transcript variant 2, mRNA [NM_146110]	0.114128	0.0674515	0.0686711	0.106301	0.0546008	0.0586763	0.00792416	0.0963061	0.0242677	0.0283432	-0.0211893	0.0671926	0.0466766	-0.0376298	-0.00407552	-0.0883819	0.045457	-0.0388494	0.0601627	0.282792	0.25188	0.0791986	0.383513	0.326576	0.89402	0.110638	0.683546	0.649954	0.721838	0.262081	0.588756	0.654978	0.962286	0.296435	0.589528	0.652556	0.327743	0.744585	0.672886	0.422636	0.914133	0.641367	0.960668	0.74636	0.814463
AGAACGGTCCTCAGAACATATACAACCTGTACGAGCAAGTCAGCTACAACTGTTTCATCG	A_55_P2502711	Rnasek	NM_173742	ref|Mus musculus ribonuclease, RNase K (Rnasek), mRNA [NM_173742]	-0.100517	0.0431604	-0.133611	0.0289651	-0.0840583	-0.175147	0.0596195	-0.0125709	0.0580756	-0.033013	0.0249821	-0.0472082	-0.143678	-0.162576	0.0910885	0.0721904	0.0330934	0.0141952	0.139784	0.541242	0.0518537	0.666843	0.23691	0.0120414	0.37723	0.851666	0.3896	0.639985	0.710346	0.483696	0.145128	0.0925101	0.352115	0.449082	0.727905	0.88414	0.477676	0.875061	0.404648	0.900207	0.86009	0.136913	0.678543	0.988331	0.581498
AGTGAGATACTGCTCTTTTGAGATAAATATGCCTCCTTTTCAGTGTCTTGATGTCCTAAT	A_52_P64356	Sparcl1	NM_010097	ref|Mus musculus SPARC-like 1 (Sparcl1), mRNA [NM_010097]	0.0102735	-0.186122	0.0935048	-0.113208	-0.163421	0.0544551	-0.359817	-0.152258	0.441535	0.65941	0.524766	0.732325	0.196396	0.206713	-0.217876	-0.207559	-0.0832313	-0.0729142	0.954741	0.329582	0.60602	0.53263	0.39138	0.763662	0.0518654	0.402194	0.0182442	0.00111052	0.00559482	0.000195978	0.455497	0.421131	0.408074	0.419248	0.745232	0.781135	0.985702	0.77562	0.875522	0.840966	0.915973	0.907817	0.304667	0.910188	0.0705814
TGGGTAAGTGTTGGATGAGGTCCTCTGTGCTGATGGGCTAATGTTGTGGGCAGATGCAGT	A_51_P237752	Ptrf	NM_008986	ref|Mus musculus polymerase I and transcript release factor (Ptrf), mRNA [NM_008986]	0.020977	-0.0809254	-0.20544	-0.0838597	-0.0765975	-0.117509	-0.1785	0.00407097	0.334081	0.293169	0.107664	0.290235	0.101902	-0.12158	0.0409119	-0.182571	0.226417	0.00293431	0.879798	0.578671	0.14351	0.546272	0.599079	0.398811	0.202362	0.976584	0.0196522	0.0488287	0.439189	0.0411442	0.612679	0.536263	0.83874	0.354363	0.251985	0.988352	0.961919	0.88714	0.559974	0.847886	0.956656	0.699938	0.52341	0.99902	0.0745538
AAGACACAGAAGCACGTCAGCAGGGCCTATGATGGCTCCATGTGTGCCAAGTGTGTCCGT	A_55_P2024358	Rpl34	NM_026724	ref|Mus musculus ribosomal protein L34 (Rpl34), transcript variant 1, mRNA [NM_026724]	0.050786	0.111191	0.0396576	0.0508824	0.00696997	0.013448	0.067375	0.0246728	0.0383696	0.0448476	0.0272412	-0.015461	-0.060405	-0.0112248	-0.00647801	0.0427022	0.0111284	0.0603086	0.491406	0.154623	0.590662	0.490589	0.928063	0.855059	0.36233	0.737638	0.60274	0.562046	0.71153	0.83367	0.571901	0.914134	0.951573	0.681934	0.914868	0.572512	0.789329	0.629259	0.869718	0.818982	0.994883	0.946632	0.666868	0.974784	0.758071
GCTGGGAAACCTTAGATCTTATCAATTACAATGCTGCTGGGTTTTATATTCTGATATCAA	A_55_P2009762	Mapkapk3	NM_178907	ref|Mus musculus mitogen-activated protein kinase-activated protein kinase 3 (Mapkapk3), mRNA [NM_178907]	-0.0587119	-0.392922	-0.284762	-0.111614	-0.00911246	-0.446123	-0.343323	-0.272975	0.314196	-0.122815	0.0881456	0.158494	0.334211	-0.173148	0.437011	-0.070348	0.22605	-0.281309	0.753734	0.050176	0.132964	0.551505	0.962951	0.0208079	0.0716971	0.14935	0.0982907	0.532205	0.637885	0.398743	0.221581	0.513779	0.112129	0.790361	0.394777	0.302334	0.917774	0.474136	0.547114	0.850569	0.998704	0.180286	0.346412	0.782862	0.233573
TTCATCCTTGAGGAATTCTAGTCCCGTAAGAATGGCTAAGATTACTCATGTTGAGGGCAA	A_52_P25812	Prdm2	NM_001081355	ref|Mus musculus PR domain containing 2, with ZNF domain (Prdm2), transcript variant 1, mRNA [NM_001081355]	0.164937	-0.21086	0.00345936	-0.0160093	0.177806	0.0916039	-0.197991	0.0721353	-0.0225114	-0.108714	-0.18399	0.0861371	0.375797	0.0194686	0.0862021	-0.270127	0.161478	-0.194851	0.182515	0.105893	0.977462	0.895993	0.170877	0.455875	0.111144	0.556598	0.854169	0.399236	0.137982	0.483042	0.038882	0.910495	0.627595	0.123943	0.353514	0.275507	0.534232	0.575269	0.994615	0.972751	0.832272	0.741378	0.40924	0.943018	0.920127
TACATCTGACGGACAACAGGGGCGGCTACCAAAGTGGAATAAAAGAACAATGTGAATGTT	A_55_P2042202	Pigo	NM_020035	ref|Mus musculus phosphatidylinositol glycan anchor biosynthesis, class O (Pigo), transcript variant 1, mRNA [NM_020035]	0.142792	0.0515531	0.0565476	0.00209471	-0.00388613	0.00889464	-0.0951254	-0.0455582	0.204664	0.217444	0.118419	0.167986	0.0912393	0.0544528	-0.0127808	-0.0495672	0.0862448	0.0494584	0.025371	0.429729	0.364208	0.973058	0.952362	0.885978	0.130188	0.464008	0.00183653	0.00162343	0.0614013	0.00925341	0.312907	0.535633	0.886934	0.572707	0.328168	0.582787	0.223888	0.829718	0.753129	0.993243	0.996269	0.95985	0.437669	0.923866	0.0126046
AATGCAGACGTACGAGGTGGATCTGAATAAGTGCGGACCTATGGTGTTGGATGCTTTAAT	A_51_P234853	Sdhb	NM_023374	ref|Mus musculus succinate dehydrogenase complex, subunit B, iron sulfur (Ip) (Sdhb), mRNA [NM_023374]	0.0437505	-0.0233721	-0.0474205	0.0853039	-0.0470275	-0.161739	-0.11415	-0.0290149	0.00273402	-0.111978	-0.088437	-0.0033018	0.0671226	-0.132724	0.114712	-0.0851352	0.091171	-0.108676	0.660052	0.822586	0.633616	0.3926	0.652164	0.108808	0.254198	0.770377	0.978047	0.285763	0.3756	0.97349	0.641502	0.347356	0.427317	0.545442	0.517458	0.451867	0.876647	0.963553	0.888592	0.760218	0.963743	0.388284	0.574108	0.980836	0.98852
ATTTGCAATGTGAATGCAAAAAGGCTGCTTACTGAAATGGATGCCAAAATGAGCCATCTG	A_52_P680538	Gm15672	XR_868641	ref|PREDICTED: Mus musculus uncharacterized LOC105242543 (LOC105242543), transcript variant X3, ncRNA [XR_868641]	-0.158259	0.126719	0.00267174	-0.115378	-0.162031	0.150256	0.122946	0.0322061	-0.131686	0.180601	0.0292441	-0.0614961	-0.284978	0.11805	-0.312287	0.0907401	-0.160931	0.242097	0.289436	0.41739	0.985638	0.438529	0.300925	0.314208	0.409311	0.828256	0.377101	0.249615	0.843831	0.678923	0.189599	0.574527	0.151391	0.665853	0.444794	0.263795	0.64103	0.824141	0.996458	0.789032	0.889242	0.631461	0.702341	0.985592	0.570169
TTTTCTTGCTCTACAGAATCTGAAGTCAGTTAACCCATTGCTTATCCACCAGCCCATCAG	A_55_P2721364	Rnpepl1	ENSMUST00000180306	ens|arginyl aminopeptidase (aminopeptidase B)-like 1 [Source:MGI Symbol;Acc:MGI:1914170] [ENSMUST00000180306]	0.111994	0.0994905	0.107547	0.166236	0.151438	0.0720378	0.138935	0.130726	0.202034	0.122634	0.197587	0.189379	0.0125035	-0.0586883	0.0794003	0.00820854	0.0044468	-0.066745	0.257605	0.336608	0.276707	0.0957692	0.146366	0.464559	0.161856	0.187535	0.0444928	0.237544	0.0491668	0.0589209	0.929982	0.672885	0.57753	0.952864	0.974454	0.639451	0.61068	0.779156	0.692007	0.453299	0.811079	0.746815	0.479011	0.819262	0.134162
GGTGTGGTCACAGCCCTAGGACTTTGCCCGTACTCTGAATAATACCAACTTTGGCCCTGC	A_66_P135616	Gm14285	XR_374988	ref|PREDICTED: Mus musculus predicted gene 14285 (Gm14285), transcript variant X1, ncRNA [XR_374988]	-0.0781995	0.0960318	0.126649	-0.359121	6.20795e-05	0.145537	0.174293	-0.340233	0.0257086	0.171183	0.230557	-0.283969	-0.174231	0.485769	-0.145475	0.514526	-0.204848	0.455153	0.614096	0.555137	0.415248	0.0243815	0.999695	0.349765	0.263842	0.0324438	0.868165	0.294973	0.141516	0.0719643	0.439106	0.0309033	0.517836	0.022676	0.352022	0.0474705	0.854697	0.878413	0.786251	0.26936	0.999902	0.662593	0.58404	0.587809	0.928522
AACGCACAGCAAGTGGTGCTGGTGTGTGCCCGCGGCGAGCGCTTCCTGACCGGGTCTGCG	A_66_P117353	Amdhd1	NM_027908	ref|Mus musculus amidohydrolase domain containing 1 (Amdhd1), mRNA [NM_027908]	-0.112865	-0.110844	0.184395	0.0614604	-0.0419984	0.091392	-0.0399766	-0.0315427	-0.0159506	0.11744	0.28131	0.289744	-0.00202179	0.122935	-0.13339	-0.00843386	-0.297261	-0.172304	0.272747	0.304014	0.0764585	0.548387	0.695419	0.373346	0.695905	0.757702	0.87598	0.276498	0.00824453	0.00663251	0.989107	0.396934	0.369957	0.953464	0.044554	0.248282	0.625137	0.759477	0.459607	0.849057	0.970656	0.682256	0.874544	0.979521	0.932994
AACATGTTTAAAGAGGCACAGCACCACAAAATCTGTCAGAGGAGTAGCCAGTCCCTTCTT	A_55_P2240688	AK156446	AK156446	gb|Mus musculus activated spleen cDNA, RIKEN full-length enriched library, clone:F830022C22 product:hypothetical protein, full insert sequence. [AK156446]	0.0698433	0.00733145	0.0550839	-0.104403	-0.21796	-0.11935	-0.280472	-0.278837	0.448142	0.546753	0.433383	0.435018	0.0625119	0.159487	-0.0986103	-0.00163507	0.0147594	0.111735	0.589256	0.956833	0.670041	0.420591	0.112796	0.35776	0.0343828	0.0353928	0.00112086	0.000201517	0.00156316	0.00150699	0.738518	0.384612	0.598834	0.992857	0.935592	0.551293	0.843009	0.991954	0.901619	0.778028	0.779915	0.669169	0.262235	0.602778	0.00856438
ATTCACAGATCTAGACCTAGTAATTAGGAAGTAGCTGCCCAGATGAACAAAGGGGCATGG	A_55_P2233296	Tmem260	NM_172600	ref|Mus musculus transmembrane protein 260 (Tmem260), mRNA [NM_172600]	-0.0876899	0.0824289	-0.138458	0.0175418	-0.131984	-0.141229	0.0381349	0.0147715	0.012473	0.00322823	-0.0382955	-0.0616589	-0.170119	-0.156	0.00924472	0.0233634	0.0507685	0.0648871	0.227328	0.278446	0.0597012	0.80763	0.0859007	0.0549699	0.597053	0.837531	0.862528	0.965911	0.595514	0.393926	0.108355	0.130702	0.92942	0.818623	0.61867	0.53504	0.582864	0.742039	0.421167	0.950589	0.752424	0.286773	0.82261	0.986792	0.925172
TCCTAAAAGATGTGGAGCAAAAAGAGCAAAAACTACAGCTCCTGACAGAAGAGGCTGAGC	A_55_P2114367	Ccdc162	NM_001303469	ref|Mus musculus coiled-coil domain containing 162 (Ccdc162), mRNA [NM_001303469]	0.161373	0.246832	-0.138415	0.275777	0.1386	-0.206224	0.224059	0.207968	0.3352	-0.00962385	0.0354124	0.0193211	-0.0854589	-0.414191	0.344824	0.0160913	0.299788	-0.0289449	0.251736	0.0974111	0.324596	0.0534704	0.346736	0.144909	0.114023	0.141622	0.0201205	0.947639	0.799994	0.89003	0.673294	0.0408198	0.0938737	0.935098	0.134283	0.88634	0.605585	0.564361	0.728252	0.360243	0.905439	0.442127	0.413797	0.780093	0.0757934
ATTGACAGAGGCATTCCCTACAGACGTGGCTACCTTCTTTATGGGCCCCCTGGTTGTGGA	A_66_P101017	Bcs1l	NM_025784	ref|Mus musculus BCS1-like (yeast) (Bcs1l), transcript variant 1, mRNA [NM_025784]	0.0492701	0.0397501	-0.151396	0.0443452	0.00694327	-0.122469	-0.00257665	0.0732728	0.242646	0.113234	0.0419792	0.117829	0.00951991	-0.195741	0.129412	-0.0758495	0.200666	-0.00459502	0.595345	0.682672	0.107381	0.632531	0.943018	0.19048	0.977805	0.43053	0.0116195	0.247415	0.650752	0.207495	0.943454	0.140062	0.337525	0.563285	0.130603	0.972689	0.846259	0.925123	0.510716	0.887516	0.996229	0.501367	0.991454	0.917503	0.0506784
TGGAAACTTTAGGAGAAGGCTATCTACATTTAGAAAGCATTCTTTGTCCAGTATGACTTA	A_51_P140017	Cysltr1	NM_021476	ref|Mus musculus cysteinyl leukotriene receptor 1 (Cysltr1), transcript variant 1, mRNA [NM_021476]	-0.154321	-0.0993597	-0.266425	0.0107375	-0.170131	-0.335775	-0.11517	-0.0586128	0.482606	0.316963	0.370503	0.42706	-0.0549617	-0.277162	0.165644	-0.0565569	0.112103	-0.110097	0.199098	0.427767	0.0294819	0.928122	0.177509	0.00688959	0.335849	0.622898	0.000190573	0.0142502	0.0031162	0.000791501	0.750136	0.10492	0.339452	0.737042	0.506514	0.524256	0.551502	0.828806	0.342929	0.981596	0.83603	0.103384	0.648042	0.956828	0.0021263
CCAAGAAAGAGTATTTGTGTGTATGTGTGTGTATGAGTGCGTGCAAGAGGGTATATGTGT	A_55_P2018457	Hdac7	NM_001204276	ref|Mus musculus histone deacetylase 7 (Hdac7), transcript variant 2, mRNA [NM_001204276]	0.175458	0.0610123	0.12223	-0.245139	0.0110175	0.144873	-0.103428	-0.222496	0.421575	0.55543	0.368347	0.249279	0.114445	0.367369	-0.133856	0.119068	0.0532277	0.306152	0.183336	0.656166	0.351434	0.0655681	0.935851	0.270376	0.42976	0.0935463	0.0022405	0.000188766	0.00686645	0.0613127	0.545957	0.0515738	0.48038	0.519868	0.77316	0.110747	0.534853	0.914923	0.745263	0.390868	0.99531	0.589638	0.716618	0.725066	0.0146887
CATGTTGATTTCCCCATGAAATTGGCAGCATGGTCCTGTAAAGAAATAGTTATTGAAAAA	A_55_P2819657	Atrnl1	NM_181415	ref|Mus musculus attractin like 1 (Atrnl1), mRNA [NM_181415]	0.0145299	-0.0366708	-0.0639467	0.0470502	0.0787762	-0.148798	0.0275754	-0.0378006	-0.142303	-0.369877	-0.22078	-0.286156	0.0512008	-0.110997	0.227574	0.065376	0.0784766	-0.083721	0.848019	0.645013	0.400817	0.535698	0.324472	0.0547253	0.716222	0.618505	0.0656962	2.82494e-05	0.00539342	0.00045083	0.64155	0.303445	0.0431057	0.542821	0.465507	0.447481	0.952525	0.911502	0.778262	0.842755	0.897196	0.286324	0.885378	0.956323	0.176609
GCTGCAGAAATCTTCAGGCCTAAAGCAAGCTGCTGTTGCTACTATTTGATGGGGAAATGA	A_51_P140597	Gbf1	NM_178930	ref|Mus musculus golgi-specific brefeldin A-resistance factor 1 (Gbf1), mRNA [NM_178930]	0.00939256	0.048345	-0.183401	0.0467712	0.0936163	-0.0720371	0.132569	0.158135	-0.14519	-0.310843	-0.337984	-0.312417	-0.0389524	-0.230172	0.165653	-0.0255664	0.192794	0.00157376	0.917948	0.613656	0.0492265	0.60848	0.330214	0.431096	0.150801	0.0881366	0.116462	0.00211204	0.000553619	0.00127224	0.76823	0.0795288	0.214006	0.842848	0.139831	0.990496	0.975107	0.900905	0.398925	0.876955	0.900187	0.723876	0.465871	0.719613	0.262514
CAGGATTTCTGGAAAAAGTCTCGGAACACCCTAGTTCCACAGAGGCTGCTCTTTGAGGTG	A_52_P595561	Snx21	NM_133924	ref|Mus musculus sorting nexin family member 21 (Snx21), mRNA [NM_133924]	-0.0109921	0.13847	-0.247383	0.251528	0.0861648	-0.288072	0.235627	0.210838	0.341765	-0.032472	0.105375	0.080586	-0.149462	-0.49891	0.374237	0.0247888	0.23639	-0.113058	0.940715	0.373897	0.0994614	0.0940909	0.57898	0.0563893	0.116081	0.158513	0.0247689	0.834111	0.477156	0.586224	0.486502	0.0207173	0.0858966	0.905601	0.261565	0.598177	0.981746	0.802789	0.498146	0.451178	0.954002	0.290053	0.417239	0.793506	0.0884034
AAAGACAAAGAGTATTACGTCTGAGCACCCAGTCCAGGCACCCCACTGCCAGCTGCTCCT	A_55_P1954067	Nrxn2	NM_001205234	ref|Mus musculus neurexin II (Nrxn2), transcript variant 1, mRNA [NM_001205234]	-0.0380784	-0.0275158	-0.0417653	-0.0564368	-0.0406048	0.089452	-0.0300422	0.0747805	0.0964879	0.226545	0.092801	0.197624	-0.0105626	0.0146715	-0.130057	-0.104823	0.0036869	0.028921	0.663486	0.764214	0.633271	0.519554	0.658225	0.309104	0.731281	0.394315	0.273062	0.0168798	0.29156	0.027987	0.933553	0.905542	0.307526	0.398465	0.976209	0.81947	0.878865	0.949239	0.888592	0.833908	0.964828	0.626673	0.891909	0.908761	0.463263
TCTAAACATGTTTCATGTTGGGCAGGTCCAACTATTTTTCCTTGGAGAGATGATAAAATT	A_55_P2733222	Il15	AK085441	gb|Mus musculus 0 day neonate kidney cDNA, RIKEN full-length enriched library, clone:D630025K20 product:interleukin 15, full insert sequence. [AK085441]	0.0854783	-0.0675585	-0.26109	0.200019	-0.0559559	-0.265261	-0.208993	0.195847	0.697353	0.488047	0.350785	0.755625	0.153037	-0.461108	0.209305	-0.40484	0.346568	-0.267577	0.502477	0.612915	0.0448758	0.120821	0.675051	0.0417125	0.105468	0.12855	1.78855e-06	0.000637822	0.00810839	3.81332e-07	0.40803	0.0133632	0.259447	0.0285794	0.0590548	0.151279	0.795891	0.900353	0.388772	0.497197	0.967346	0.252904	0.399742	0.769753	4.76514e-05
AGCTTGCTTTGCTTTTCTTAAACATCCTTAATAAGATGTAGTTTGCTGTCATAAAATTGA	A_66_P115671	Tmem72	NM_178768	ref|Mus musculus transmembrane protein 72 (Tmem72), mRNA [NM_178768]	-0.0418437	0.0770011	0.0438788	0.130157	-0.0944144	-0.0922503	0.0244304	-0.00597255	-0.0190958	-0.0169317	0.0666268	0.0362238	-0.118845	-0.0862777	-0.0021641	0.030403	-0.0857225	-0.0531555	0.668582	0.453575	0.653527	0.186985	0.358904	0.347243	0.802496	0.951226	0.844978	0.868698	0.496165	0.710863	0.402865	0.533015	0.987797	0.825781	0.535642	0.707388	0.881662	0.840219	0.894717	0.584566	0.910092	0.660588	0.923592	0.997221	0.914408
CCCTGAGAGCTGTGCTATTCTGAAATGTTAGAATGTATCTAATAACAATAAATCCACAAG	A_55_P2491978	Adam33	NM_033615	ref|Mus musculus a disintegrin and metallopeptidase domain 33 (Adam33), transcript variant 1, mRNA [NM_033615]	-0.0195465	-0.426698	0.0823835	-0.481401	0.0119169	0.0748192	-0.395234	-0.488966	0.482158	0.54506	0.584088	0.490356	0.407151	0.563785	-0.0629023	0.0937312	-0.10193	0.0547036	0.929838	0.072119	0.710769	0.0346374	0.959179	0.736251	0.0803134	0.0320276	0.0343683	0.0231326	0.0112898	0.0315673	0.209802	0.0778198	0.845006	0.765388	0.745571	0.864992	0.978739	0.523227	0.916231	0.306943	0.997601	0.896249	0.361687	0.585761	0.111868
GAACAGTTTCTACAGCAGGAGCTGCTCATCAATATCACAGAGCACGAGCTAGTCCCTGAG	A_52_P362033	Polr2e	NM_025554	ref|Mus musculus polymerase (RNA) II (DNA directed) polypeptide E (Polr2e), mRNA [NM_025554]	0.140922	0.0647582	-0.0183295	0.208295	-0.0156556	-0.105823	-0.0918191	0.120801	0.108385	0.0182167	-0.0508667	0.161753	0.0761635	-0.226624	0.0901678	-0.21262	0.159251	-0.143537	0.0476545	0.376768	0.792184	0.00430972	0.830082	0.133138	0.19112	0.087681	0.12424	0.802836	0.465872	0.0239796	0.451271	0.0252455	0.373125	0.0351656	0.110621	0.159142	0.296348	0.803918	0.942294	0.138872	0.987726	0.426498	0.510122	0.719547	0.274414
CTTCGCTTACAGTCTGAGACATCAGTCTAAAATTTCTATACTTGTGGCTTTATGAAAAAC	A_55_P1974587	Vangl1	NM_177545	ref|Mus musculus vang-like 1 (van gogh, Drosophila) (Vangl1), mRNA [NM_177545]	-0.0200816	0.0408449	-0.0137938	-0.0295371	0.00751177	0.108095	0.0684383	0.0923514	-0.120168	-0.0195846	-0.11388	-0.0899666	-0.0609265	0.0157433	-0.100583	-0.0239132	-0.00628779	0.070382	0.840224	0.696004	0.889846	0.766884	0.942666	0.280975	0.493114	0.35612	0.231439	0.85129	0.256376	0.368557	0.673206	0.910999	0.487036	0.865191	0.964389	0.626231	0.950366	0.929442	0.972157	0.938908	0.996142	0.600805	0.761325	0.897721	0.41541
CCTCTTCTGGTGTGCCTGAAGACAGCTAGAGTGTACTTATGTATATTAATAAATAAATCT	A_55_P2159740	Mfsd2b	NM_001033488	ref|Mus musculus major facilitator superfamily domain containing 2B (Mfsd2b), mRNA [NM_001033488]	0.0855944	-0.0136584	0.0341166	-0.0239887	0.015773	-0.00499357	-0.0834798	-0.0630989	0.065699	0.0449324	0.0142212	0.0346021	0.0992528	0.0581054	0.0207666	-0.0203809	0.0514778	0.0103303	0.0824948	0.788105	0.482434	0.620885	0.756303	0.917886	0.0900922	0.196972	0.179495	0.378551	0.769154	0.47626	0.162082	0.398218	0.767436	0.766158	0.453789	0.883	0.375962	0.955868	0.821798	0.882604	0.977538	0.970809	0.377264	0.826072	0.351947
TTCGTGAGACCATGCAGGAGGAGGCATAGCTCCATTGCAGGTGGAAGTCTCTCTCTCTAA	A_55_P2119917	Ikzf4	NM_011772	ref|Mus musculus IKAROS family zinc finger 4 (Ikzf4), mRNA [NM_011772]	0.092724	-0.23018	-0.0117425	-0.146147	-0.0604069	0.040312	-0.383311	-0.0940924	-0.0206497	0.0800692	-0.125116	0.164102	0.322904	0.134404	-0.100719	-0.289218	0.104466	-0.0840329	0.619228	0.24258	0.949749	0.43445	0.757359	0.828754	0.0445199	0.614081	0.911758	0.682289	0.503011	0.380586	0.235563	0.610535	0.709352	0.275696	0.692031	0.75576	0.857853	0.711594	0.987614	0.786754	0.977538	0.935874	0.28836	0.954879	0.952971
TTCTGAAGACTAGCTGTTGATAATGAGAATTAATTAGCCAAGCCTTCACTCCTTGTTCTG	A_51_P320539	Otulin	NM_001013792	ref|Mus musculus OTU deubiquitinase with linear linkage specificity (Otulin), mRNA [NM_001013792]	0.0932521	0.0685211	-0.204223	0.103194	-0.095125	-0.171931	-0.119856	0.135487	0.0524366	-0.024369	-0.245039	0.010304	0.024731	-0.307417	0.0768056	-0.255343	0.297475	-0.034673	0.43534	0.584027	0.0917583	0.388372	0.447932	0.153775	0.317143	0.258899	0.660145	0.845381	0.044535	0.93107	0.88609	0.0733003	0.656729	0.134633	0.0827323	0.84084	0.755045	0.888901	0.48699	0.757527	0.925785	0.454129	0.633191	0.855266	0.799237
CCATCAAAATCCAGCCTGTGAATGTTTTCAGTACTTAAGAAGTGATTTCGAATCAATACA	A_65_P06678	Msmo1	ENSMUST00000135943	ens|methylsterol monoxygenase 1 [Source:MGI Symbol;Acc:MGI:1913484] [ENSMUST00000135943]	1.06813	0.849821	-0.3464	0.416897	0.0314255	-0.459214	-0.186883	0.304083	0.528813	0.0381736	-0.885716	-0.39475	0.218309	-0.763297	0.49064	-0.490966	1.41453	0.432923	0.000990862	0.0103731	0.258249	0.175047	0.921523	0.136099	0.539778	0.320168	0.0873899	0.904747	0.00539837	0.19861	0.620855	0.0812608	0.269003	0.257213	0.00189551	0.328639	0.0479926	0.304479	0.67824	0.569762	0.994235	0.429798	0.789356	0.88646	0.214763
CTACGAGAGATTGTGATCGGTGTCCTTCATCAGTTGAAAAACCAACTCTACTGATTGCCC	A_51_P261443	Mlx	NM_011550	ref|Mus musculus MAX-like protein X (Mlx), transcript variant 3, mRNA [NM_011550]	0.154623	0.0514033	-0.112028	0.0609451	0.0335743	-0.0181822	-0.0696449	0.154791	-0.00596922	-0.0577257	-0.27262	-0.048184	0.103219	-0.172973	0.0517565	-0.224436	0.266651	-0.00954175	0.0617745	0.546496	0.17184	0.453864	0.693329	0.822666	0.392519	0.0615022	0.941331	0.498523	0.00153874	0.553259	0.381942	0.136574	0.660033	0.055473	0.0240513	0.935298	0.331493	0.876783	0.594417	0.798278	0.970656	0.933641	0.689765	0.672716	0.970067
TGCCTTCCGGGCTGGCCTACCCCGGGACCTAACCTTCAACCTGCGCCAAGGTTCTGAAAA	A_66_P112714	Kcnh4	NM_001081194	ref|Mus musculus potassium voltage-gated channel, subfamily H (eag-related), member 4 (Kcnh4), mRNA [NM_001081194]	-0.153586	0.0157658	-0.0106573	0.191016	-0.11701	-0.0788939	0.0523415	0.122779	-0.295937	-0.257821	-0.153009	-0.0825708	-0.169352	-0.201673	-0.0381163	-0.0704378	-0.142929	-0.17525	0.225668	0.904805	0.932427	0.133619	0.37689	0.531124	0.677382	0.331279	0.0223952	0.0555741	0.227387	0.512251	0.354859	0.260048	0.834272	0.692157	0.423054	0.33852	0.581428	0.982559	0.983485	0.514996	0.912885	0.787708	0.864924	0.887711	0.0821884
AAAGAGATCCATCTGTGGTTTAAGCCCGAAGAACTGATCGACTACAAGTCTTGTGCCCAT	A_55_P2016959	Nme2	NM_001077529	ref|Mus musculus NME/NM23 nucleoside diphosphate kinase 2 (Nme2), transcript variant 2, mRNA [NM_001077529]	-0.110138	-0.0695512	-0.130709	-0.0643097	-0.0437046	-0.0785076	-0.00311753	-0.0121084	-0.171735	-0.206538	-0.192306	-0.201297	-0.0405871	-0.0663992	0.034803	0.00899089	0.0205706	-0.00524149	0.0685458	0.266927	0.0319327	0.281453	0.483532	0.190004	0.958078	0.838261	0.00564457	0.00173092	0.00216264	0.00139905	0.637179	0.43022	0.685793	0.914637	0.806319	0.95137	0.345302	0.732558	0.351818	0.679129	0.934801	0.501058	0.983867	0.986869	0.0295906
AGGGCTAGGTCAGTGCTGTACTACTGCCCTGTATCCTCAGCTACATTAAAATATACCTGT	A_55_P2884896	Vps33a	ENSMUST00000200325	ens|vacuolar protein sorting 33A (yeast) [Source:MGI Symbol;Acc:MGI:1924823] [ENSMUST00000200325]	0.0702793	0.0438303	0.103006	0.0314319	0.0244172	0.112317	-0.00203173	0.0407425	0.00222702	0.0901265	0.034954	0.0777282	0.026449	0.0715743	-0.0878995	-0.0427742	-0.032727	0.0123984	0.35345	0.57988	0.176264	0.676919	0.757505	0.141109	0.978491	0.589388	0.976425	0.257715	0.643186	0.305302	0.808695	0.502962	0.42262	0.688436	0.758911	0.909616	0.696048	0.887744	0.598903	0.90423	0.977538	0.437345	0.991591	0.949631	0.987607
CAGGTGATCTGAGCTCTTCTATCTATTTTTGTGTGCACTAATTCTTTCTCATTACATGTA	A_51_P272323	Mlph	NM_053015	ref|Mus musculus melanophilin (Mlph), mRNA [NM_053015]	0.0927342	-0.0600367	-0.22853	0.120176	0.0228515	-0.308395	-0.129919	0.0403112	0.329021	-0.00222619	0.00775595	0.177987	0.152771	-0.348707	0.331247	-0.170231	0.321265	-0.180213	0.340015	0.55459	0.0219058	0.217912	0.821745	0.00251037	0.183506	0.677012	0.00136268	0.982484	0.936061	0.0708854	0.278801	0.0138488	0.0218777	0.217179	0.0226592	0.202595	0.685292	0.878413	0.310918	0.61845	0.98645	0.0588931	0.501982	0.965672	0.00995192
AAGGCTCTCTCCATTCCCATCATGTGTGAGGTGATGCCCACAATCAATGAGGGGGACCCC	A_55_P2016924	Ppfia4	NM_001144855	ref|Mus musculus protein tyrosine phosphatase, receptor type, f polypeptide (PTPRF), interacting protein (liprin), alpha 4 (Ppfia4), mRNA [NM_001144855]	-0.104062	0.101884	-0.155269	0.0419506	-0.257357	-0.0932932	-0.0514112	0.103926	-0.153175	0.0108894	-0.204382	-0.0490442	-0.205946	-0.197219	-0.164064	-0.155337	0.0512067	0.0599336	0.451489	0.481952	0.26316	0.760846	0.0801723	0.499388	0.709215	0.452076	0.269559	0.939922	0.142868	0.722015	0.305188	0.314224	0.412976	0.426937	0.792747	0.764119	0.765273	0.852558	0.681541	0.937244	0.746159	0.768768	0.882024	0.922985	0.45907
TGTCATGGTGAGATCATTATGGACCAATTAGAAGAGACAAAATTAAAATTCAGATGCTGC	A_52_P40257	Cd59a	NM_007652	ref|Mus musculus CD59a antigen (Cd59a), transcript variant 2, mRNA [NM_007652]	-0.0189441	-0.0632	-0.0186334	0.165068	-0.0385905	-0.104499	-0.0828464	0.0792031	0.179367	0.113458	0.179677	0.341727	0.0442559	-0.183702	0.0659082	-0.16205	-0.000310666	-0.228268	0.848425	0.543994	0.85088	0.101054	0.710633	0.294733	0.405039	0.425851	0.075585	0.278277	0.075098	0.00119452	0.758074	0.194288	0.646666	0.251185	0.998231	0.117131	0.952725	0.875658	0.960337	0.463054	0.972254	0.612913	0.698854	0.916898	0.194196
TTACTGGGAGAAGTCAGCTTGCTCATAGTACCAGACCATCGGCATAGGAATAAAGTGCAT	A_55_P2141860	Aen	NM_026531	ref|Mus musculus apoptosis enhancing nuclease (Aen), transcript variant 1, mRNA [NM_026531]	0.208266	0.0389445	-0.189551	-0.120321	-0.0346562	-0.0471651	-0.203978	0.022065	0.105376	0.0928669	-0.292441	-0.0663983	0.169322	-0.0692301	0.0125088	-0.226043	0.397817	0.159265	0.113339	0.774626	0.148561	0.35567	0.798857	0.716165	0.120742	0.864854	0.418025	0.495704	0.0282851	0.609022	0.36961	0.705913	0.946907	0.221554	0.0345142	0.398463	0.436683	0.952531	0.565756	0.735646	0.983729	0.886325	0.42404	0.989199	0.607634
TTTAGCAGGAATGTTTAGAGATTTCTTTTCTGCTCTGGGTCTGTTCCTGTCTGGCTCCCA	A_55_P2714812	Wdr62	ENSMUST00000152234	ens|WD repeat domain 62 [Source:MGI Symbol;Acc:MGI:1923696] [ENSMUST00000152234]	-0.0154293	0.0483902	-0.0348633	-0.103453	0.0698196	-0.0292518	0.133639	-0.0978412	0.0143529	-0.0847184	-0.00508107	-0.236561	-0.0638195	0.0685894	0.0990713	0.23148	0.019434	0.151843	0.896914	0.698662	0.769803	0.387035	0.576818	0.806017	0.265196	0.413094	0.904068	0.498697	0.965965	0.0519974	0.71172	0.684077	0.566623	0.173886	0.908133	0.381019	0.968278	0.930119	0.934794	0.756576	0.953942	0.92614	0.585557	0.911495	0.948506
TCGGAGCCCCGGACATGTCGCGATTGAGGAGATACGAGGTGGCGCTGGAAGCGGAGGAGG	A_55_P2070576	Ccl27a	NM_001048179	ref|Mus musculus chemokine (C-C motif) ligand 27A (Ccl27a), transcript variant 1, mRNA [NM_001048179]	-0.0953806	-0.092945	-0.0759128	0.0398672	-0.0435655	-0.158737	-0.0411299	-0.0429572	0.13196	0.0167881	0.151428	0.1496	-0.00243559	-0.11578	0.115172	0.00182732	-0.0194678	-0.132812	0.226185	0.260269	0.333934	0.610452	0.59562	0.047138	0.599227	0.583157	0.0965724	0.837731	0.0577681	0.0607276	0.98284	0.297823	0.311993	0.986807	0.860188	0.244566	0.581684	0.725681	0.734729	0.877797	0.956445	0.26673	0.823818	0.948195	0.230771
ATGGTTCTTTCGTGTCTCGTCTGCCCTGTATGTTCCTTTTCCTGTAACTCCCCAAGAAGT	A_55_P2081483	Atp5g2	NM_026468	ref|Mus musculus ATP synthase, H+ transporting, mitochondrial F0 complex, subunit C2 (subunit 9) (Atp5g2), mRNA [NM_026468]	0.0950751	0.0869096	0.0504785	0.194939	-0.0753765	-0.110009	-0.083542	0.0344516	0.0538682	0.0192353	0.00927156	0.127265	0.00816555	-0.144461	0.0346329	-0.117994	0.0445967	-0.10803	0.133607	0.189704	0.421444	0.00308594	0.254195	0.0839601	0.186183	0.582473	0.391191	0.769491	0.882188	0.0468236	0.928229	0.107736	0.702665	0.186741	0.614704	0.237186	0.469951	0.6662	0.789731	0.120008	0.868651	0.346529	0.505067	0.948195	0.582898
AAGGACATGTTTGTAAGTAACTAGGAACTCCTGAGCCCTGGTGAGTGGTCTTAGAACAGT	A_51_P127297	Hsd11b1	NM_008288	ref|Mus musculus hydroxysteroid 11-beta dehydrogenase 1 (Hsd11b1), transcript variant 1, mRNA [NM_008288]	-0.219471	-0.175553	-0.128883	0.116672	-0.0598771	-0.185565	-0.0159599	0.059989	0.346336	0.220648	0.436924	0.512873	-0.0439172	-0.245554	0.125688	-0.0759489	-0.0905879	-0.292225	0.0154658	0.0611265	0.146026	0.187213	0.515473	0.0387682	0.855412	0.494492	0.000259763	0.0199568	9.34847e-06	5.11481e-07	0.729468	0.0524317	0.324693	0.540582	0.46587	0.0253421	0.17708	0.497414	0.56276	0.58459	0.939437	0.243225	0.94557	0.931604	0.00272096
CAACTCGTGGGACACAAAATCAGCTACGTTGCGAGCTCTGTGATGTGTCTTGTACAGGAG	A_52_P213318	Zfr	NM_011767	ref|Mus musculus zinc finger RNA binding protein (Zfr), mRNA [NM_011767]	0.0636207	-0.0580405	0.0122806	0.0522921	0.0742626	0.101567	-0.0473986	0.141579	-0.0343472	-0.00704283	-0.0856873	0.10329	0.121661	-0.0400115	-0.0273044	-0.188977	0.0513401	-0.110333	0.427507	0.489694	0.877844	0.513788	0.377604	0.207791	0.553779	0.0816705	0.667571	0.933014	0.286638	0.200324	0.296371	0.723417	0.813605	0.0996831	0.649914	0.343093	0.750579	0.854921	0.968621	0.831038	0.913247	0.522027	0.797779	0.715815	0.804095
AGCAGACACTCAAAAAGGATTGGTACAGCATTCTGGGTGCAGACCCATCTGCAAATATGT	A_52_P42946	Dnajc24	NM_026992	ref|Mus musculus DnaJ (Hsp40) homolog, subfamily C, member 24 (Dnajc24), transcript variant 1, mRNA [NM_026992]	-0.0288264	-0.0937873	0.0186438	0.134283	-0.103566	-0.0221216	-0.168526	0.0935172	-0.0381273	0.0433166	0.00934286	0.271386	0.0649609	-0.115639	-0.0814439	-0.262044	-0.0474702	-0.22807	0.758038	0.341538	0.842025	0.155887	0.294135	0.813076	0.0768483	0.320128	0.683799	0.659133	0.920429	0.00555324	0.632167	0.384044	0.548718	0.0526071	0.719862	0.0977098	0.919437	0.781822	0.957553	0.546196	0.885641	0.929838	0.356546	0.88646	0.814561
AACTGAAATCTGCACAATTGCCGTCAACAAGCAAGGCTCACACCAGAAAGAGTGTGGCTG	A_66_P139949	Trip12	NM_133975	ref|Mus musculus thyroid hormone receptor interactor 12 (Trip12), mRNA [NM_133975]	0.058788	-0.0313155	0.0755693	-0.032603	-0.0341312	0.163077	-0.124235	0.0549044	-0.090632	0.106576	-0.0738506	0.105288	0.0901034	0.108172	-0.197208	-0.179139	-0.0167814	0.00128758	0.521795	0.744481	0.410983	0.721956	0.722448	0.0801879	0.179352	0.549542	0.32494	0.270429	0.421623	0.253739	0.498202	0.405355	0.142152	0.171149	0.896886	0.992257	0.806479	0.943652	0.784259	0.9232	0.973246	0.33968	0.498236	0.941691	0.519141
AAGCCAGCGATGATTTTAGTTCTGAACTGGATGAAGAATACCTAATTGAACTGGAAAAAA	A_55_P2796441	Ttc1	NM_133795	ref|Mus musculus tetratricopeptide repeat domain 1 (Ttc1), mRNA [NM_133795]	0.171443	-0.104606	0.013893	0.151112	0.222192	0.150642	-0.0538578	0.287861	-0.0207425	-0.0922928	-0.178293	0.163425	0.27605	-0.137219	0.0715503	-0.341718	0.15755	-0.255718	0.293052	0.539023	0.931664	0.353366	0.195341	0.354851	0.739717	0.0809062	0.898131	0.587651	0.274442	0.315928	0.243398	0.55006	0.760669	0.140828	0.492855	0.279332	0.644531	0.874544	0.983395	0.73354	0.844342	0.666865	0.89572	0.714801	0.944801
CCATCTCTACCTGGAAGACCTACCAGCTTGTCTACTTCCTAGATAAGATCTTGCAGAAGT	A_66_P114386	Rnpep	NM_145417	ref|Mus musculus arginyl aminopeptidase (aminopeptidase B) (Rnpep), transcript variant 1, mRNA [NM_145417]	0.00093946	-0.0336838	-0.252708	0.15336	0.0992844	-0.238323	0.0646611	0.167745	0.155164	-0.182444	-0.0984838	0.00460041	0.0346233	-0.406068	0.337607	-0.103084	0.253647	-0.187044	0.993065	0.766476	0.0233018	0.16071	0.383229	0.0318591	0.550503	0.125799	0.155956	0.112754	0.364502	0.96605	0.8251	0.0105799	0.0356941	0.501189	0.102319	0.236234	0.997457	0.949995	0.318414	0.551556	0.914133	0.221573	0.795863	0.766198	0.319699
CGCATGTTGGAACTCGTCACACTTATACAATGGGACTGAACTCGATTCGTGTAAAATACA	A_52_P194316	Atp13a3	NM_001128094	ref|Mus musculus ATPase type 13A3 (Atp13a3), transcript variant 2, mRNA [NM_001128094]	-0.0253628	-0.0700278	0.0802832	0.0454198	-0.0409992	0.228278	-0.0856642	0.193415	-0.182182	0.0870959	-0.0765358	0.202543	0.044665	0.0348634	-0.269278	-0.279079	-0.105646	-0.115448	0.823782	0.558397	0.482022	0.690242	0.731538	0.0499716	0.453327	0.0946943	0.114815	0.46718	0.502594	0.0805799	0.786718	0.82864	0.107949	0.0883939	0.512829	0.485375	0.943707	0.879498	0.821657	0.909398	0.973798	0.274505	0.734245	0.726727	0.259997
TGGGGTGTCATCTTCCTCTGCAGCCCTTTCCTAGCTTTGAATAGCTAAGAGTGTTATACA	A_51_P214715	Atp6v1e2	NM_029121	ref|Mus musculus ATPase, H+ transporting, lysosomal V1 subunit E2 (Atp6v1e2), mRNA [NM_029121]	-0.0181023	0.0873688	-0.0143378	0.290788	-0.0227983	-0.0787131	0.0826728	0.226412	0.0471266	-0.00878819	0.0508911	0.194631	-0.105471	-0.305125	0.0559148	-0.14374	-0.00376451	-0.203419	0.892467	0.534757	0.914729	0.0343876	0.871052	0.557406	0.537838	0.096147	0.725052	0.950101	0.70412	0.150942	0.587373	0.112326	0.77332	0.449305	0.984139	0.297518	0.966647	0.872231	0.979012	0.306205	0.991994	0.803866	0.787995	0.729126	0.840497
CCAAGAGCTCCTGAGCCCCACACCCCGGAAGCAATAAAGAGTCCACTGACTTCCAAAAAA	A_55_P2044109	Rpl28	BC024395	gb|Mus musculus ribosomal protein L28, mRNA (cDNA clone MGC:36185 IMAGE:4981342), complete cds. [BC024395]	0.12212	0.12177	0.0625586	0.109158	-0.0165984	-0.0380564	-0.0169481	0.00854251	0.0971976	0.0757396	0.0376365	0.0631271	0.000349686	-0.0465989	0.021458	-0.0254906	0.0595611	0.0126125	0.0598659	0.0730483	0.327726	0.0912431	0.803448	0.550196	0.789838	0.893104	0.131318	0.259445	0.554586	0.323398	0.996971	0.604756	0.815855	0.776845	0.50868	0.891103	0.327329	0.52334	0.730276	0.447929	0.984709	0.799076	0.917994	0.99237	0.285254
GTCTGTTTTTAGATTCTTGAAGAATTAGTCTGTTCAAGACATTGTGTTTAAAGCTGGGAG	A_51_P461452	Ube2r2	NM_026275	ref|Mus musculus ubiquitin-conjugating enzyme E2R 2 (Ube2r2), mRNA [NM_026275]	0.0626992	0.0972533	-0.0266162	-0.00930033	0.0750902	-0.0732176	0.109644	-0.0559017	0.203784	0.0554764	0.114469	-0.0510773	-0.0345541	-0.0173159	0.148308	0.165546	0.0893154	0.106554	0.632411	0.479994	0.838917	0.943362	0.585074	0.576631	0.404163	0.669675	0.124672	0.68644	0.383972	0.69665	0.855489	0.925481	0.435947	0.373401	0.629942	0.575017	0.864092	0.851733	0.956965	0.985762	0.955228	0.813802	0.69828	0.964092	0.275019
GCCAGTGGTTTCACACAAATTCCCTTGTATTTATTTGTTGATTAAATCAAGTGAGAAAGG	A_66_P139250	Kctd3	NM_172650	ref|Mus musculus potassium channel tetramerisation domain containing 3 (Kctd3), mRNA [NM_172650]	0.0567711	0.0479519	0.0531326	0.00948338	0.00833205	0.022485	-0.000487147	-0.0211643	0.0474938	0.0616467	0.0438552	0.0231781	0.0088192	0.0436492	-0.0141529	0.0206771	0.00363852	0.0384685	0.557974	0.636823	0.583389	0.921889	0.934533	0.816207	0.995981	0.82682	0.623845	0.5442	0.650598	0.810651	0.949824	0.749758	0.919566	0.879847	0.978776	0.783801	0.825942	0.909225	0.866107	0.979408	0.995194	0.930971	0.998519	0.985592	0.773581
ACCCCAAGATTCTATTCTTGCCATATTATCACGTATTCCTTAGATAAAATTCTGGGTAGT	A_52_P138822	B3gnt2	NM_016888	ref|Mus musculus UDP-GlcNAc:betaGal beta-1,3-N-acetylglucosaminyltransferase 2 (B3gnt2), transcript variant 1, mRNA [NM_016888]	0.106625	0.0112725	-0.126892	-0.019522	0.134343	-0.0607672	0.038991	0.0466024	0.111744	-0.083367	-0.121773	-0.114162	0.0953524	-0.10737	0.195111	-0.00761135	0.233516	0.0307945	0.416926	0.934537	0.334779	0.881413	0.330278	0.642766	0.765828	0.721917	0.395094	0.54439	0.354437	0.385034	0.61557	0.562519	0.306434	0.967191	0.211122	0.871006	0.743341	0.987267	0.734926	0.968761	0.900187	0.84921	0.907194	0.972554	0.58637
GACTCAGCTTTGAAAGTTTATGGCAGATTTGATCTGTTGTCTGATGCCCCCAGCTGCTCC	A_66_P101975	Otos	ENSMUST00000159803	ens|otospiralin [Source:MGI Symbol;Acc:MGI:2672814] [ENSMUST00000159803]	0.144335	0.0464948	0.0617086	0.0498597	0.0340935	-0.0719972	-0.0637468	-0.0838461	0.0180292	-0.0880616	-0.0645973	-0.0846966	0.0978403	0.0118489	0.106091	0.0200993	0.0826265	-0.00336492	0.485323	0.829875	0.764931	0.809058	0.874793	0.727239	0.757415	0.684668	0.930351	0.684251	0.754285	0.681649	0.743577	0.9676	0.72284	0.945069	0.777085	0.991018	0.785198	0.964703	0.933853	0.950957	0.992433	0.891536	0.903793	0.967699	0.964023
CACAACACATCTTACCCGAGAGTTGATCCAGTCGTAATTATGCAGGTCATCCATCCAGAT	A_52_P619219	Nudt12	NM_026497	ref|Mus musculus nudix (nucleoside diphosphate linked moiety X)-type motif 12 (Nudt12), mRNA [NM_026497]	-0.087363	-0.0691625	-0.146658	-0.0939705	-0.0510906	0.0676169	-0.03289	0.120305	-0.0931318	0.0255757	-0.152427	0.000767636	-0.0182005	-0.052688	-0.118707	-0.153195	0.0592955	0.0248081	0.484942	0.597642	0.243443	0.452735	0.696411	0.588411	0.792117	0.337413	0.456753	0.845043	0.225687	0.99509	0.919805	0.76531	0.512432	0.387239	0.736943	0.890854	0.785198	0.89327	0.66516	0.797599	0.970656	0.819411	0.919112	0.88928	0.642499
TCAGATCTGTTGCAATCATGTTCCAGAACTCAGTCTATATCACTTTCCTTCCCAAATGGA	A_51_P112817	Cyp27a1	NM_024264	ref|Mus musculus cytochrome P450, family 27, subfamily a, polypeptide 1 (Cyp27a1), mRNA [NM_024264]	0.313744	0.117562	-0.0874678	0.18714	0.300359	-0.0662271	0.104178	0.20838	0.0553304	-0.311256	-0.345881	-0.241678	0.196182	-0.274608	0.366586	-0.104203	0.401212	-0.0695775	0.0100383	0.34141	0.456929	0.11553	0.0180531	0.572731	0.37624	0.0807157	0.637288	0.0144973	0.00485961	0.0440436	0.251675	0.102841	0.0354517	0.530492	0.0190911	0.682342	0.143516	0.781822	0.807858	0.487715	0.570831	0.812225	0.677666	0.714437	0.782874
TTATCCATAGAGCCATGTCATTGGCCACAGTTCCAAAGAAAGAGAGGAAGGAAGGAAAGG	A_55_P1979818	Srp54b	NM_001100109	ref|Mus musculus signal recognition particle 54B (Srp54b), mRNA [NM_001100109]	0.235234	0.0564672	0.144399	0.00218662	0.0214895	0.160731	-0.157277	0.0185183	0.407698	0.54694	0.316864	0.49266	0.178767	0.142213	-0.139242	-0.175796	0.0908344	0.0542805	0.0253654	0.598809	0.162319	0.982925	0.841092	0.120849	0.12882	0.856198	0.000232742	6.3912e-06	0.0032171	1.62335e-05	0.231166	0.327696	0.349442	0.227669	0.530515	0.714117	0.223888	0.893664	0.584222	0.996134	0.988499	0.406656	0.435835	0.988538	0.00249187
AATGTATCCTCACGACTTCAAAAAACTTTTTGAAACCATAGAGCAATCGGAAGACTCTGT	A_52_P69325	Tfb2m	NM_008249	ref|Mus musculus transcription factor B2, mitochondrial (Tfb2m), mRNA [NM_008249]	0.211641	0.0338496	0.00226072	0.0168058	0.128012	0.0142188	-0.0497797	0.0287639	0.330145	0.216351	0.120764	0.199308	0.177792	-0.0145451	0.113793	-0.0785436	0.209381	0.0170438	0.0442456	0.753545	0.982444	0.87008	0.238614	0.889935	0.628471	0.779592	0.00234851	0.0496386	0.243536	0.057507	0.236225	0.920261	0.446205	0.589417	0.154403	0.908863	0.287812	0.945586	0.99589	0.965959	0.861238	0.961148	0.839331	0.9815	0.0152192
TCCTTCTCCCCTCCACTGTAAAATGTTGGGATTATGGGTCACAGGAAGAAGTGGTTTTTT	A_55_P2830399	Hsp90b1	NM_011631	ref|Mus musculus heat shock protein 90, beta (Grp94), member 1 (Hsp90b1), mRNA [NM_011631]	0.102566	0.122251	-0.10334	-0.126201	-0.00438392	-0.0468863	0.0153016	-0.0697474	0.296756	0.254254	0.0908504	0.00580139	-0.0196855	0.0228611	0.0425024	0.085049	0.205906	0.248452	0.374462	0.313452	0.370902	0.275599	0.970994	0.683658	0.894116	0.54488	0.012807	0.0396694	0.431005	0.959751	0.905939	0.88818	0.798689	0.601443	0.209483	0.140837	0.713385	0.765581	0.756905	0.674245	0.998704	0.869322	0.960668	0.940171	0.0544703
TTAGTTTTTTGGCCTTGGCTTTGTGAACTCTTGAAAGCCTGCTGTGTGAACATTCTCACT	A_51_P211491	Gusb	NM_010368	ref|Mus musculus glucuronidase, beta (Gusb), mRNA [NM_010368]	-0.0333976	0.0179297	-0.207123	-0.0951615	0.0635098	-0.0605753	0.114837	0.0513863	0.0796986	-0.0443865	-0.0940269	-0.157478	-0.0513273	-0.111962	0.124085	0.0634508	0.173726	0.113091	0.697634	0.842263	0.0195168	0.271245	0.482041	0.481889	0.185675	0.550464	0.355822	0.622677	0.27692	0.071995	0.680348	0.358997	0.321546	0.601972	0.157451	0.365822	0.893556	0.967869	0.302896	0.669745	0.934483	0.758263	0.504754	0.941764	0.549611
GGATGTCGCCACCTTCCTTCGCTGGGCATCAGAACCAGAGCATGACCATCGAAAACGCAT	A_51_P295610	Cyc1	NM_025567	ref|Mus musculus cytochrome c-1 (Cyc1), mRNA [NM_025567]	-0.112654	-0.0273451	-0.171265	-0.0738115	-0.0880261	-0.0954728	-0.00271726	0.00198054	-0.102434	-0.109881	-0.161045	-0.156347	-0.0853088	-0.0974534	0.00744677	-0.0046978	0.058611	0.0464664	0.113385	0.710255	0.0181055	0.295602	0.23519	0.177929	0.96909	0.977468	0.148986	0.140163	0.0257148	0.0300898	0.403102	0.328447	0.941583	0.962217	0.555307	0.647879	0.436683	0.933034	0.296642	0.691188	0.859598	0.485836	0.988062	0.99909	0.309821
TTGAAGAGGAAGCAGAAGAATTGGGCCGCCCGGCAGCCCGACCCCATGAAATTTGACTAC	A_55_P2138343	Ndufaf5	NM_027093	ref|Mus musculus NADH dehydrogenase (ubiquinone) complex I, assembly factor 5 (Ndufaf5), mRNA [NM_027093]	0.0398832	-0.0501248	0.0672649	-0.0252238	0.0603622	-0.0772908	-0.0296457	-0.16978	0.13135	-0.00630312	0.158732	0.0185978	0.0900079	0.0924887	0.137653	0.140134	-0.0273817	-0.024901	0.683659	0.625497	0.492707	0.796519	0.55694	0.430946	0.76188	0.0878347	0.18369	0.950994	0.109775	0.849189	0.526273	0.504719	0.333968	0.313754	0.843076	0.860533	0.887866	0.905583	0.827785	0.946885	0.950011	0.723765	0.905584	0.719547	0.357412
GTTCCATTTCTCCTGGTTGGTAACAAGTCAGATCTAGAAGATAAAAGGCAGGTTTCTGTA	A_51_P365694	Rala	NM_019491	ref|Mus musculus v-ral simian leukemia viral oncogene homolog A (ras related) (Rala), mRNA [NM_019491]	0.0248731	-0.147495	-0.0422482	-0.0146936	0.0902804	0.0396322	-0.0820876	0.0671868	0.0697616	0.0191133	0.00264024	0.151915	0.172368	-0.0275546	0.0506483	-0.149274	0.0671214	-0.132801	0.750274	0.0770695	0.589189	0.850804	0.273757	0.612382	0.296321	0.391687	0.373952	0.815562	0.973033	0.0568865	0.132849	0.80307	0.654894	0.181085	0.54426	0.244381	0.916131	0.527865	0.868914	0.960985	0.877425	0.832986	0.613716	0.907823	0.566778
TGATATCCCTATATTTACCGAAGAATTCCTGAACCACAGCAAAGCTCGTGAGGCAGAGCT	A_55_P2743035	Hmg20a	NM_025812	ref|Mus musculus high mobility group 20A (Hmg20a), mRNA [NM_025812]	0.11278	0.145083	0.0387478	0.195814	0.0598587	0.00485492	0.0921623	0.161921	0.179445	0.124442	0.105413	0.175173	-0.0323037	-0.157067	0.0550037	-0.0697592	0.074032	-0.050731	0.27037	0.177918	0.703161	0.0590898	0.57499	0.961888	0.366623	0.116204	0.0826766	0.246571	0.30248	0.089998	0.826381	0.27763	0.708937	0.627788	0.606937	0.730599	0.623011	0.652138	0.91298	0.373881	0.953584	0.986777	0.670622	0.755545	0.20648
TGGCAGCTGCCAACAAGAAGCATTAGAACAAAGGATGCTGGGTTAATAAATTGCCTCATT	A_66_P140589	Rps19	NM_023133	ref|Mus musculus ribosomal protein S19 (Rps19), mRNA [NM_023133]	0.0712004	0.0716694	0.0380374	0.109625	-0.0938267	-0.124136	-0.0933577	-0.0525482	0.0187079	-0.0116012	-0.0144551	0.0263544	-0.000468942	-0.0715875	0.030309	-0.0408095	0.033163	-0.0379556	0.235994	0.255088	0.524258	0.0710964	0.138319	0.0420297	0.122364	0.380023	0.753708	0.852774	0.808403	0.658672	0.995667	0.397601	0.725795	0.628683	0.694206	0.660641	0.591843	0.721357	0.843647	0.403581	0.804813	0.253629	0.425908	0.905137	0.859046
TCTCTGAAACGGATCCAGGATTTCCTGAACCAAAATGAACTTGACCCCCAATGTGTGGAA	A_52_P622067	Abcc3	NM_029600	ref|Mus musculus ATP-binding cassette, sub-family C (CFTR/MRP), member 3 (Abcc3), mRNA [NM_029600]	-0.183037	-0.0785514	0.260726	0.151944	0.18673	0.680626	0.291216	0.571844	-0.204639	0.289258	0.239125	0.519753	-0.104486	0.108782	-0.493896	-0.280628	-0.443763	-0.230496	0.140498	0.542197	0.0381334	0.219325	0.151383	1.43457e-06	0.0213241	2.72446e-05	0.100423	0.0287432	0.056262	0.000106774	0.557304	0.531383	0.00768651	0.110832	0.0135515	0.198877	0.478693	0.875265	0.369523	0.619816	0.815813	0.00101894	0.223364	0.0162412	0.237189
TGACACTTTTTCTTCATTCTTTGGTAGATAGTGACAGTTTAGTTGACTTCTGTTGTTTGG	A_52_P137500	Fam199x	NM_146261	ref|Mus musculus family with sequence similarity 199, X-linked (Fam199x), mRNA [NM_146261]	0.123826	-0.0906357	-0.221807	-0.0376508	0.10796	-0.0362573	-0.106501	0.147899	0.128101	-0.0161163	-0.217531	0.0368686	0.214462	-0.184156	0.144218	-0.2544	0.345633	-0.0529849	0.235133	0.405382	0.0366178	0.716086	0.32245	0.726148	0.306169	0.157602	0.219622	0.881926	0.0402048	0.721728	0.157346	0.21223	0.338593	0.0873536	0.021969	0.723937	0.591444	0.816801	0.366981	0.921133	0.896909	0.891139	0.623545	0.791758	0.401118
GAAAGATGTTAGCAAAAAAGTCACTCATAGACGTTGGTACTACAGTCTAACAGATTGGAT	A_65_P10019	Pcf11	NM_029078	ref|Mus musculus cleavage and polyadenylation factor subunit homolog (S. cerevisiae) (Pcf11), mRNA [NM_029078]	0.0198054	-0.104209	0.0249472	-0.269531	0.128181	0.215821	0.00416636	-0.0786566	0.0463404	0.133981	0.0514822	-0.0313408	0.124014	0.294478	-0.0876406	0.0828229	-0.0051418	0.165322	0.848874	0.34153	0.810333	0.0124156	0.24328	0.0426129	0.968018	0.450586	0.656004	0.222941	0.620792	0.763075	0.412028	0.0500792	0.561335	0.573739	0.972089	0.275589	0.952949	0.781822	0.948295	0.207235	0.864624	0.254344	0.987754	0.922985	0.796602
CACACTTGATGTTGGCCACTTTGTCATCTTTCTGTCACTATGACAAAACAAAATCATATT	A_55_P2123942	Lmbrd1	NM_026719	ref|Mus musculus LMBR1 domain containing 1 (Lmbrd1), mRNA [NM_026719]	0.0369899	-0.0493829	0.0330037	-0.00555258	0.0482836	0.0160001	-0.0380892	-0.0225562	-0.0204887	-0.0527722	-0.0244749	-0.00894189	0.0863728	0.0385563	0.0322835	-0.015533	0.00398616	-0.0438303	0.669073	0.586642	0.702875	0.948789	0.594972	0.853196	0.659868	0.794237	0.812717	0.561319	0.777194	0.917624	0.491735	0.752623	0.79672	0.89891	0.97399	0.726628	0.881883	0.889852	0.912821	0.986807	0.956445	0.945846	0.856369	0.9815	0.895103
GAGACGTCCTACAAGGCAGATTCAGACCAATATTTCTTCGTATAGTTTATTCTTTCTTTT	A_55_P2739247	Cfap20	NM_008187	ref|Mus musculus cilia and flagella associated protein 20 (Cfap20), mRNA [NM_008187]	0.081566	-0.113851	0.0539138	0.112255	0.121152	0.0234461	-0.0742655	0.0817877	-0.26152	-0.359226	-0.289172	-0.133119	0.195417	-0.0583416	0.0977056	-0.156053	0.0276522	-0.226107	0.377661	0.241977	0.558807	0.226545	0.213576	0.798995	0.421471	0.376378	0.00652638	0.000530574	0.00287317	0.152946	0.147798	0.654367	0.465213	0.234409	0.831803	0.0953336	0.715281	0.711086	0.856543	0.627081	0.85271	0.923256	0.710569	0.903995	0.0330557
TGTGGAGCGGATTATCTTGACTAGGGACAAGACGGTGGTCATGGGAGACCTGCTCATTGA	A_52_P423849	Nt5c	NM_015807	ref|Mus musculus 5',3'-nucleotidase, cytosolic (Nt5c), mRNA [NM_015807]	0.0598158	0.0663828	-0.0720794	0.0529717	-0.0872454	-0.100931	-0.0806784	0.02412	0.148571	0.134885	0.0166757	0.121474	-0.00656705	-0.125051	0.0136856	-0.104798	0.131895	0.0134112	0.380473	0.353654	0.291553	0.436909	0.224499	0.142127	0.238542	0.722606	0.033119	0.0634103	0.806059	0.0789109	0.946788	0.197144	0.889391	0.278389	0.17419	0.891595	0.717872	0.790019	0.702788	0.78841	0.855832	0.438676	0.559767	0.972777	0.108885
CTTCATGAAACCTTGGATGTTTGGATTTGATGCCCTTAAATAAAACAGTGACTGAAATGT	A_55_P2316335	Gfm2	NM_001146043	ref|Mus musculus G elongation factor, mitochondrial 2 (Gfm2), transcript variant 2, mRNA [NM_001146043]	0.119136	-0.0325428	0.0127077	-0.104006	0.0998242	0.122317	-0.0518547	0.00560321	0.186856	0.209349	0.0804281	0.137886	0.151679	0.116714	-0.0224928	-0.057458	0.106428	0.0714632	0.186523	0.72836	0.886824	0.247706	0.289528	0.175268	0.56212	0.949957	0.0411089	0.0296591	0.369893	0.127592	0.244754	0.35764	0.862001	0.649439	0.401189	0.581361	0.538277	0.939206	0.97124	0.646989	0.883404	0.482028	0.802136	0.997221	0.126939
AACTGGGATGTAATGGGATAGTTGTCTATAAAACTTTAGTTTAAATACAGCACTCCCCTC	A_55_P2824210	Phf23	NM_030064	ref|Mus musculus PHD finger protein 23 (Phf23), transcript variant 1, mRNA [NM_030064]	0.107992	-0.0390181	-0.109625	-0.111349	-0.0574072	-0.00785106	-0.204417	-0.00957517	0.0481882	0.0977444	-0.169429	0.0254129	0.14701	0.00172411	-0.0495562	-0.194842	0.217617	0.0723314	0.328223	0.735012	0.321039	0.313575	0.618767	0.94302	0.0679877	0.930537	0.661228	0.398146	0.128069	0.817091	0.358075	0.991144	0.755682	0.213851	0.165958	0.649922	0.675189	0.941482	0.725462	0.705877	0.959834	0.980437	0.339374	0.995804	0.799762
GAAGCTTGTGTTCCAATCTCAGATCTACCCATATTCTGATTTTAAAGAATTGTTACAGGA	A_66_P136846	Armc1	ENSMUST00000029125	ens|armadillo repeat containing 1 [Source:MGI Symbol;Acc:MGI:1921502] [ENSMUST00000029125]	-0.0182782	-0.0121314	-0.190884	-0.0707214	-0.043432	-0.081849	-0.0372852	0.0383136	0.126947	0.0885303	-0.0456586	0.0299402	-0.00614685	-0.120163	0.0384169	-0.0755988	0.172606	0.0585901	0.904008	0.939163	0.211971	0.641166	0.784751	0.589768	0.805727	0.800484	0.404124	0.578221	0.763321	0.843423	0.977671	0.575723	0.86116	0.724478	0.422353	0.789719	0.969847	0.988588	0.637212	0.890878	0.98102	0.820409	0.92537	0.982083	0.595405
GCCTGTATGTCATCTTATATGTGGACATTAAAAGCCAATATACTCCAGTAGCATGTAATA	A_55_P2484105	Lrch3	NM_001081255	ref|Mus musculus leucine-rich repeats and calponin homology (CH) domain containing 3 (Lrch3), mRNA [NM_001081255]	0.192244	0.0302678	0.0268248	-0.0245657	0.102949	-0.00114438	-0.0590279	-0.0525349	0.309305	0.205212	0.143886	0.150379	0.161976	0.0513906	0.104093	-0.00649296	0.16542	0.0548336	0.0203039	0.719366	0.738371	0.75967	0.225295	0.988624	0.463455	0.513791	0.000354611	0.0183044	0.0783145	0.0662071	0.168409	0.651104	0.373003	0.954383	0.149907	0.637747	0.20344	0.93635	0.927016	0.936859	0.856606	0.99622	0.741257	0.935468	0.00347971
GAAAATCAATTTGTAGGTGACTGTCTCATATCACCGCCACCTGGTATGTCCCATTCACAC	A_66_P110576	Kansl1l	AK145440	gb|Mus musculus 1 cell embryo 1 cell cDNA, RIKEN full-length enriched library, clone:I0C0045H18 product:hypothetical protein, full insert sequence. [AK145440]	0.0119716	-0.0863741	0.178946	-0.222056	0.243513	0.296462	0.145167	-0.104541	-0.0308349	0.0221137	0.136139	-0.113569	0.0983457	0.401002	-0.0529486	0.249708	-0.166974	0.135682	0.932185	0.559052	0.207563	0.119639	0.104129	0.0398018	0.305077	0.458845	0.826551	0.880876	0.335784	0.421246	0.629974	0.0488066	0.795152	0.21355	0.403225	0.506783	0.979359	0.879799	0.632563	0.494968	0.767883	0.246604	0.622898	0.922985	0.902905
AGAGTTGTATATAGGTGGCATTTACATACCCAAAAGCAAAGTACCCCGGCAGAATTTCTT	A_51_P125467	Igf2r	NM_010515	ref|Mus musculus insulin-like growth factor 2 receptor (Igf2r), mRNA [NM_010515]	0.0395647	-0.0528453	-0.0159975	0.0749049	0.0159245	0.00426211	-0.0764855	0.0951645	-0.103935	-0.115597	-0.159497	0.012153	0.09241	-0.0909024	0.0116623	-0.17165	0.0555622	-0.12775	0.558988	0.457327	0.812916	0.271029	0.822268	0.949709	0.261187	0.163782	0.129128	0.10813	0.0220898	0.857297	0.347799	0.344006	0.905206	0.077766	0.561725	0.196373	0.826389	0.841196	0.948894	0.669608	0.98645	0.982968	0.581391	0.798953	0.282186
GTCTCCAGCCCCTGAGGGAGAATATTTTAAAGTGTTTTGTTTTTAGAATTAACCTACAAT	A_55_P2182835	Chrnb4	NM_148944	ref|Mus musculus cholinergic receptor, nicotinic, beta polypeptide 4 (Chrnb4), mRNA [NM_148944]	-0.112839	0.0513433	0.114111	0.113308	-0.323103	0.124799	-0.158921	0.123996	-0.379342	0.0685603	-0.152391	0.130525	-0.164183	0.000802653	-0.447902	-0.282917	-0.22695	-0.0619652	0.553443	0.796775	0.548999	0.551801	0.110216	0.51239	0.404871	0.515093	0.0509119	0.731016	0.424296	0.49333	0.551842	0.997617	0.109083	0.295519	0.400319	0.82201	0.824762	0.957896	0.852502	0.850569	0.777055	0.777998	0.69872	0.936005	0.147739
CTTGTTCACTACAAGATAGATCCAAACGTCACAGAATTCTGCAGCAGTTCACAACTAGAC	A_55_P2723230	Hspa12a	NM_175199	ref|Mus musculus heat shock protein 12A (Hspa12a), mRNA [NM_175199]	0.0394139	0.130678	-0.171968	-0.144255	-0.11507	-0.194785	-0.0238056	-0.167071	0.41482	0.335105	0.203438	0.0601723	-0.0912641	-0.0277137	0.0797149	0.143265	0.211382	0.274933	0.789601	0.400688	0.247822	0.331232	0.458878	0.191501	0.871933	0.26134	0.00710405	0.0350086	0.172893	0.683907	0.670047	0.894424	0.709702	0.493827	0.314243	0.203075	0.931818	0.814428	0.668964	0.718275	0.929658	0.502347	0.952603	0.857595	0.0351914
TGGAATCCATCCTCACTGCCATCATCATAATCTCATATTTTCACCACACTTGTTTATCAA	A_55_P2102887	Zfp28	M36516	gb|Mouse zinc finger protein (mkr5) mRNA, 3' end. [M36516]	-0.217442	-0.32668	-0.283109	0.0328021	0.0110842	-0.122696	-0.0981531	0.193215	0.255171	0.121391	0.189505	0.480873	0.109237	-0.315911	0.13378	-0.291368	0.0656665	-0.359482	0.0834265	0.0148098	0.0258863	0.790502	0.931766	0.322927	0.428155	0.122633	0.0435241	0.350811	0.129784	0.000311457	0.542239	0.0756074	0.455938	0.100354	0.70699	0.0494237	0.377704	0.336109	0.328976	0.945039	0.994883	0.638189	0.715545	0.761365	0.132184
CAACAGAGACAGTGACACAATCCATGATTAGACAGAGTTTACAATATACTGTGGCCGTGA	A_52_P18081	Tmem206	NM_025864	ref|Mus musculus transmembrane protein 206 (Tmem206), mRNA [NM_025864]	0.0388253	0.0474558	-0.139257	0.0935183	-0.150056	-0.347127	-0.141426	-0.114352	0.305939	0.108868	0.127856	0.15493	-0.00863054	-0.232775	0.197071	-0.0270741	0.178082	-0.0460625	0.778711	0.743346	0.316124	0.499448	0.303202	0.0151887	0.308735	0.409524	0.0311095	0.453761	0.356934	0.265389	0.965603	0.237146	0.327475	0.889762	0.364179	0.818023	0.927868	0.943633	0.720998	0.82438	0.889866	0.153883	0.625813	0.911177	0.104019
GAATGCTTTATGTGGGTATATGTTACAGTGTGTATGGGACAGTCTTTGACTGTACTGTAT	A_51_P514675	Zcchc10	NM_026479	ref|Mus musculus zinc finger, CCHC domain containing 10 (Zcchc10), mRNA [NM_026479]	-0.0440356	0.00612366	0.0236434	0.0638201	-0.0578456	-0.153666	-0.00768632	-0.113489	0.128872	0.0330514	0.196551	0.0907478	-0.0501593	-0.0401767	0.0958205	0.105803	-0.067679	-0.0576964	0.491587	0.927142	0.711378	0.320315	0.389734	0.0197497	0.904188	0.0808032	0.04851	0.62211	0.0034291	0.160021	0.588379	0.656729	0.30337	0.245018	0.455009	0.533832	0.78939	0.986307	0.916413	0.710675	0.915938	0.175014	0.964435	0.714747	0.142706
GCTTCCCCTTTGTTTCACATGTCCGCAGGTTCCCGGACAATATTGCCTCAGCAGCCGCAA	A_55_P2160820	Foxd4	NM_008022	ref|Mus musculus forkhead box D4 (Foxd4), mRNA [NM_008022]	-0.0723507	0.105467	0.114659	0.0528962	-0.0465963	-0.0205637	0.131222	-0.0823268	0.0361733	0.0622059	0.223183	0.0096348	-0.177818	0.0617632	-0.0260326	0.213549	-0.18701	0.0525711	0.550144	0.407149	0.345156	0.6619	0.713318	0.864885	0.280733	0.496807	0.764772	0.624005	0.0699939	0.936447	0.312724	0.717971	0.881825	0.2155	0.277082	0.764115	0.822699	0.818218	0.741511	0.898439	0.972341	0.951034	0.599773	0.932313	0.86617
AGACATTAGAAGGTAAATATGATAGAAGTCACTAAGTCCAAGTTAAAATCTCCAGGAAGG	A_52_P129140	Polb	AK047252	gb|Mus musculus 10 days neonate cerebellum cDNA, RIKEN full-length enriched library, clone:B930042D15 product:unclassifiable, full insert sequence. [AK047252]	0.0540418	-0.011948	-0.0464007	0.0300311	-0.0210121	-0.132281	-0.0870019	-0.0558492	-0.203246	-0.314515	-0.303688	-0.272536	0.0659898	-0.0764318	0.111269	-0.0311527	0.100442	-0.0419791	0.647964	0.923234	0.694941	0.79954	0.865447	0.266586	0.463157	0.637052	0.0908789	0.0143342	0.0132201	0.0251843	0.700331	0.647942	0.51703	0.852207	0.548812	0.806486	0.871304	0.985582	0.910925	0.948274	0.9914	0.586432	0.741116	0.958964	0.22093
GAAGTTTAGAGAATTACAACATTCAGTAACCTTAGGCTACCTGAAGGGTTTGAGCAATGC	A_51_P277629	Zfp81	NM_207541	ref|Mus musculus zinc finger protein 81 (Zfp81), mRNA [NM_207541]	-0.0945263	-0.183192	-0.223847	-0.153004	0.122796	0.00656403	0.0341308	0.0774078	0.219864	0.103632	0.0905426	0.13382	0.0886652	-0.0708438	0.116232	-0.043277	0.129321	-0.0301879	0.483461	0.198415	0.101364	0.258865	0.38614	0.961079	0.799766	0.565709	0.1074	0.463984	0.501983	0.322555	0.649591	0.709801	0.551794	0.820084	0.497759	0.876939	0.784607	0.675405	0.501595	0.658345	0.914285	0.98634	0.922388	0.944417	0.248499
CCTGCCCATTGGATTCTCCTCAATTTCCGTGTTTATATTTAAGTGTTTGTGTATATATGT	A_55_P1971199	Slc4a1ap	NM_009206	ref|Mus musculus solute carrier family 4 (anion exchanger), member 1, adaptor protein (Slc4a1ap), mRNA [NM_009206]	0.134612	0.13092	-0.0346047	0.128506	-0.138621	-0.162118	-0.142314	0.000992163	0.215643	0.192146	0.046426	0.189732	0.00369279	-0.16311	0.0234974	-0.143306	0.169217	0.00241401	0.0349484	0.0496986	0.578567	0.0436157	0.0382141	0.0120062	0.0262097	0.98727	0.00112888	0.00492751	0.456772	0.00369792	0.967313	0.0688894	0.794365	0.108456	0.0594892	0.978629	0.260188	0.472273	0.864025	0.333874	0.654688	0.136742	0.239256	0.999302	0.0086113
GGATCGACGGGGTCATTTGATTCTGGAGACAGCCTAGAGTTCGAATATGTCCTGGCTGCT	A_51_P288549	Jmjd7	NM_001114637	ref|Mus musculus jumonji domain containing 7 (Jmjd7), mRNA [NM_001114637]	-0.0868971	-0.156996	-0.0764502	0.176563	0.0238992	-0.098216	-0.0461994	0.154797	0.0255107	-0.0966045	0.0359576	0.236954	0.0700987	-0.253013	0.122115	-0.200996	-0.0104469	-0.333558	0.260356	0.0558915	0.32126	0.0252743	0.766323	0.204229	0.547458	0.0483493	0.739386	0.233269	0.639356	0.00330245	0.528862	0.0235006	0.274849	0.0689136	0.923214	0.00421423	0.613285	0.486019	0.725531	0.271837	0.978302	0.518431	0.794223	0.638272	0.850163
ACATCCTTCTTTGTCAAGCTTTGCGAACATTTTTTCCAGAGTCTGAAGTTCTTCATTCTT	A_55_P2613353	Fam175a	NM_172405	ref|Mus musculus family with sequence similarity 175, member A (Fam175a), mRNA [NM_172405]	0.00754863	-0.27904	-0.199629	0.218989	0.197868	-0.102049	-0.0887204	0.316568	0.150915	-0.149003	-0.0562625	0.349026	0.286588	-0.418618	0.299917	-0.405289	0.207177	-0.498029	0.941533	0.0126922	0.0575467	0.0380099	0.0720639	0.324156	0.390697	0.00345257	0.147479	0.17211	0.585256	0.00141095	0.0598202	0.00594936	0.0493091	0.00758631	0.159409	0.00163999	0.981942	0.324421	0.417354	0.318016	0.738099	0.639424	0.688495	0.320159	0.307666
CTTCTTGAAGTCTTTCCCAGTGAAAACGCTCAATTCTGCTGTTTCCATAGAATTTTTAAT	A_55_P2822952	Egf	NM_010113	ref|Mus musculus epidermal growth factor (Egf), mRNA [NM_010113]	0.342921	0.0142142	0.210949	0.467527	0.164372	-0.09663	-0.164336	0.159948	0.206403	-0.0545981	0.0744309	0.398714	0.328707	-0.256578	0.261002	-0.324284	0.131973	-0.453313	0.00359983	0.903725	0.0649377	0.000131474	0.166568	0.390455	0.147355	0.158202	0.0706989	0.642601	0.507554	0.000863128	0.0478509	0.11061	0.113152	0.0455759	0.406764	0.00743715	0.0902986	0.982499	0.431924	0.0331211	0.8308	0.693336	0.461114	0.792267	0.185464
CCTCTACTGGGATACATGCAGGCTCAGGTAAATATGTTTTGGATTATATCTGCCTTAAAA	A_66_P117701	Appl1	ENSMUST00000142645	ens|adaptor protein, phosphotyrosine interaction, PH domain and leucine zipper containing 1 [Source:MGI Symbol;Acc:MGI:1920243] [ENSMUST00000142645]	0.110656	0.0851907	0.154811	-0.0362405	0.0172401	0.0762483	-0.00822475	-0.114803	-0.0794974	-0.0204893	-0.0353418	-0.14192	0.0254649	0.191052	-0.0590082	0.106579	-0.0441556	0.121431	0.467494	0.593283	0.310807	0.81141	0.913793	0.616053	0.956801	0.451077	0.601146	0.897632	0.815998	0.352362	0.907869	0.37578	0.788642	0.620146	0.837112	0.581689	0.773822	0.89189	0.717346	0.951624	0.992762	0.834986	0.98367	0.922985	0.756742
TGCCATGTACACAAGTCTCGCTGTATCCTCAAAACATTATGCAATCAGAAAAATTTTGAA	A_66_P114361	Gm30789	XR_389605	ref|PREDICTED: Mus musculus predicted gene, 30789 (Gm30789), transcript variant X3, ncRNA [XR_389605]	0.0583907	0.146264	0.123817	0.342185	-0.0388507	-0.0230187	0.0490227	0.195349	-0.315084	-0.299252	-0.249657	-0.103331	-0.0878734	-0.218368	-0.015832	-0.146326	-0.0654268	-0.195921	0.758424	0.463772	0.515102	0.0766361	0.845258	0.903454	0.796214	0.306199	0.1021	0.137692	0.192666	0.586704	0.749442	0.417577	0.954088	0.586207	0.807443	0.477451	0.919635	0.844273	0.838778	0.416058	0.988802	0.966155	0.920837	0.881117	0.239927
AAATTAAAAACAATAAGGTAGGAGGTATTTCCCACGTCACCCCAAGGTGACCAGCCATGG	A_55_P2500851	Shisa5	NM_001284332	ref|Mus musculus shisa family member 5 (Shisa5), transcript variant 3, mRNA [NM_001284332]	-0.046442	0.0880161	-0.22916	-0.0153014	-0.122597	-0.399698	0.0118612	-0.185839	0.539145	0.262043	0.356426	0.158726	-0.134458	-0.213859	0.277101	0.197701	0.182718	0.103318	0.695824	0.480778	0.0586437	0.897426	0.327374	0.00151037	0.920396	0.122544	4.03455e-05	0.0399998	0.00421805	0.185574	0.435962	0.206816	0.112375	0.242586	0.279593	0.548859	0.892676	0.852065	0.418953	0.97292	0.899138	0.0461131	0.970008	0.761365	0.00061545
GGGAATCCAGCGGGGAAAAGGTCACGGGACTTCTTGGAAAAGGGGCCCGAACTCGAACCT	A_66_P118837	Isoc2b	NM_026158	ref|Mus musculus isochorismatase domain containing 2b (Isoc2b), mRNA [NM_026158]	0.00554973	0.162153	0.0526086	0.122491	-0.0463378	-0.0549977	0.110266	0.0148848	0.0606541	0.0519941	0.107713	0.0123321	-0.156603	-0.0698825	0.00865993	0.0953808	-0.0470588	0.039662	0.965394	0.230683	0.681161	0.340812	0.729973	0.667559	0.390703	0.907369	0.635811	0.698589	0.401674	0.923199	0.400142	0.699514	0.962738	0.598598	0.794833	0.830616	0.989024	0.702408	0.90598	0.724256	0.973798	0.861924	0.688495	0.993675	0.781894
CGTGCTGCTTCTATTTTATGCAGTCTTCACTTTGAGAATGGTGAGAAATACTGTTTTAAA	A_55_P2027436	Bri3	NM_018772	ref|Mus musculus brain protein I3 (Bri3), transcript variant 1, mRNA [NM_018772]	0.0268508	-0.203289	-0.0647691	-0.0127047	0.158778	0.104292	-0.0713609	0.156357	-0.0361829	-0.0906691	-0.127803	0.0999147	0.230139	-0.0520644	0.0544862	-0.227718	0.0916199	-0.190584	0.799334	0.0716677	0.540476	0.904233	0.156454	0.325993	0.500263	0.143611	0.732008	0.414728	0.230025	0.346489	0.137581	0.727517	0.721961	0.132328	0.540376	0.216994	0.935761	0.522246	0.849072	0.975541	0.821598	0.640908	0.765366	0.780467	0.84516
AAACAACATGTATTTTCTAGTTTGCTACCTAGTCTGTAACACAAGGAGAGGTCCTTTCTC	A_55_P2898441	Tmem65	NM_175212	ref|Mus musculus transmembrane protein 65 (Tmem65), mRNA [NM_175212]	0.0593183	0.0777737	-0.125635	-0.159094	0.0103994	-0.0278841	0.0288547	-0.0613431	0.13963	0.101346	-0.0453238	-0.135522	-0.0184554	0.033459	0.0382834	0.0901978	0.184953	0.236868	0.563062	0.470203	0.223733	0.125312	0.922846	0.785425	0.778155	0.549868	0.177179	0.347705	0.658328	0.189999	0.901007	0.81729	0.796443	0.534203	0.205655	0.115559	0.828148	0.847079	0.646779	0.503194	0.994235	0.917704	0.912567	0.941691	0.349037
TTATTAGACATATGGGTTCGTTTGGGCCAGTCCCATGTCTGGAGTGGAAAGAAAGACACT	A_55_P2720455	Ankrd44	ENSMUST00000179398	ens|ankyrin repeat domain 44 [Source:MGI Symbol;Acc:MGI:3045243] [ENSMUST00000179398]	-0.0460689	-0.193767	0.0830843	-0.236085	0.0537857	0.0718933	-0.0939122	-0.247276	0.393201	0.411309	0.522354	0.368991	0.147698	0.319169	-0.0181076	0.153363	-0.129153	0.0423178	0.73379	0.176912	0.540262	0.0864791	0.705047	0.595961	0.489055	0.0730322	0.00551132	0.00562562	0.000349367	0.00884728	0.452989	0.10077	0.926459	0.424796	0.501039	0.829252	0.9088	0.652018	0.848932	0.43988	0.971336	0.824081	0.757977	0.700786	0.0290563
CCTTCATCCTCTCTGCAGCAATACTGGGATCTCAATTTTTTGGTTACTTAGTAATTTATT	A_55_P2013043	Serpinb6b	NM_011454	ref|Mus musculus serine (or cysteine) peptidase inhibitor, clade B, member 6b (Serpinb6b), mRNA [NM_011454]	-0.346052	-0.088354	0.0138346	-0.333073	-0.256606	0.104084	0.00109142	-0.242824	-0.786202	-0.425511	-0.426316	-0.670231	-0.257698	0.346908	-0.360691	0.243915	-0.359886	0.244719	0.0648708	0.647009	0.939983	0.0751676	0.18746	0.571792	0.995261	0.190735	9.40531e-05	0.0316342	0.0243166	0.000662305	0.335747	0.186338	0.180088	0.350348	0.170723	0.3604	0.337546	0.912216	0.985822	0.411972	0.840222	0.811901	0.998371	0.81999	0.00120807
AAGAAAGTCAGGCTAAGGAACAATATGAGCAAATCCTCGCATTTGTGCAAGGAACCGTAG	A_55_P2624903	Eif2s3x	NM_012010	ref|Mus musculus eukaryotic translation initiation factor 2, subunit 3, structural gene X-linked (Eif2s3x), mRNA [NM_012010]	0.00430447	-0.0807506	0.0113542	0.0275604	0.0396657	0.175101	-0.0453893	0.191307	0.451089	0.586524	0.458139	0.694835	0.085055	-0.0162062	-0.135435	-0.236696	-0.00704972	-0.108311	0.963391	0.413469	0.903641	0.768959	0.68702	0.06712	0.628853	0.0462592	1.68799e-05	3.5684e-07	1.31838e-05	2.71436e-09	0.532334	0.902752	0.321737	0.0796171	0.957609	0.427154	0.988188	0.822047	0.976459	0.939083	0.969077	0.312836	0.839586	0.632589	0.000304148
CTCAGACCTTTGTAGTGCTTTGAGGTACTGTTGTTTGACACTTTGCTTCCTGTGCACCAT	A_52_P680856	Srpk2	NM_009274	ref|Mus musculus serine/arginine-rich protein specific kinase 2 (Srpk2), mRNA [NM_009274]	-0.000104819	0.0764632	0.135328	0.087725	-0.0476377	-0.0455466	0.0289304	-0.0931498	0.0348257	0.0369167	0.170259	0.0481786	-0.0765681	0.0476032	-0.00209109	0.12208	-0.135433	-0.0112618	0.998922	0.350041	0.0865623	0.261884	0.559205	0.558122	0.709575	0.233956	0.654041	0.650588	0.03271	0.5357	0.497197	0.664873	0.985168	0.269471	0.221297	0.920251	0.999491	0.787917	0.477559	0.661006	0.950426	0.804203	0.882166	0.844316	0.795042
ATCACAGGGATCAAACACTCGCTGGGGACTTTGTACACAACATCTACTGACAAGACCATT	A_51_P357561	Fbxw9	NM_026791	ref|Mus musculus F-box and WD-40 domain protein 9 (Fbxw9), mRNA [NM_026791]	-0.0288006	-0.0721083	-0.000211977	0.108672	0.260468	0.0920398	0.21716	0.200924	-0.275616	-0.444044	-0.247028	-0.263264	0.0433077	-0.108884	0.168428	0.0162361	-0.0285886	-0.18078	0.799164	0.544315	0.998505	0.339428	0.0326187	0.41777	0.0601292	0.0811007	0.0184	0.000499088	0.033505	0.0239482	0.791778	0.497391	0.307288	0.91919	0.858237	0.273603	0.935709	0.875887	0.999733	0.723202	0.634563	0.713079	0.32334	0.715482	0.0710113
AGTTTAGAGACTGAACCCTCGGAAAGCCAGGACAACGAGATTTTGGACACGTCATTTGAT	A_51_P506674	Rpp38	NM_001013376	ref|Mus musculus ribonuclease P/MRP 38 subunit (Rpp38), mRNA [NM_001013376]	0.199366	0.218136	-0.0805323	0.0647216	-0.226413	-0.208513	-0.207643	-0.0632593	0.201685	0.219584	-0.0782131	0.0661703	-0.0187698	-0.145254	-0.0178993	-0.144383	0.279898	0.153414	0.135634	0.119944	0.54229	0.624066	0.106898	0.119031	0.120536	0.631901	0.131259	0.117572	0.553932	0.616347	0.921764	0.437679	0.925381	0.440411	0.138425	0.423832	0.472327	0.594451	0.849759	0.883886	0.768595	0.404151	0.423824	0.958276	0.285182
CAGAGGAGACTTCTGCACTTGGACTCCTTACATTTGTACTTCTGATTGTACTTGTCTTTA	A_66_P122621	Gm9889	AK038322	gb|Mus musculus 16 days neonate thymus cDNA, RIKEN full-length enriched library, clone:A130095K04 product:hypothetical Proline-rich region containing protein, full insert sequence. [AK038322]	0.0544435	0.0981184	0.168482	0.299345	-0.0267288	-0.130335	0.016946	0.000528262	-0.298006	-0.401612	-0.183968	-0.200386	-0.0436748	-0.130863	0.103606	0.0164177	-0.114038	-0.201226	0.722338	0.542052	0.274482	0.055662	0.867821	0.396592	0.911874	0.997247	0.0567197	0.0156662	0.23339	0.194959	0.843981	0.546437	0.640945	0.939561	0.599005	0.366705	0.904105	0.875265	0.690696	0.366028	0.991994	0.698764	0.967354	0.999635	0.159491
AGCTATAGATGATTTGTAGGCAAATGTGTGTGGATGTGTCCAATAAAGTTTTACATATGG	A_55_P1965989	Zfp329	NM_026046	ref|Mus musculus zinc finger protein 329 (Zfp329), mRNA [NM_026046]	0.0868598	0.071855	-0.0520705	0.133603	0.0369687	-0.108664	0.0219639	0.0770098	0.0744993	-0.0711333	-0.064431	-0.00938509	0.0150048	-0.185674	0.145633	-0.0550459	0.13893	-0.0617482	0.314109	0.426176	0.544691	0.12449	0.681427	0.209407	0.797986	0.371535	0.387188	0.430804	0.45405	0.912883	0.903929	0.130964	0.245084	0.65039	0.255682	0.619871	0.662626	0.827923	0.850834	0.502035	0.967797	0.523726	0.921641	0.903204	0.579359
GCCCACAATCCATGTGTTACTTTTCACTGTAATAATCACTGAAAGAGATATAGGAAATGG	A_51_P201105	Pnpla8	NM_026164	ref|Mus musculus patatin-like phospholipase domain containing 8 (Pnpla8), mRNA [NM_026164]	0.0405836	-0.217531	0.0518528	-0.0247223	0.120303	0.11635	-0.137812	0.0397749	-0.00496144	-0.00891497	0.0063077	0.183894	0.258115	0.0765751	0.00395353	-0.177586	-0.0112691	-0.192809	0.653108	0.0255296	0.566087	0.784091	0.20764	0.201315	0.131594	0.659566	0.956131	0.924918	0.944245	0.0463622	0.0533386	0.549102	0.975868	0.168519	0.9296	0.145104	0.872629	0.392295	0.859259	0.94339	0.85199	0.515256	0.439728	0.962766	0.977592
AATGTATGCTTAGCATGTGCTAGGTCCTGGATTCAATCTTTAATAACACTGCCCTCCACG	A_55_P2935500	Cd180	AK089613	gb|Mus musculus activated spleen cDNA, RIKEN full-length enriched library, clone:F830005B01 product:lymphocyte antigen 78, full insert sequence. [AK089613]	-0.0913408	0.124495	-0.16903	-0.121845	0.142592	0.0109005	0.358427	0.0580857	0.46441	0.332719	0.386721	0.0863791	-0.215835	-0.0471852	0.131691	0.300342	0.0776896	0.24634	0.564106	0.454146	0.28807	0.44236	0.391741	0.945021	0.0275339	0.713475	0.00503524	0.0497356	0.0179177	0.585385	0.348518	0.832864	0.566084	0.183585	0.728363	0.285375	0.828707	0.840257	0.700002	0.791749	0.915993	0.98108	0.242588	0.971638	0.0271203
GGACATGGTGAGCCTCAATGTTATAGACCTCCCAAATTTTTTGGAGGATTTATAATTTTT	A_55_P2018061	Cd209a	NM_133238	ref|Mus musculus CD209a antigen (Cd209a), mRNA [NM_133238]	0.116623	0.151106	-0.346959	-0.0775035	-0.0702715	-0.215628	-0.035789	0.0538279	0.80821	0.662854	0.344628	0.434245	-0.0344825	-0.269455	0.145356	-0.089617	0.463582	0.228609	0.440178	0.341171	0.0252451	0.607277	0.656687	0.156928	0.812174	0.720909	2.65111e-06	0.000121657	0.0261867	0.00582337	0.874443	0.209873	0.506379	0.674161	0.0339652	0.297799	0.758307	0.781822	0.32651	0.876671	0.964472	0.458147	0.927838	0.972283	6.53151e-05
TTGAGCGACTACCAGATTTTAACCAGATTTGTAGTAACATGCGTTGGATTCGTGACTAAT	A_66_P139037	Pmpcb	NM_028431	ref|Mus musculus peptidase (mitochondrial processing) beta (Pmpcb), mRNA [NM_028431]	-0.0891712	-0.154228	-0.0988384	-0.0897929	0.00320456	0.0690743	-0.0618525	0.0781198	-0.0382785	0.0275913	-0.0479457	0.0920266	0.0650571	-0.0090455	-0.0658698	-0.139972	0.00966725	-0.0644353	0.20798	0.0408584	0.163695	0.204885	0.965268	0.327608	0.380184	0.268971	0.586034	0.707946	0.495579	0.19405	0.523282	0.927372	0.518131	0.163125	0.922396	0.527241	0.561459	0.448647	0.585793	0.606098	0.998704	0.642306	0.680901	0.860393	0.745592
ATAAGGAACGTTGCATATCACATCCGAGTACGCTTGTCCAGAAAACGTAGTGAGGATGAG	A_55_P2038298	Rpl31-ps12	NM_001258458	ref|Mus musculus ribosomal protein L31, pseudogene 1 2 (Rpl31-ps12), mRNA [NM_001258458]	0.158559	0.0546954	0.0594627	0.169543	0.0734828	-0.0223924	-0.0303811	0.0876877	0.12364	0.027765	0.0245436	0.142612	0.103864	-0.11008	0.0958751	-0.118069	0.0990965	-0.114847	0.00753047	0.361597	0.298916	0.00448831	0.222088	0.694107	0.593898	0.12831	0.0342511	0.642082	0.666473	0.0154352	0.211829	0.175805	0.248479	0.14713	0.222031	0.168251	0.126326	0.795466	0.708436	0.140863	0.855832	0.874007	0.820513	0.769753	0.111671
GTTTCCTTGGCCTTTACAGAGATGAGCATCAGGACTTTAAGGATGAGCAACGACGTCTAA	A_52_P579658	Mrps33	NM_010270	ref|Mus musculus mitochondrial ribosomal protein S33 (Mrps33), transcript variant 1, mRNA [NM_010270]	-0.0397775	-0.0897205	-0.0438383	0.00114884	0.0258591	0.00807694	-0.0240839	0.053064	0.0039809	-0.0138012	-7.98809e-05	0.0770681	0.049943	-0.0449871	0.0177821	-0.0771479	0.00406078	-0.0908693	0.541379	0.192472	0.501097	0.985896	0.704643	0.901102	0.711171	0.416013	0.951158	0.839582	0.999019	0.239468	0.596505	0.624989	0.850271	0.403166	0.964759	0.337211	0.817406	0.668972	0.832029	0.996554	0.971336	0.965261	0.882752	0.911989	0.975264
CAGCACAAGTATGTTCCTAAAGTGCTGTATTTACTGAATCTGTTTCCTGGAAAAGTAATT	A_55_P1974467	Ndufb6	NM_001033305	ref|Mus musculus NADH dehydrogenase (ubiquinone) 1 beta subcomplex, 6 (Ndufb6), mRNA [NM_001033305]	0.117302	-0.103744	-0.147241	0.0273494	0.0890989	0.0267653	-0.131948	0.201356	-0.0800896	-0.142423	-0.344633	-0.0113297	0.221047	-0.17459	0.0623336	-0.333303	0.264543	-0.131093	0.279392	0.360756	0.176204	0.799627	0.431923	0.803815	0.224531	0.0667926	0.458564	0.211535	0.00244189	0.91623	0.161482	0.255293	0.689897	0.0331171	0.0877487	0.402882	0.63097	0.794664	0.598761	0.948298	0.924814	0.925168	0.545287	0.684947	0.644069
AGACATCCGCCTTCCTGACCCTCGATTTCCTCTTCAATAAACCAAAGCCTGTAAGGCTCA	A_55_P2182462	Gm10835	AK137940	gb|Mus musculus 16 days neonate thymus cDNA, RIKEN full-length enriched library, clone:A130041K16 product:hypothetical protein, full insert sequence. [AK137940]	-0.175292	-0.0111814	-0.112116	0.0491245	-0.0682624	-0.125338	0.0958482	0.0359024	-0.0291639	-0.0862399	0.0340118	-0.025934	-0.164111	-0.161241	0.057076	0.0599458	-0.0631757	-0.0603059	0.139034	0.927391	0.340423	0.674854	0.578644	0.287163	0.414411	0.759047	0.803199	0.483377	0.77136	0.824605	0.335626	0.332397	0.736525	0.717303	0.702802	0.722236	0.476593	0.986312	0.738088	0.903099	0.95397	0.60586	0.706542	0.979556	0.889348
TCTGAAGAAGAGAAAGAAGCTAAGTCCGACTAAGCATCCATCACGTCTGACAGTGGTCCC	A_55_P1989102	Hmgn1	NM_008251	ref|Mus musculus high mobility group nucleosomal binding domain 1 (Hmgn1), mRNA [NM_008251]	0.189197	0.293691	0.0247599	0.264038	-0.139063	-0.184106	-0.0345695	0.0551723	0.325306	0.280262	0.160869	0.25061	-0.104493	-0.239279	0.0450434	-0.0897417	0.164437	0.0296522	0.0458633	0.00397291	0.789189	0.0063397	0.156867	0.0517451	0.709042	0.551987	0.000984813	0.00578318	0.0875608	0.00928293	0.437614	0.0728637	0.737202	0.494198	0.213211	0.825106	0.291907	0.226073	0.941516	0.161679	0.822083	0.278255	0.881991	0.942077	0.00776844
ATCCTCTTGGTCTTCTCATTGCCCTGGATGAGAACAAAGAAGCAAGAAGAGAGCTGTTCT	A_55_P2928183	Mgam	XM_006506043	ref|PREDICTED: Mus musculus maltase-glucoamylase (Mgam), transcript variant X2, mRNA [XM_006506043]	0.23544	0.0971657	-0.0447042	0.0611385	-0.0645152	-0.0604943	-0.20279	0.0453483	0.179307	0.183328	-0.100837	0.147301	0.138275	-0.105843	-0.00402089	-0.248138	0.280144	0.0360273	0.0102171	0.296472	0.612689	0.489283	0.486642	0.493846	0.0255181	0.607594	0.046919	0.0524778	0.256357	0.100103	0.282426	0.397962	0.974897	0.0516262	0.0289236	0.778079	0.145077	0.754389	0.878672	0.818364	0.935408	0.76537	0.236974	0.952975	0.139226
ACTGTAGCACTCAGAGAGACAGTGAGAAAGCTTCCTTGTCACAGAGAGCGAAAACAAAAC	A_55_P2007470	Pdgfa	NM_008808	ref|Mus musculus platelet derived growth factor, alpha (Pdgfa), mRNA [NM_008808]	0.223457	-0.0539156	-0.320018	0.112453	0.142957	-0.0325029	-0.134415	0.399968	-0.528884	-0.704344	-1.07236	-0.537975	0.277372	-0.432471	0.17546	-0.534383	0.543474	-0.166369	0.228993	0.780274	0.0876372	0.542395	0.460721	0.859958	0.46692	0.0344136	0.00602626	0.000665704	5.75376e-07	0.00527799	0.301742	0.102156	0.512018	0.0450982	0.0417257	0.53402	0.584739	0.953802	0.478818	0.845766	0.9301	0.948685	0.743128	0.597725	0.0311512
GAACATGGTTGTCATGTTTCCCTCTTTTATCTTTCTCTGCATGGATTTCTTTGACAAAAA	A_55_P2908274	Gpc3	NM_016697	ref|Mus musculus glypican 3 (Gpc3), mRNA [NM_016697]	-0.132963	-0.381581	-0.339255	-0.242741	0.164993	0.0416181	-0.0836252	0.138132	0.387408	0.264033	0.181116	0.402874	0.248618	-0.0965139	0.123375	-0.221757	0.206292	-0.13884	0.475447	0.0552604	0.073092	0.195662	0.399034	0.82278	0.652971	0.458565	0.0418068	0.179908	0.33222	0.0346275	0.358087	0.713552	0.647135	0.400547	0.433951	0.606581	0.779026	0.484333	0.453453	0.59391	0.917599	0.933675	0.853476	0.922985	0.128595
GAAGTCACCTTGGTTCCTGCCTCACTTCAGCAATACCTCACGCCCTGCGGTAGAGCTACA	A_51_P228574	Tat	NM_146214	ref|Mus musculus tyrosine aminotransferase (Tat), mRNA [NM_146214]	0.037063	-0.197397	-0.0645093	-0.478593	0.0269309	0.209522	-0.207529	-0.204561	-0.0174823	0.165109	-0.119055	-0.116087	0.23446	0.414084	-0.182591	-0.0029676	0.101572	0.281196	0.798339	0.198623	0.656784	0.00183337	0.859473	0.153346	0.157203	0.163086	0.904046	0.280898	0.413452	0.425103	0.267948	0.0484215	0.386961	0.988454	0.620884	0.185326	0.935299	0.675599	0.895682	0.0948892	0.990124	0.453576	0.472978	0.798331	0.948506
TGTGTTATCTGTGGAAGTGCCAGTGTGTTATCTATGGAAGTGCAAGTGTGTTATCTGTGG	A_55_P2529039	A_55_P2529039	A_55_P2529039	Unknown	0.0594324	-0.152872	0.105079	-0.0705014	-0.093444	0.17245	-0.305748	-0.00313078	-0.0708147	0.195079	-0.0251679	0.27745	0.212304	0.175581	-0.265894	-0.302617	-0.0456469	-0.0823703	0.799729	0.534581	0.654014	0.76349	0.70384	0.462887	0.196027	0.989333	0.762471	0.428721	0.914419	0.239883	0.5325	0.596591	0.434949	0.363153	0.890385	0.808282	0.935871	0.872192	0.894731	0.938039	0.971336	0.746212	0.516214	0.999346	0.864696
ATGGCACATCAAAAATTCAATGAAGAGAAGAGTTATACTGAGTAAAAGTACTGAGTGCGG	A_51_P216005	Col4a5	NM_007736	ref|Mus musculus collagen, type IV, alpha 5 (Col4a5), transcript variant 2, mRNA [NM_007736]	0.177874	-0.251681	-0.0315482	-0.0960412	0.115933	-0.0413175	-0.313622	-0.10581	0.262643	0.105392	0.0532204	0.261032	0.429555	0.064493	0.15725	-0.207811	0.209422	-0.155639	0.205978	0.0903515	0.820932	0.491849	0.429282	0.766944	0.0286406	0.449141	0.0646564	0.472136	0.702739	0.06625	0.0380484	0.743607	0.437722	0.294703	0.291024	0.442398	0.559402	0.551018	0.951721	0.820068	0.924526	0.909711	0.245463	0.922985	0.174672
CACAAGATTGGTTCGTGTCTCAACATCTGTAGCTTCAGCACACACTGATGGGAAAATAAA	A_55_P2077228	Cenpl	NM_001159930	ref|Mus musculus centromere protein L (Cenpl), transcript variant 1, mRNA [NM_001159930]	-0.0591381	-0.078355	-0.115566	-0.0713238	0.112074	-0.0251039	0.092857	0.0191384	0.425471	0.288293	0.369043	0.295324	0.0192169	-0.0442423	0.137178	0.0737186	0.0564281	-0.00703112	0.601687	0.510033	0.309854	0.529297	0.34731	0.824419	0.413527	0.865669	0.000470137	0.0186598	0.00204364	0.011892	0.906684	0.78221	0.404581	0.645333	0.724476	0.965787	0.848913	0.863062	0.716848	0.838889	0.905496	0.934328	0.705802	0.989199	0.00436082
TCACCTCTGGGAGTCCAAGCTGCCCCAAGTCCAGGGAACTCTGCTCTGCCTCAGCAAGTG	A_55_P2719784	Cracr2b	ENSMUST00000167572	ens|calcium release activated channel regulator 2B [Source:MGI Symbol;Acc:MGI:2446129] [ENSMUST00000167572]	-0.0182829	0.173772	-0.090793	0.0519301	0.0620533	-0.02183	0.254109	0.120893	0.101921	0.0180374	0.0294106	-0.103805	-0.192055	-0.142723	0.0838833	0.133216	0.0725101	0.121842	0.874982	0.158667	0.436169	0.655286	0.611133	0.850996	0.0332025	0.301121	0.38249	0.882343	0.800241	0.373832	0.257564	0.387136	0.618847	0.419285	0.659365	0.470627	0.960325	0.63393	0.797231	0.895969	0.958804	0.945039	0.258067	0.878219	0.574933
GAGAGAGTCTCAGGAACTGCCTGTAATGTGTAAAACTCATCTCTTTTCAAACATACTCTG	A_51_P172155	Hal	NM_010401	ref|Mus musculus histidine ammonia lyase (Hal), mRNA [NM_010401]	0.0912416	-0.206034	0.137618	0.252269	0.130975	-0.15544	-0.1663	-0.0407895	0.305658	0.019243	0.352035	0.477546	0.297275	-0.114651	0.286415	-0.12551	-0.0463768	-0.458303	0.483841	0.13565	0.292701	0.0573457	0.339124	0.235467	0.20487	0.75374	0.0225286	0.887732	0.00924049	0.000610339	0.119604	0.533638	0.133337	0.495797	0.800837	0.0184913	0.784734	0.611285	0.704082	0.369886	0.902689	0.55407	0.525824	0.978381	0.0824823
TGCTTTCTCTCCCAGCTGTTTCCAGTTTCACTGGTGTAAACCTGTACTGCGGGCAGGGCC	A_55_P2047986	Ankrd23	NM_153502	ref|Mus musculus ankyrin repeat domain 23 (Ankrd23), mRNA [NM_153502]	0.0495242	-0.193847	-0.0461325	-0.144842	0.186612	0.0367238	-0.056759	-0.0619853	0.214647	0.064759	0.118991	0.113764	0.243371	0.0987091	0.149888	0.00522631	0.0956566	-0.0490052	0.639877	0.0857246	0.662908	0.17526	0.0976611	0.728486	0.591954	0.558431	0.0472425	0.559949	0.263819	0.285073	0.117344	0.510167	0.330541	0.972114	0.523272	0.749199	0.867818	0.545978	0.898437	0.570078	0.760952	0.892246	0.819474	0.943594	0.139876
CATCGTAGCTACTGCTCATCAAGGGCTCGGGAGAGAAACTTTGCTGGAGAGGTCCTAGGC	A_52_P18922	Chid1	NM_026522	ref|Mus musculus chitinase domain containing 1 (Chid1), transcript variant 2, mRNA [NM_026522]	0.0435826	0.243954	-0.239138	0.0168464	-0.0128507	-0.158526	0.187521	0.0974581	0.250956	0.105281	-0.0317638	-0.121826	-0.200371	-0.255984	0.145675	0.0900626	0.28272	0.227108	0.711434	0.0532222	0.0471385	0.88622	0.917108	0.182611	0.116377	0.409591	0.0376641	0.395799	0.787381	0.303701	0.243895	0.129244	0.395128	0.589153	0.0947751	0.187547	0.899114	0.48094	0.395486	0.969778	0.993608	0.491659	0.417508	0.911177	0.119349
AGACTGACATAAGAGGTTTGCTACAAGTTCAAGGCCAGGTCTGGGCTATGTAGGGAGACC	A_55_P2171785	Dnmt3aos	NR_045884	ref|Mus musculus DNA methyltransferase 3A, opposite strand (Dnmt3aos), long non-coding RNA [NR_045884]	0.0154775	0.0902336	0.0371903	-0.0780492	-0.0228964	0.21979	0.0518598	0.10455	-0.0713324	0.171354	-0.0496196	0.00307067	-0.0747562	0.11524	-0.242686	-0.0526903	-0.0217128	0.168283	0.84823	0.290454	0.645956	0.337002	0.787253	0.00902225	0.52227	0.200295	0.379807	0.0482749	0.540317	0.969707	0.524452	0.316387	0.0431632	0.64536	0.849433	0.155782	0.952614	0.750493	0.892704	0.721859	0.981216	0.118392	0.779469	0.829894	0.572653
GTACCTCTGTCACAGTTGCCTGTTTCTGTCTAAATGTTTTCAACATACTAGACTATATTA	A_55_P2730781	Reck	NM_016678	ref|Mus musculus reversion-inducing-cysteine-rich protein with kazal motifs (Reck), mRNA [NM_016678]	-0.23273	-0.693853	0.100196	0.0183342	0.466486	-0.113952	0.00536266	-0.195813	-0.413832	-0.99427	-0.0809064	-0.282082	0.461123	0.0818618	0.580438	0.201176	-0.332926	-0.712187	0.164999	0.00023195	0.546342	0.911925	0.00987046	0.492938	0.974189	0.241194	0.0158304	8.12267e-07	0.625924	0.0940787	0.0600355	0.727089	0.0192784	0.392754	0.160287	0.00467874	0.512358	0.062445	0.851799	0.977077	0.475477	0.764886	0.990025	0.848718	0.0635636
GAAACTGGAAACGGATTTTAAAAGGTCACGGATCGCCTACAGTGACGAAGTACGGAATGA	A_52_P361664	Vti1a	NM_016862	ref|Mus musculus vesicle transport through interaction with t-SNAREs 1A (Vti1a), transcript variant 2, mRNA [NM_016862]	-0.0552979	-0.0368203	0.0337462	-0.0359277	-0.0476118	0.0498542	-0.0291341	-0.0198197	-0.227532	-0.130066	-0.138488	-0.129173	-0.0184777	0.069674	-0.097466	-0.00931439	-0.0890442	-0.000892574	0.522794	0.684535	0.696118	0.677583	0.599569	0.564351	0.735919	0.818465	0.0111603	0.155682	0.113886	0.139575	0.882591	0.568931	0.437526	0.939187	0.46715	0.994307	0.806863	0.925442	0.911071	0.904423	0.956656	0.80781	0.893785	0.984598	0.0491317
TATTTGAGACATTCCAGGAAAGTTACTTTTTGTCAGACTTGCCTGTGTGTGGGGGTGGGT	A_55_P2494508	Ube4a	NM_145400	ref|Mus musculus ubiquitination factor E4A (Ube4a), mRNA [NM_145400]	0.248981	0.165793	0.0838634	-0.0161719	0.0965367	0.0578598	0.0133489	-0.0421755	-0.0904654	-0.129142	-0.255583	-0.311107	0.0831878	0.100035	0.0386769	0.0555243	0.165117	0.181965	0.00458791	0.0643514	0.319534	0.846942	0.275167	0.490925	0.873402	0.615133	0.283372	0.146503	0.00369659	0.000542426	0.494321	0.400356	0.750153	0.639701	0.168055	0.138873	0.100623	0.50535	0.7239	0.960133	0.877425	0.763949	0.953054	0.955116	0.475002
CCCAGGGTTATACTGGCAATCAGTTCAAGTCATTGTTAACCATTATATGTGAAATATATC	A_55_P2494328	Net1	NM_019671	ref|Mus musculus neuroepithelial cell transforming gene 1 (Net1), transcript variant 1, mRNA [NM_019671]	-0.200003	-0.173882	-0.0654037	-0.0518811	-0.0913718	-0.0661946	-0.0652508	-0.0526721	0.0331477	0.0583249	0.167748	0.180326	-0.026121	-0.0135226	-0.0251772	-0.0125787	-0.1346	-0.122001	0.0899297	0.157667	0.573501	0.655001	0.454014	0.568891	0.574394	0.650102	0.775123	0.632037	0.152932	0.125118	0.876506	0.934294	0.880933	0.93887	0.41366	0.469245	0.390292	0.633234	0.862007	0.89574	0.92778	0.810339	0.809536	0.961983	0.872213
AAGAGTCTTGGGGATCAGAGGTTCCCTAAAATCAGACTCTGTCATCGGCAAGTGGAGACT	A_66_P125157	Hnf1aos1	XR_387597	ref|PREDICTED: Mus musculus HNF1 homeobox A, opposite strand 1 (Hnf1aos1), transcript variant X5, ncRNA [XR_387597]	0.0583972	0.282516	-0.109891	-0.0348891	0.0718614	0.0805862	0.295981	0.155588	-0.324636	-0.315911	-0.492924	-0.633316	-0.224119	-0.0750022	-0.00872477	0.140392	0.168289	0.317405	0.692098	0.072778	0.457184	0.812864	0.642306	0.585045	0.0495218	0.294039	0.0319698	0.0458013	0.00160972	8.831e-05	0.296902	0.71907	0.967404	0.501557	0.421016	0.142084	0.891748	0.52334	0.80791	0.951728	0.962325	0.817314	0.299816	0.874894	0.106151
TGGAAAGAGTCTGACCTGTGCTCAGCAAGCAGTGTCCACATCCCTCCCCAAAGGCCTGTT	A_51_P200134	Snrpg	NM_026506	ref|Mus musculus small nuclear ribonucleoprotein polypeptide G (Snrpg), mRNA [NM_026506]	-0.0222221	0.0799604	-0.0220915	0.00529004	-0.130624	-0.0232146	-0.0284415	0.00416689	0.138927	0.246336	0.139057	0.171666	-0.102182	-0.0273815	-0.107409	-0.0326084	-0.00013059	0.0746704	0.686923	0.171007	0.688663	0.923497	0.027966	0.673756	0.606187	0.939704	0.0148686	9.86423e-05	0.014781	0.00308525	0.204755	0.725412	0.182959	0.675831	0.998662	0.352003	0.889386	0.64623	0.908216	0.98007	0.621097	0.86497	0.827314	0.996551	0.0607445
CCTCTCTTTCTGGTGTGTCTGAAGATAGTACCGTGTACTCATATACATAAAATAAATGTA	A_55_P2387284	BC099970	BC099970	gb|Mus musculus cDNA clone IMAGE:30083193. [BC099970]	0.186301	0.000721032	0.131993	-0.0734232	0.0739637	0.0344271	-0.111616	-0.170989	0.151869	0.112333	0.097561	0.0381883	0.18558	0.205416	0.0395366	0.0593726	0.0543082	0.0741442	0.0254812	0.993227	0.108386	0.366871	0.385939	0.671081	0.172764	0.0394438	0.0659805	0.190406	0.232201	0.637679	0.118989	0.0781847	0.736366	0.604736	0.635806	0.528482	0.224311	0.998704	0.511773	0.744153	0.914145	0.863891	0.491676	0.619134	0.177188
TACTTGCCTACCTACCTCACAGGGGTGTTGTGAGGAATCCTTTATGGTTTTCTGTTTTTT	A_55_P2893221	Pald1	NM_013753	ref|Mus musculus phosphatase domain containing, paladin 1 (Pald1), mRNA [NM_013753]	-0.0277568	0.0274147	-0.00730175	0.0135429	-0.00253826	-0.0844384	0.0526332	-0.0635938	0.0792369	-0.00266324	0.099692	-0.016535	-0.0551715	-0.0208447	0.0819002	0.116227	-0.0204551	0.0138718	0.705335	0.72175	0.920703	0.853534	0.973677	0.253235	0.474312	0.387973	0.283222	0.972382	0.17864	0.821687	0.604268	0.840766	0.442535	0.265934	0.843702	0.896171	0.896485	0.937227	0.980587	0.962131	0.998704	0.572444	0.747773	0.90711	0.474853
CTAGCTCTATTGAAGCTGCAATGGGTATCAAAAACTTCATGCCAACTCTAGAAGAGAGCC	A_52_P257590	Tgif1	NM_009372	ref|Mus musculus TGFB-induced factor homeobox 1 (Tgif1), transcript variant 2, mRNA [NM_009372]	-0.0147425	0.0690208	-0.021806	-0.096051	0.0567309	-0.0165615	0.140494	-0.0908064	0.0372625	-0.0360299	0.030199	-0.201102	-0.0837633	0.0742449	0.0732924	0.231301	0.00706352	0.165072	0.89509	0.556858	0.845374	0.392233	0.628942	0.882238	0.212956	0.418387	0.739044	0.758737	0.787135	0.0773247	0.605664	0.639046	0.651342	0.148361	0.964363	0.311099	0.967611	0.878831	0.95824	0.760026	0.960405	0.958643	0.53303	0.913118	0.849919
CACGTGGGAGGTTAAATTAAACCAGAAGTAATGACCTAATTACAAAAAAGGGAATGGCAT	A_55_P2131920	Prrx1	NM_175686	ref|Mus musculus paired related homeobox 1 (Prrx1), transcript variant 2, mRNA [NM_175686]	0.246515	-0.0401887	-0.0956742	0.161778	0.0127466	-0.116736	-0.273957	0.140716	0.00237189	-0.127111	-0.339818	0.0748557	0.286704	-0.257452	0.129482	-0.414673	0.34219	-0.201966	0.259579	0.859891	0.659717	0.457501	0.955347	0.591311	0.211029	0.517797	0.991281	0.577271	0.122591	0.730361	0.364316	0.403526	0.680879	0.181246	0.268349	0.52179	0.612231	0.971397	0.897126	0.799832	0.996962	0.821423	0.531321	0.936153	0.995306
CTGACTGCTTAACTGATGGTGCAGATGTGGTCAGTGACCTTGAACAGGAAGAGATGAAAA	A_51_P521125	Cfap36	NM_025740	ref|Mus musculus cilia and flagella associated protein 36 (Cfap36), mRNA [NM_025740]	0.0977724	0.134774	0.246021	0.227298	-0.247683	-0.00232908	-0.210681	-0.0210517	0.124951	0.370305	0.2732	0.462829	-0.037002	0.0187226	-0.245354	-0.189629	-0.148249	-0.092524	0.215862	0.106027	0.00287149	0.00553598	0.00407131	0.97627	0.00968886	0.788121	0.115737	4.49476e-05	0.00105999	4.25637e-07	0.744494	0.865754	0.0351352	0.0921147	0.185115	0.416613	0.570491	0.575526	0.171036	0.15173	0.364355	0.992442	0.163026	0.9815	0.261354
GCTCTTGTTGCAGTTTTGTACTCCACTTGGTTTTTCAATTGAGCTTATGGCTTTTTTAAA	A_55_P2462358	Fam118b	NM_001286604	ref|Mus musculus family with sequence similarity 118, member B (Fam118b), transcript variant 3, mRNA [NM_001286604]	0.145121	0.153093	-0.216139	-0.0717497	-0.0728903	-0.250053	-0.0649185	-0.105664	0.275135	0.0979723	-0.0861247	-0.12687	-0.00797176	-0.144389	0.177163	0.0407457	0.36126	0.224843	0.313398	0.310615	0.13599	0.616614	0.627685	0.0858916	0.650471	0.461697	0.059683	0.514944	0.548122	0.377476	0.969336	0.476859	0.394927	0.840474	0.0795572	0.281514	0.662117	0.764131	0.5514	0.881182	0.960405	0.349991	0.852324	0.92363	0.165303
GGTGTACCATTTTAGCATATGCATTATGTGATTGGAATTGAGGCATTTTAGTGGACAATA	A_55_P2742510	Herc2	NM_010418	ref|Mus musculus hect (homologous to the E6-AP (UBE3A) carboxyl terminus) domain and RCC1 (CHC1)-like domain (RLD) 2 (Herc2), mRNA [NM_010418]	0.209058	0.091264	-0.186985	-0.0818458	0.0262485	-0.0977952	-0.0915456	0.00734375	0.159847	0.0358037	-0.236196	-0.137306	0.117794	-0.105139	0.124044	-0.0988894	0.396043	0.17311	0.0364025	0.37375	0.0600005	0.402562	0.797253	0.318063	0.34963	0.939888	0.105966	0.726107	0.0188667	0.163289	0.405763	0.44673	0.381519	0.474037	0.00595481	0.223919	0.264813	0.802789	0.421541	0.766251	0.983437	0.634134	0.657406	0.996551	0.246034
CTTTGTCCGCTGATGGAGGTGTCTTTGGCTGGGGAAATTCCGAGTACCTGCAGTTGGCCT	A_66_P106466	Wbscr16	NM_033572	ref|Mus musculus Williams-Beuren syndrome chromosome region 16 homolog (human) (Wbscr16), mRNA [NM_033572]	0.149207	0.0640199	-0.147982	-0.0799984	0.134904	-0.134781	0.0497164	-0.0667981	0.356179	0.0864936	0.0589898	-0.0575247	0.0851874	-0.0679832	0.269685	0.116514	0.297189	0.144018	0.444669	0.753845	0.448394	0.681223	0.509591	0.489651	0.798376	0.731514	0.0724102	0.671965	0.761852	0.767588	0.762653	0.804906	0.341332	0.672265	0.283301	0.61001	0.761055	0.945586	0.803518	0.905314	0.938893	0.763333	0.921647	0.973982	0.188657
GAGTGACTTCCCATGAACTCTAGTTGGCATAGAGCAAGAATGTGGGATGTGGGACCCCTT	A_51_P354038	Tmc6	NM_145439	ref|Mus musculus transmembrane channel-like gene family 6 (Tmc6), transcript variant 1, mRNA [NM_145439]	-0.167452	-0.0350437	-0.207427	-0.135896	-0.102014	-0.147555	0.0303949	-0.0760233	0.398605	0.353063	0.35863	0.252211	-0.132409	-0.0715315	0.0455412	0.106418	0.039975	0.100852	0.0638877	0.706226	0.023088	0.130052	0.275459	0.101015	0.731649	0.392727	4.62624e-05	0.000417125	0.000193939	0.00642118	0.305221	0.568685	0.722924	0.397525	0.749765	0.43366	0.335276	0.931958	0.317405	0.510406	0.877454	0.375844	0.89196	0.907823	0.000684261
GTGTGTCAGTGCCAGCGTGTAATCCAGGGACCTTTTATGCTCAACGTAGTCACCGTCAGT	A_55_P2768796	Gm35933	XR_384211	ref|PREDICTED: Mus musculus predicted gene, 35933 (Gm35933), transcript variant X3, ncRNA [XR_384211]	-0.284514	-0.262155	-0.168187	-0.750678	0.015009	0.0230847	0.0373677	-0.559406	0.394736	0.402812	0.511063	-0.0857108	-0.0223588	0.582491	-0.00807572	0.596774	-0.116327	0.488523	0.28605	0.34791	0.526499	0.00666528	0.956923	0.930567	0.887844	0.0394307	0.141222	0.15202	0.0588698	0.746447	0.95356	0.125157	0.983218	0.116406	0.756326	0.207408	0.637766	0.786715	0.844494	0.164335	0.997148	0.975816	0.959064	0.619134	0.29908
AAAGCGCCATCAAAGAAGGAGAAGAAGAAAGGTTCTGAAAAGACAGACGAGTACTTGTTG	A_55_P2639170	Dab2	NM_001102400	ref|Mus musculus disabled 2, mitogen-responsive phosphoprotein (Dab2), transcript variant 4, mRNA [NM_001102400]	0.263095	0.284134	0.300533	-0.143237	-0.377903	0.033122	-0.356863	-0.410648	0.09749	0.508515	0.134928	0.0811437	-0.0210396	0.44377	-0.411025	0.0537847	-0.0374384	0.427371	0.163814	0.151924	0.112933	0.444826	0.0589304	0.85931	0.0612989	0.0323772	0.602375	0.0123734	0.47151	0.664402	0.93806	0.0983412	0.134039	0.838734	0.887333	0.119628	0.511227	0.627422	0.518089	0.79236	0.702672	0.94839	0.32514	0.587736	0.757775
TTCTCTGTAGATCTTCCCCACGGCGGTGTTATTAATGAATTCAAAGCAGGTGCCATTATT	A_51_P189272	Tmcc3	NM_172051	ref|Mus musculus transmembrane and coiled coil domains 3 (Tmcc3), transcript variant 1, mRNA [NM_172051]	-0.100279	-0.136069	-0.323898	-0.0615231	0.0162832	-0.370641	-0.0195068	-0.108266	0.0644346	-0.32249	-0.159185	-0.247944	0.03579	-0.262375	0.386924	0.0887596	0.223619	-0.0745456	0.257346	0.144784	0.000590258	0.485077	0.859783	0.00011407	0.82437	0.221928	0.464779	0.00102927	0.0753482	0.0068783	0.778762	0.0394489	0.00382778	0.476376	0.0772456	0.559052	0.610545	0.621011	0.108611	0.816181	0.990124	0.0119313	0.933209	0.841305	0.64965
CATTGCAGGTGGGGATGAGAAAGCAGCGGCCCAAGTGGCAGCAGTCCTGGCGCAGCATCA	A_66_P118571	Sharpin	NM_025340	ref|Mus musculus SHANK-associated RH domain interacting protein (Sharpin), mRNA [NM_025340]	0.0928777	0.00357791	-0.0282782	0.0523182	0.00575136	-0.0958172	-0.0835484	-0.0152208	-0.0325488	-0.134117	-0.153705	-0.085377	0.0892998	-0.0805964	0.101569	-0.0683276	0.121156	-0.0487403	0.240031	0.965301	0.718593	0.505756	0.944251	0.225713	0.289828	0.846131	0.678393	0.108207	0.0550739	0.279538	0.433609	0.468735	0.373636	0.538705	0.277913	0.668321	0.594903	0.993422	0.919722	0.82721	0.996269	0.543141	0.608064	0.987808	0.811161
TGACTGAGCGCATGAACACCACTGAAATCTTCGATGGCGTCCGCTTCCCAGGATTCATAC	A_66_P127607	Sult5a1	NM_020564	ref|Mus musculus sulfotransferase family 5A, member 1 (Sult5a1), mRNA [NM_020564]	0.00356613	-0.201298	-0.288399	-0.123718	0.969223	0.170306	0.76436	0.334987	0.510936	-0.287981	0.218971	-0.210402	0.204864	-0.164681	0.798917	0.429372	0.291965	-0.0775798	0.987528	0.402098	0.21033	0.588242	0.000192867	0.456801	0.0015876	0.146928	0.0293947	0.232618	0.339699	0.35874	0.536373	0.610285	0.0192799	0.187687	0.36775	0.814525	0.995881	0.814797	0.635714	0.868236	0.0656987	0.741922	0.0786331	0.782862	0.0998357
CCTGTGTCAGATCTACTGTAAAAAGAGGGTAAAGTACAATAAACTGAGAGCGATTATATA	A_55_P2492258	Atp1b2	NM_013415	ref|Mus musculus ATPase, Na+/K+ transporting, beta 2 polypeptide (Atp1b2), mRNA [NM_013415]	-0.0917271	0.0332461	0.0958194	-0.127311	-0.132451	0.100561	-0.00747801	-0.122569	0.194924	0.427936	0.38247	0.267379	-0.124973	0.22313	-0.233012	0.115091	-0.187547	0.160557	0.454005	0.795251	0.434257	0.300148	0.304003	0.412029	0.951168	0.31829	0.115624	0.00162944	0.00295158	0.033	0.481291	0.200604	0.192292	0.506199	0.280714	0.366494	0.766657	0.957682	0.796471	0.695147	0.890284	0.708717	0.981739	0.885805	0.261209
TGTCTCTCCGCTTTGCTGTAACCGTGCTTCCACCATTGTGTTCTTTGTACAATTGAAATG	A_55_P2060183	Lamtor3	NM_019920	ref|Mus musculus late endosomal/lysosomal adaptor, MAPK and MTOR activator 3 (Lamtor3), mRNA [NM_019920]	0.0780111	0.0186878	-0.0259547	-0.0840684	-0.0118908	-0.0198024	-0.071214	-0.0779162	0.11985	0.111938	0.0158841	0.00918195	0.0593233	0.0581137	0.00791168	0.00670215	0.103966	0.102756	0.239019	0.78639	0.693165	0.20507	0.863062	0.763299	0.2818	0.239582	0.0734947	0.109631	0.809085	0.888901	0.534278	0.532731	0.933797	0.942516	0.266752	0.283841	0.594573	0.9555	0.910113	0.606148	0.990931	0.907544	0.600492	0.847029	0.19052
TAGAAAGGGAAGGCTCCCCTGAAACTCTTACAAACTTGAGGAAAGGGTACCTGTTCATGT	A_51_P168055	Hacd3	NM_021345	ref|Mus musculus 3-hydroxyacyl-CoA dehydratase 3 (Hacd3), mRNA [NM_021345]	-0.0871423	-0.251071	0.200668	0.0142196	0.0132523	0.136781	-0.150676	-0.0496671	-0.0890139	0.0345147	0.198796	0.299805	0.163928	0.186448	-0.123529	-0.101009	-0.28781	-0.26529	0.300312	0.00615912	0.0200704	0.864975	0.879891	0.10711	0.0768205	0.553297	0.29018	0.694138	0.021187	0.00079663	0.180603	0.120009	0.310841	0.394952	0.0184747	0.0330105	0.650445	0.255745	0.303584	0.964646	0.992549	0.385785	0.356546	0.942077	0.482496
AAGGAAAGAGACTTGCAGAGGAAGTTTGAGAAAAACCTCACCCTCCTCACCCCAAAAGAA	A_51_P441970	Stox2	NM_175162	ref|Mus musculus storkhead box 2 (Stox2), transcript variant 2, mRNA [NM_175162]	0.0498563	0.127903	-0.015667	0.0361998	0.00672943	0.0291123	0.0847759	0.0809791	-0.0193532	0.00302968	-0.0848765	-0.0886733	-0.0780465	-0.0518668	-0.0223829	0.00379678	0.0655232	0.091703	0.557916	0.155809	0.853653	0.670223	0.939772	0.731903	0.320898	0.342808	0.819773	0.972863	0.320331	0.299413	0.526896	0.66616	0.855697	0.974779	0.585982	0.457595	0.825942	0.630946	0.96113	0.901571	0.995887	0.894265	0.636244	0.890636	0.898927
CTCTTCAGGGCAGACAGACCACCTACACTAATAGCCCACAATAAAGTTATTTTTGTTAAA	A_55_P2087622	Il4i1	NM_010215	ref|Mus musculus interleukin 4 induced 1 (Il4i1), mRNA [NM_010215]	0.000689574	0.161731	-0.149547	0.0706536	-0.241708	-0.309421	-0.0806664	-0.0892203	0.325025	0.257312	0.174788	0.166234	-0.161042	-0.220201	0.0677127	0.00855382	0.150237	0.0910779	0.996128	0.281027	0.295621	0.619493	0.110039	0.0339154	0.570921	0.530969	0.0262664	0.0895277	0.222621	0.245702	0.435743	0.276435	0.742407	0.966044	0.456096	0.658595	0.998535	0.743316	0.706135	0.881687	0.776795	0.227944	0.807279	0.938685	0.0921933
TGGACACCACCAAGCAGTGGGACTATTATGCAAGGAGAGAAAAAGACCGAGACCGAGACC	A_55_P1986049	Fip1l1	NM_001159573	ref|Mus musculus FIP1 like 1 (S. cerevisiae) (Fip1l1), transcript variant 1, mRNA [NM_001159573]	0.0707228	0.0404388	-0.0575636	-0.0715153	-0.0843078	-0.0415825	-0.114592	-0.0555342	0.291243	0.333968	0.162957	0.222014	0.0302839	0.0139517	-0.0427253	-0.0590575	0.128286	0.111954	0.467942	0.691689	0.55426	0.463	0.409794	0.668928	0.241884	0.568258	0.00427556	0.00195475	0.0987286	0.0263957	0.829707	0.919111	0.761619	0.667602	0.352807	0.42812	0.774251	0.927872	0.85484	0.803194	0.919422	0.862837	0.562682	0.945463	0.0239683
CATGGGTAAAGGGTTTTAGGTTAGACAGATATGCCCTCCATGTCTGGATTGAAGCATCCT	A_55_P2589852	Phykpl	ENSMUST00000109105	ens|5-phosphohydroxy-L-lysine phospholyase [Source:MGI Symbol;Acc:MGI:1920197] [ENSMUST00000109105]	-0.0346042	-0.16169	0.536526	-0.123776	0.205703	0.242743	0.0786169	-0.417559	-0.150762	-0.113721	0.420369	-0.0758075	0.127086	0.660303	-0.0370404	0.496176	-0.57113	-0.0379137	0.887156	0.528166	0.032195	0.61224	0.422915	0.322232	0.747276	0.0921164	0.537273	0.65691	0.0900184	0.756005	0.719296	0.0606772	0.916517	0.155017	0.102945	0.914556	0.964688	0.870576	0.353425	0.878784	0.923301	0.637905	0.898669	0.722878	0.708529
ATCGTAAAGCTGTCAGTATATGTTGAAATCAAGGAACGAGAGAACTGCCCTACAGAGAGT	A_51_P338563	Slc36a1	NM_153139	ref|Mus musculus solute carrier family 36 (proton/amino acid symporter), member 1 (Slc36a1), mRNA [NM_153139]	0.201506	0.248929	-0.312145	0.192932	0.00613335	-0.253546	0.0535561	0.251531	0.093602	-0.166077	-0.420049	-0.222074	-0.0474228	-0.505077	0.259679	-0.197975	0.513651	0.0559965	0.153513	0.0942191	0.0295548	0.171363	0.966566	0.074458	0.70132	0.0767077	0.503398	0.259908	0.00413167	0.116648	0.81461	0.0135258	0.203257	0.318482	0.0121199	0.781902	0.497545	0.560354	0.342929	0.5656	0.998704	0.327971	0.87755	0.706214	0.68152
AGAGACTTGTTGGAATCTGCAAATGGACTCAGAACACACTGGCTTCAAGAGGAGTCTAGG	A_51_P342652	Cd79b	NM_008339	ref|Mus musculus CD79B antigen (Cd79b), mRNA [NM_008339]	-0.280682	0.0453096	-0.26993	0.183019	-0.175234	-0.361993	0.150757	0.0909557	0.593378	0.406619	0.60413	0.544328	-0.325991	-0.452948	0.186758	0.0598015	-0.0107521	-0.137709	0.268487	0.863826	0.286998	0.468771	0.508151	0.155462	0.550268	0.718191	0.0223178	0.128815	0.0201339	0.0352193	0.373944	0.20767	0.609394	0.866682	0.975917	0.706167	0.621474	0.972238	0.699588	0.805817	0.938774	0.456013	0.795635	0.972115	0.0819711
CCTCCCCAGTACCCTTTAAAAAGAAACTTTATCACCTTTAGGATCTTTTAGTCTTTACTA	A_55_P2002702	Ddx18	NM_025860	ref|Mus musculus DEAD (Asp-Glu-Ala-Asp) box polypeptide 18 (Ddx18), mRNA [NM_025860]	0.129901	0.109277	-0.0402482	0.131713	-0.14504	-0.228624	-0.165664	-0.0566629	0.193438	0.109854	0.0232888	0.132289	0.0206234	-0.171961	0.0835837	-0.109001	0.170149	-0.0224353	0.112389	0.200562	0.618161	0.107608	0.0916323	0.0066299	0.0447791	0.483454	0.0201168	0.198241	0.772811	0.106121	0.859921	0.136569	0.475697	0.341653	0.140645	0.847763	0.43475	0.677504	0.881605	0.474665	0.75534	0.101062	0.289048	0.929327	0.0757884
CTATATCTGTTGCAAGTGACCACAATGTGAAGGAAGTAAAGTCTCTGATTGAAGGAAAAT	A_51_P317166	Paxbp1	NM_026110	ref|Mus musculus PAX3 and PAX7 binding protein 1 (Paxbp1), mRNA [NM_026110]	0.0454637	-0.0733196	-0.153539	-0.124476	0.0221466	0.0220833	-0.0966366	0.0511468	0.143114	0.14305	-0.0558894	0.091894	0.118783	-0.0290635	6.33252e-05	-0.147783	0.199003	0.0511565	0.550627	0.360122	0.0483639	0.106802	0.781282	0.771544	0.207846	0.502184	0.0649721	0.078084	0.463614	0.230627	0.284135	0.786986	0.999541	0.173866	0.0694162	0.642794	0.822848	0.794524	0.397668	0.473142	0.980248	0.911783	0.528408	0.933603	0.175227
ACATACAGATAACCTATGTGGAGCCACATTTCGACACTTATGAGCTCAAGGATCGGGTGA	A_55_P2504400	Dock6	NM_177030	ref|Mus musculus dedicator of cytokinesis 6 (Dock6), mRNA [NM_177030]	0.0193652	-0.214682	-0.247745	-0.0748434	0.0228075	-0.194772	-0.21124	-0.0218704	0.0382825	-0.179297	-0.228828	-0.0394584	0.234048	-0.172902	0.21758	-0.18937	0.267111	-0.139839	0.8788	0.112183	0.0561483	0.556368	0.864041	0.130142	0.101475	0.863271	0.763159	0.182706	0.0768225	0.756119	0.207586	0.338199	0.240789	0.294712	0.141868	0.448787	0.961488	0.585068	0.412615	0.853236	0.990976	0.422208	0.395985	0.989199	0.865146
TAAGCAAGATATCGCAATGGCAAAATCAGCGAAGTTGATCCAGCAGCAGCTTGAGAAGGA	A_55_P2740799	Srprb	NM_009275	ref|Mus musculus signal recognition particle receptor, B subunit (Srprb), mRNA [NM_009275]	0.0263129	-0.0206232	-0.0737309	0.0684848	0.177221	-0.0430486	0.130285	0.0991671	0.178184	-0.0420852	0.0781407	0.0470228	0.0469362	-0.142216	0.22027	0.0311179	0.100044	-0.0891081	0.840803	0.880669	0.574155	0.601607	0.201259	0.742539	0.322593	0.450435	0.178231	0.759435	0.551564	0.719762	0.804738	0.444134	0.249458	0.866597	0.589722	0.639132	0.950642	0.975501	0.862408	0.874177	0.847872	0.899256	0.637717	0.922985	0.350281
GCTAATATTAGGCTACATCTTTTTACCTTTACATATGGCGTAAGACAAGACTGCTTTTCT	A_55_P2017759	Evi2a	NM_001033711	ref|Mus musculus ecotropic viral integration site 2a (Evi2a), transcript variant 1, mRNA [NM_001033711]	0.114053	0.48215	-0.365531	0.164505	-0.174995	-0.697897	0.193102	-0.167861	1.0511	0.528199	0.571517	0.210554	-0.368096	-0.530036	0.522902	0.360963	0.479584	0.317645	0.534858	0.0154332	0.0512289	0.371865	0.365148	0.000410373	0.295377	0.36228	7.7858e-07	0.00838168	0.00308155	0.254448	0.170633	0.0458519	0.0541572	0.168619	0.0696586	0.235763	0.81315	0.336819	0.403458	0.747285	0.911602	0.0232516	0.612892	0.899214	2.36285e-05
TTGTGTTTGTGATTAACCTGCACAGCAAATACAGTCTCCAGAAAGTGGAGGAGTTTCTGC	A_51_P463087	Cenpm	NM_178269	ref|Mus musculus centromere protein M (Cenpm), transcript variant 2, mRNA [NM_178269]	0.905334	1.06504	0.553235	0.419306	-0.0678615	0.0491476	0.0918451	-0.0847813	0.502773	0.619782	0.150674	-0.0259525	-0.159707	0.133929	-0.117009	0.176626	0.352099	0.645734	0.000198627	4.16282e-05	0.0169322	0.0664721	0.772816	0.826392	0.682104	0.705322	0.0290739	0.0110971	0.50232	0.907778	0.623232	0.6728	0.718723	0.577857	0.269794	0.0517129	0.0216691	0.0283607	0.290656	0.393168	0.979153	0.935178	0.867124	0.970537	0.0990582
GAGGAAATTTGGCCTACCCGAGACATTTCTCATCTACAATTTTAGATATGTAAATATGTG	A_55_P2714424	Eif2s2	ENSMUST00000147136	ens|eukaryotic translation initiation factor 2, subunit 2 (beta) [Source:MGI Symbol;Acc:MGI:1914454] [ENSMUST00000147136]	0.112728	-0.100411	0.0396935	-0.0620806	-0.0751027	0.0332451	-0.288242	-0.068529	0.0544782	0.162826	-0.0185566	0.201157	0.21314	0.101774	-0.108348	-0.219713	0.0730349	-0.0383306	0.382942	0.458147	0.757769	0.629826	0.578424	0.796135	0.0293139	0.594811	0.672236	0.231352	0.885308	0.123016	0.25643	0.576535	0.561839	0.231021	0.688341	0.837119	0.718915	0.841414	0.932215	0.886628	0.953942	0.922026	0.246707	0.950782	0.80723
TAGGCAGTTACTCTTCCGAGTTTATACTCGCCTCTTCTTTAAGAGGATTTCCTGAAAAGG	A_65_P10357	Srsf6	NM_026499	ref|Mus musculus serine/arginine-rich splicing factor 6 (Srsf6), mRNA [NM_026499]	0.239134	0.079417	0.00561601	0.0414939	0.0103285	-0.0356969	-0.149388	0.000181029	0.344447	0.298421	0.110929	0.260498	0.159716	-0.0358779	0.0460254	-0.149569	0.233517	0.0379231	0.0136975	0.420283	0.952157	0.657907	0.916213	0.703163	0.115694	0.998457	0.000601092	0.00381378	0.239745	0.00761552	0.242737	0.786448	0.734539	0.262004	0.083028	0.779892	0.166156	0.825226	0.987943	0.896996	0.993414	0.879629	0.416656	0.999765	0.00530292
AGTTGAAGCTCATTTTAAGACTCGTTGGAACCCCAGGGGCTGAGCTTCTGAAGAAAATCT	A_55_P2179348	Mapk14	NM_001168514	ref|Mus musculus mitogen-activated protein kinase 14 (Mapk14), transcript variant 4, mRNA [NM_001168514]	-0.0459954	-0.157183	-0.0809461	0.0440525	-0.0261316	0.0114988	-0.137319	0.136497	-0.0560714	-0.018441	-0.091022	0.182794	0.111187	-0.124999	-0.0376304	-0.273816	0.0349507	-0.201235	0.708891	0.227369	0.511869	0.720643	0.839639	0.92558	0.268045	0.270878	0.649142	0.886433	0.461066	0.142534	0.534011	0.474062	0.832969	0.12092	0.840918	0.262768	0.898058	0.701341	0.837486	0.922935	0.988194	0.974098	0.588402	0.862854	0.791783
TGCGTAGCTGTGTGTGAGGTCATCGATCATCCAGATGTCAAGTGCCAAATCAAGAAGAAG	A_55_P2020896	Parp16	NM_177460	ref|Mus musculus poly (ADP-ribose) polymerase family, member 16 (Parp16), mRNA [NM_177460]	0.400429	-0.0577927	-0.0867029	0.212451	0.174152	-0.153238	-0.28407	0.145917	0.300129	-0.0272608	-0.187003	0.242983	0.458222	-0.299154	0.32739	-0.429987	0.487132	-0.270244	0.00243315	0.659941	0.489458	0.0947571	0.188825	0.224566	0.027326	0.247121	0.0201127	0.835442	0.139946	0.0572127	0.0146604	0.0961456	0.0762169	0.0186369	0.00822936	0.141019	0.0757705	0.916271	0.825879	0.451832	0.841278	0.542217	0.241883	0.850826	0.0757814
GTGTCTGTCCTCCCCTGAAGGTTTGCATTATAAATGTCCAGTGGGGATCTCTATTTTGTT	A_55_P1959379	BC080695	NM_001007579	ref|Mus musculus cDNA sequence BC080695 (BC080695), mRNA [NM_001007579]	-0.275408	-0.235148	0.0845907	-0.138987	0.0154552	0.154204	0.0557155	-0.0693729	-0.53138	-0.39263	-0.171381	-0.296469	-0.0402603	0.223577	-0.138749	0.125088	-0.359999	-0.0961614	0.00264855	0.012812	0.332734	0.114767	0.865298	0.0811398	0.522205	0.426159	2.11343e-07	8.51295e-05	0.053536	0.00132318	0.749212	0.0740156	0.273651	0.311389	0.00513527	0.4464	0.0783444	0.325319	0.733955	0.486087	0.99136	0.341746	0.779469	0.916898	7.8588e-06
AGAGGAGGAGATCCGAAACATTCCTATGTTTTCTTCATATAATCCAGGGGAACCAAACAA	A_55_P2080975	Rbm41	NM_001172148	ref|Mus musculus RNA binding motif protein 41 (Rbm41), transcript variant 3, mRNA [NM_001172148]	0.166907	0.110578	0.0328842	-0.273475	-0.0192986	0.316016	-0.0756275	0.00965604	0.0733357	0.40865	-0.0606869	0.0245966	0.0563289	0.30636	-0.335314	-0.0852835	0.134023	0.384053	0.248431	0.463888	0.818792	0.0618558	0.897975	0.0320557	0.598751	0.94635	0.609841	0.00909083	0.67267	0.863922	0.786566	0.136165	0.112078	0.67461	0.510043	0.0700192	0.602649	0.844273	0.95123	0.381618	0.992549	0.222108	0.823742	0.997073	0.763198
TTCTCCTGCTCTCTGGCTTCAGATCTGAGTTTCTACAATGAGGAGCCACTTTTTGTCTCT	A_55_P2876417	Srrm4os	NR_015595	ref|Mus musculus serine/arginine repetitive matrix 4, opposite strand (Srrm4os), long non-coding RNA [NR_015595]	-0.0262638	-0.0528636	-0.267586	-0.170274	0.212689	0.142184	0.186089	0.239495	0.063945	-0.00655974	-0.177377	-0.12397	0.0265998	-0.0973115	0.0705048	-0.0534065	0.241322	0.11741	0.869496	0.752627	0.0993872	0.289865	0.208698	0.375862	0.247978	0.139029	0.689368	0.968785	0.270478	0.439552	0.908575	0.667154	0.760943	0.813276	0.288842	0.612739	0.958903	0.945187	0.498146	0.686718	0.852	0.683707	0.5686	0.778074	0.81813
AGATTATAAAGACTTTCTCTGGGCAAATCTATGCTCTTTTTGACTAAGTCTTCTGGTTTC	A_52_P328249	Pkm	AK083076	gb|Mus musculus 12 days embryo spinal cord cDNA, RIKEN full-length enriched library, clone:C530045D03 product:pyruvate kinase 3, full insert sequence. [AK083076]	-0.0789745	0.209654	-0.231206	0.151203	-0.14339	-0.220806	0.145239	0.161604	0.163338	0.085922	0.0111057	0.0274715	-0.288629	-0.38241	0.0774155	-0.0163658	0.152232	0.0584506	0.641849	0.242242	0.177342	0.374787	0.421873	0.197229	0.393754	0.34314	0.338043	0.629496	0.947786	0.871329	0.243927	0.116024	0.752884	0.945596	0.52655	0.81206	0.868976	0.711425	0.600148	0.748924	0.922875	0.509885	0.690451	0.891072	0.531879
GGTGGGCAAGATCTAGGAATTGATGGGCAGGAAAACATAATCAAAATGTATTGTGTGAAA	A_55_P2100705	Auh	ENSMUST00000120535	ens|AU RNA binding protein/enoyl-coenzyme A hydratase [Source:MGI Symbol;Acc:MGI:1338011] [ENSMUST00000120535]	0.101927	-0.116186	0.090917	-0.122301	0.0791175	0.0431161	-0.138995	-0.170101	0.223891	0.18789	0.212881	0.181775	0.218113	0.213218	0.0360014	0.0311063	0.0110101	0.00611507	0.438032	0.3996	0.488786	0.35283	0.565383	0.742159	0.291695	0.198341	0.0926776	0.175965	0.109326	0.16984	0.254071	0.253277	0.849587	0.866651	0.9526	0.974297	0.756954	0.813309	0.825617	0.733133	0.950685	0.89903	0.609661	0.827584	0.224128
CTCGACACAGCCAAAGAGAAAAAGGAAGAAAGGCAGTGGAAAGAGATGAAACTTCACACT	A_52_P579517	Cox10	NM_178379	ref|Mus musculus cytochrome c oxidase assembly protein 10 (Cox10), mRNA [NM_178379]	-0.200033	0.00296671	-0.381036	-0.117966	-0.0622133	-0.113541	0.140787	0.149529	0.121561	0.070233	-0.0594422	-0.0506998	-0.203	-0.26307	0.051328	-0.00874231	0.181003	0.120933	0.285773	0.987877	0.0455565	0.527238	0.750135	0.542778	0.450975	0.423559	0.514788	0.719255	0.74963	0.78544	0.453225	0.320447	0.849129	0.973509	0.492927	0.65432	0.637654	0.997447	0.391124	0.837973	0.976134	0.794855	0.732313	0.915368	0.690278
AGGACCTCATCCAAGGGTCTCCCGTTCTTGAGTTCTCCAGGGCAAGCAGTTCCAGCAATG	A_55_P2031403	Smim24	AK030337	gb|Mus musculus 11 days pregnant adult female ovary and uterus cDNA, RIKEN full-length enriched library, clone:5033427P15 product:weakly similar to HSPC323 (FRAGMENT) [Homo sapiens], full insert sequence. [AK030337]	-0.0717445	0.184688	-0.0136489	-0.0882138	-0.309329	-0.140128	-0.0528963	-0.214693	0.547707	0.716909	0.605803	0.444007	-0.256433	0.0745648	-0.169201	0.161796	-0.0580956	0.272902	0.465073	0.0773832	0.889139	0.369828	0.00411258	0.157178	0.589636	0.0327623	1.23975e-06	1.1399e-08	1.66978e-07	4.13612e-05	0.0759948	0.590835	0.236855	0.246284	0.675102	0.0595755	0.772607	0.528928	0.972002	0.745788	0.364355	0.45858	0.817865	0.588013	3.49548e-05
ATCTGTAGGAACAGGCACCAAAGGCAGTGTTTGCATAGCCTGTACTTGGTCAGATGGAAA	A_55_P2063029	Phc2	ENSMUST00000120946	ens|polyhomeotic-like 2 (Drosophila) [Source:MGI Symbol;Acc:MGI:1860454] [ENSMUST00000120946]	-0.150629	0.00980634	-0.0163885	-0.00763592	-0.113456	-0.176991	0.0469794	-0.168238	0.0536691	-0.00986587	0.187909	-0.0273081	-0.160435	-0.00875258	0.0635349	0.215217	-0.13424	0.0174423	0.238676	0.941223	0.897176	0.951983	0.395596	0.167483	0.71124	0.189027	0.672439	0.940867	0.143341	0.829535	0.384712	0.961073	0.729707	0.233947	0.455578	0.924382	0.59434	0.989153	0.974887	0.987453	0.917599	0.472525	0.882752	0.819307	0.807297
GTGAGTTCCACGGTAGCCTGTGCTACAAAGTAAGATCTTGTTTAATAAAGCTAAAACCAA	A_55_P2852578	Stap2	NM_145934	ref|Mus musculus signal transducing adaptor family member 2 (Stap2), transcript variant 1, mRNA [NM_145934]	0.302819	0.278798	0.0560642	0.0188395	0.0293178	-0.00929523	0.00529637	-0.0465199	0.472995	0.434382	0.226241	0.174424	0.0240214	0.0372247	0.038613	0.0518163	0.246755	0.259958	0.0210543	0.0414333	0.659797	0.882289	0.826132	0.941756	0.966793	0.714825	0.000536092	0.00208447	0.0806572	0.174969	0.896341	0.836127	0.834142	0.77345	0.174829	0.163269	0.206815	0.450814	0.897126	0.968765	0.986508	0.979945	0.987308	0.972065	0.00483294
AAGGCCCCTTGACTGGATGCTGAGTGGGAATATTGGTTCTAGCACCTTCTCCTCTGGGCA	A_51_P118712	Dgcr6	NM_010047	ref|Mus musculus DiGeorge syndrome critical region gene 6 (Dgcr6), transcript variant 3, mRNA [NM_010047]	-0.0611882	-0.0739395	-0.0514123	0.0899048	-0.0291845	-0.0394589	-0.0419358	0.101858	-0.097224	-0.107498	-0.0874481	0.0563459	0.0127513	-0.141317	0.0102744	-0.143794	-0.00977591	-0.163844	0.452739	0.387488	0.527714	0.271722	0.732085	0.627579	0.606204	0.213945	0.235155	0.211143	0.284857	0.489076	0.913738	0.222607	0.930445	0.214744	0.93218	0.168613	0.766174	0.808115	0.844721	0.670578	0.973798	0.840338	0.827314	0.834556	0.419862
ATTGTCTTGTATGCATTTGAGAGAAATAAATATACTCAGACTTATGTTTTAAGAAATTTC	A_55_P2165324	Acsl3	NM_028817	ref|Mus musculus acyl-CoA synthetase long-chain family member 3 (Acsl3), transcript variant 1, mRNA [NM_028817]	0.384093	-0.299172	-0.209892	-0.0264452	0.0761722	-0.291969	-0.607093	-0.108522	0.349067	-0.0190743	-0.244919	0.253652	0.683265	-0.183447	0.368141	-0.498571	0.593986	-0.272726	0.157441	0.291258	0.436061	0.921556	0.786897	0.280188	0.0279802	0.686403	0.197962	0.946006	0.364044	0.347357	0.0844381	0.629523	0.346625	0.193617	0.122955	0.484649	0.502819	0.750643	0.797217	0.979351	0.981175	0.599968	0.243817	0.967934	0.374513
TGACTAGCCAACCAATGTTACAGACACTTTCATTCAAAGTAAATATGTCATTGTCTTCAC	A_51_P514712	Parp14	NM_001039530	ref|Mus musculus poly (ADP-ribose) polymerase family, member 14 (Parp14), mRNA [NM_001039530]	0.285036	0.193275	-0.187846	0.0589417	0.20935	-0.275344	0.117588	-0.0285557	0.903348	0.418654	0.430465	0.284321	0.0917615	-0.246788	0.484694	0.146144	0.472883	0.134333	0.0447639	0.188469	0.180229	0.67123	0.155008	0.0521886	0.398572	0.836943	5.56529e-08	0.00592618	0.00320079	0.0452786	0.648442	0.212529	0.0195369	0.457737	0.0195684	0.505072	0.289316	0.664885	0.603591	0.901971	0.820654	0.27947	0.693968	0.986399	2.58209e-06
CTGCCATGATGATAATGGACTGAACCTTCGAACCTATATGACTACACCTATTAAATACCC	A_55_P2021490	Gm16386	AK144317	gb|Mus musculus cDNA, RIKEN full-length enriched library, clone:G630018L09 product:hypothetical protein, full insert sequence. [AK144317]	0.175452	-0.0622939	-0.0767119	0.0719932	0.158138	-0.0399732	-0.0796079	0.108732	-0.345912	-0.544023	-0.598076	-0.409736	0.237746	-0.148705	0.198112	-0.18834	0.252164	-0.134287	0.0831863	0.551411	0.442334	0.470728	0.134768	0.688179	0.425421	0.27783	0.00110132	4.45391e-06	3.04341e-07	0.00015651	0.104485	0.293753	0.174112	0.185272	0.0784596	0.354137	0.377068	0.878413	0.801067	0.806966	0.803391	0.871066	0.713947	0.867047	0.00844792
CCCTGACTGTATATGTCATTTATATTGTGTCCTAAATTACTATGCCATGGGCTATTTTAG	A_55_P1984770	Fam220a	NM_026050	ref|Mus musculus family with sequence similarity 220, member A (Fam220a), mRNA [NM_026050]	0.0295263	0.0464472	-0.201244	-0.0555518	-0.120189	-0.142175	-0.103269	0.00351737	0.155433	0.133447	-0.0753378	0.0314482	-0.0169209	-0.145693	0.0219857	-0.106786	0.230771	0.101999	0.724009	0.596712	0.0196674	0.507249	0.174846	0.0941582	0.220532	0.966423	0.0681087	0.132897	0.369506	0.706878	0.888877	0.221625	0.855949	0.368428	0.0559362	0.401519	0.90462	0.893132	0.303402	0.827559	0.834246	0.364819	0.541325	0.997996	0.181002
ACCTAACCCTGATTTTCATTAGCTGTGGGTTCTGGTCTTTTGTTCTCCGCCCGCTGTTTT	A_52_P544476	Terc	NR_001579	ref|Mus musculus telomerase RNA component (Terc), telomerase RNA [NR_001579]	0.104844	0.198096	-0.0738781	-0.100117	0.105067	0.0309563	0.198318	0.00471767	0.0908311	0.0167208	-0.0878913	-0.281491	-0.0932512	0.0262386	0.0741104	0.1936	0.178722	0.298212	0.376316	0.114578	0.532083	0.398029	0.397746	0.793086	0.0980433	0.968101	0.442889	0.892511	0.457694	0.0207585	0.586072	0.875046	0.664986	0.249525	0.287231	0.0864061	0.714495	0.586731	0.845783	0.763268	0.917599	0.921357	0.390184	0.997996	0.629949
CCCTTCATGCAGTGTATTCCATAATAAATAAGCTTGTATCGATGTCTCTTTAATACACAC	A_65_P00713	AK141802	AK141802	gb|Mus musculus 12 days embryo spinal ganglion cDNA, RIKEN full-length enriched library, clone:D130003P04 product:unclassifiable, full insert sequence. [AK141802]	0.256284	-0.0726362	0.00684321	-0.0849475	0.190411	0.16467	-0.138509	0.0728796	0.152766	0.127025	-0.0966751	0.114714	0.32892	0.0917907	0.0257412	-0.211389	0.249441	0.0123112	0.015728	0.500534	0.94679	0.409266	0.0819409	0.113504	0.181282	0.478513	0.141247	0.241293	0.348234	0.266678	0.0312271	0.527689	0.862488	0.149804	0.090714	0.93397	0.178649	0.859357	0.987097	0.770631	0.747087	0.395737	0.500391	0.926267	0.299115
CTGCAGTTCAACGAATTTGTAAATACCGTACCTACCAAAGGATTTAACACTGAGAAAATT	A_55_P2097665	Arl4a	NM_001039515	ref|Mus musculus ADP-ribosylation factor-like 4A (Arl4a), transcript variant 2, mRNA [NM_001039515]	-0.300063	-0.436838	0.213853	-0.149111	0.14576	0.248759	0.0089846	-0.114204	-0.242971	-0.139972	0.270944	0.147755	0.136775	0.362963	-0.102999	0.123189	-0.513915	-0.287727	0.0537021	0.00859409	0.164679	0.329847	0.36343	0.107387	0.952922	0.454452	0.115567	0.382617	0.0803185	0.334214	0.53603	0.0970014	0.640886	0.567788	0.0206706	0.196338	0.311646	0.284485	0.586776	0.716787	0.91134	0.386263	0.982364	0.922985	0.261132
TAAAGACAAGCTGTTTAGTTTTCAACTGATGGAAACCTCGAGGAGTGGCGAGGAGACACA	A_55_P2133013	Cntfr	NM_001146080	ref|Mus musculus ciliary neurotrophic factor receptor (Cntfr), transcript variant 3, mRNA [NM_001146080]	0.155188	-0.0718358	0.16113	-0.241969	0.21245	0.257567	-0.0145743	-0.145532	0.148559	0.193676	0.154501	0.0235433	0.227024	0.403099	-0.0451172	0.130958	-0.00594203	0.170133	0.292329	0.640375	0.274481	0.103708	0.1712	0.0838865	0.920719	0.323023	0.313176	0.211405	0.294445	0.872279	0.287831	0.0566938	0.831661	0.528072	0.977108	0.424392	0.643764	0.910517	0.690696	0.467826	0.833097	0.34641	0.970053	0.886669	0.506654
TGAGTGTGCTCAAGGGTTCTGTCTGCTGATGTCAGTTCTTTTTGATTAAAGTGTCTCCTT	A_55_P2101340	Ramp3	NM_019511	ref|Mus musculus receptor (calcitonin) activity modifying protein 3 (Ramp3), mRNA [NM_019511]	0.0305003	0.147955	0.179845	-0.0927559	-0.0862868	0.159993	0.031168	-0.112608	0.156984	0.403264	0.306329	0.162553	-0.117455	0.272601	-0.24628	0.143776	-0.149345	0.240711	0.828035	0.317727	0.204363	0.50982	0.558596	0.257927	0.824333	0.424155	0.266855	0.00854509	0.0335697	0.250501	0.564419	0.174311	0.229918	0.470258	0.453347	0.240451	0.945133	0.7691	0.629823	0.828756	0.950426	0.577478	0.933209	0.915744	0.456344
TTTTATGAAGTGTCCAGACTAGTGTCTTAATTATTTTCATACTGACTAAGTAGCCTGGAC	A_52_P631189	Vps13a	XM_006527125	ref|PREDICTED: Mus musculus vacuolar protein sorting 13A (yeast) (Vps13a), transcript variant X2, mRNA [XM_006527125]	0.0840504	-0.0463631	-0.170993	0.0789028	0.0902209	-0.331024	-0.0401926	-0.0811282	0.300802	-0.120443	0.0457586	0.00482302	0.130413	-0.249896	0.421245	0.0409356	0.255044	-0.125266	0.539962	0.746815	0.215556	0.564964	0.530539	0.0191676	0.769089	0.554085	0.0323638	0.403274	0.73825	0.971885	0.511825	0.20089	0.0383163	0.83252	0.191942	0.528546	0.816338	0.943945	0.640206	0.857244	0.94253	0.172583	0.908804	0.942229	0.107125
AGATGAAGATTTTTTAGACCTTTCTGTTGACGTGGAACAAAACACATCAATTACTCACTG	A_52_P507187	Usp12	NM_011669	ref|Mus musculus ubiquitin specific peptidase 12 (Usp12), mRNA [NM_011669]	0.0608421	-0.133733	-0.0910546	-0.0401045	0.105618	-0.0972003	-0.0889563	-0.0462502	0.145446	-0.057373	-0.006451	0.0362551	0.194575	-0.0509501	0.202819	-0.0427061	0.151897	-0.0936282	0.559521	0.224405	0.383643	0.700174	0.335759	0.352663	0.394604	0.657065	0.166887	0.599673	0.950567	0.727707	0.201203	0.729349	0.183122	0.771764	0.304936	0.535565	0.826582	0.698739	0.76567	0.913957	0.902689	0.665094	0.690956	0.962766	0.334988
CTGTGTTATTTTGCATCTCCCATCTGCACAGATATTTGGGGTATTAAAGCAGAATGTGCT	A_55_P1987483	Pgm2	NM_028132	ref|Mus musculus phosphoglucomutase 2 (Pgm2), mRNA [NM_028132]	0.0446185	0.0145527	0.0552597	0.0545418	-0.0438087	-0.0121215	-0.0738744	-0.0128393	-0.0554625	-0.0237753	-0.0448212	0.0162139	0.0300658	0.000717889	-0.0316872	-0.0610351	-0.0106412	-0.0399891	0.466719	0.820446	0.368153	0.37435	0.49548	0.842816	0.230648	0.833643	0.366415	0.710917	0.464709	0.790861	0.734418	0.993373	0.7207	0.481341	0.90202	0.651993	0.773462	0.963281	0.755052	0.748674	0.936436	0.941473	0.552248	0.985985	0.559914
GCAGAAACTCCTAGAGTATATTCTGAGTTTTGTGGTGCTGTAGCGATCTCTCAGCACCTA	A_52_P11388	Gpam	NM_008149	ref|Mus musculus glycerol-3-phosphate acyltransferase, mitochondrial (Gpam), mRNA [NM_008149]	-0.593458	-0.874167	-0.389623	-0.406066	-0.135522	0.236908	-0.416232	0.220464	-1.07329	-0.700857	-0.869452	-0.232755	0.280709	0.0164432	-0.37243	-0.636696	-0.203835	-0.468101	0.0586407	0.00917363	0.209091	0.190853	0.674495	0.44239	0.1802	0.474501	0.00105111	0.0341966	0.00674805	0.450375	0.529478	0.969823	0.40495	0.147892	0.63953	0.296334	0.324429	0.290278	0.634263	0.588536	0.967346	0.731793	0.499328	0.924805	0.00815083
TTAGGTGGGGAACAGATACCAGGACTCCTACCTGATGGTCTTAAGAGTTCGAGCAGGTGG	A_52_P375939	Pex11g	AK029391	gb|Mus musculus 0 day neonate head cDNA, RIKEN full-length enriched library, clone:4833429A22 product:unclassifiable, full insert sequence. [AK029391]	0.014194	0.0578078	-0.0596098	-0.0189551	-0.00424606	-0.0264801	0.0393678	0.0141746	0.106132	0.0838983	0.0323286	0.00713542	-0.0436139	-0.0406547	0.0222341	0.0251932	0.0738037	0.0767629	0.8224	0.385367	0.348191	0.764421	0.94894	0.675622	0.534379	0.822638	0.0984827	0.209908	0.609624	0.91014	0.634467	0.649694	0.808302	0.778202	0.410924	0.403983	0.943313	0.807693	0.742993	0.938131	0.996269	0.865475	0.785924	0.985154	0.233913
GATCTAACTGGCTTTTCAAATGTATGGAGTATAACGTTCCAACTCCTCTAATGTAACAAC	A_52_P508991	Fmo1	NM_010231	ref|Mus musculus flavin containing monooxygenase 1 (Fmo1), mRNA [NM_010231]	0.0369445	-0.0503414	-0.135805	0.217874	-0.0145557	-0.308133	-0.101842	0.0455462	1.24508	0.951505	1.07233	1.21972	0.0872859	-0.353679	0.293577	-0.147388	0.172749	-0.268216	0.73685	0.662565	0.220482	0.0524108	0.899494	0.00719842	0.356359	0.678784	1.2354e-14	1.64241e-10	1.36876e-12	2.41651e-14	0.584204	0.0269849	0.0704712	0.345356	0.269639	0.0973764	0.91017	0.917917	0.6435	0.357797	0.992549	0.105582	0.662305	0.966171	2.82476e-12
TCTGCCGAGTGACTGGTGGGATGAAGGTGAAGGCTGACCGAGATGAGTCCTCTCCATATG	A_66_P134025	Rps14	NM_020600	ref|Mus musculus ribosomal protein S14 (Rps14), mRNA [NM_020600]	0.0887393	0.0904024	-0.0213794	0.150611	-0.0483712	-0.164093	-0.046708	0.00789744	0.093152	-0.0225698	-0.0169667	0.0376388	-0.00166314	-0.17199	0.115722	-0.0546055	0.110119	-0.0602085	0.139471	0.150884	0.718602	0.0142059	0.438236	0.0079298	0.432462	0.894044	0.121314	0.716842	0.774851	0.526499	0.984556	0.0451183	0.182531	0.515915	0.193451	0.484687	0.477144	0.626703	0.919722	0.220677	0.925685	0.110959	0.718788	0.99237	0.270102
GCCTTTATTAAAGAACTATGGTGTCTTGGCGTACAAGAGATAGTAACAAAACAACCAATA	A_51_P495825	Apof	NM_133997	ref|Mus musculus apolipoprotein F (Apof), mRNA [NM_133997]	0.119741	-0.0431288	-0.114033	0.00155622	0.155429	-0.017561	-0.0074405	0.0980282	0.457336	0.284346	0.223562	0.329031	0.162869	-0.115589	0.17299	-0.105469	0.233774	-0.044685	0.189073	0.64908	0.210614	0.986244	0.105886	0.845771	0.934305	0.280714	7.2336e-06	0.0042123	0.0166327	0.000666912	0.217141	0.367451	0.190403	0.41051	0.0723183	0.732805	0.540396	0.912682	0.635721	0.996656	0.767885	0.942761	0.975174	0.869031	0.000151683
TCCCAGGCTACACTTGAGTTTGTAATATTAAGTGCATCTTTAATAGTTCCATCTGCTAAA	A_52_P544560	Slc22a15	ENSMUST00000182040	ens|solute carrier family 22 (organic anion/cation transporter), member 15 [Source:MGI Symbol;Acc:MGI:3607704] [ENSMUST00000182040]	0.0938099	0.0585992	0.239455	0.250605	0.162741	0.381756	0.12753	0.392906	-0.513519	-0.294503	-0.367874	-0.102498	0.0352107	-0.0111497	-0.219016	-0.265376	-0.145645	-0.192005	0.462897	0.661316	0.0653747	0.0542335	0.227155	0.00429316	0.319576	0.00337367	0.00020513	0.0319144	0.005767	0.422792	0.848766	0.950653	0.239258	0.145692	0.420601	0.301315	0.771257	0.917122	0.433089	0.362676	0.858205	0.0795718	0.63499	0.317249	0.00226002
ACTAGTTAGTCTGATTGTTTCATACACTTTTGTGGTGGTGTAGGTCATGTTTACTGTCAC	A_51_P246119	Cenpf	NM_001081363	ref|Mus musculus centromere protein F (Cenpf), mRNA [NM_001081363]	0.0917362	0.00801992	-0.286307	-0.040716	-0.111909	-0.229439	-0.195625	0.0161519	0.44449	0.32696	0.0664465	0.278224	0.0837162	-0.245591	0.11753	-0.211777	0.378043	0.0487359	0.451702	0.949816	0.0222926	0.737694	0.381934	0.0641729	0.112593	0.894248	0.000641089	0.0133212	0.585092	0.0261187	0.63488	0.157714	0.50552	0.221755	0.0322086	0.78202	0.765471	0.990778	0.31261	0.92937	0.914133	0.307534	0.411595	0.99237	0.00558493
AAGGGAAAACCTGCTCGAAGCTGAATTGGTGGACTCTGCTCAATAAAGGCCATTACTCAA	A_51_P497061	Ppp2r2d	NM_026391	ref|Mus musculus protein phosphatase 2, regulatory subunit B, delta (Ppp2r2d), mRNA [NM_026391]	-0.166024	-0.143057	0.238794	-0.0168668	-0.0798936	0.208676	-0.0569271	-0.0469846	0.0763406	0.364911	0.481159	0.491101	-0.0229665	0.255661	-0.28857	-0.00994247	-0.404818	-0.126191	0.157768	0.244056	0.0446848	0.884572	0.513043	0.0777434	0.624587	0.68616	0.512135	0.00431281	0.000144982	0.000110674	0.891496	0.124803	0.0918108	0.951743	0.0171637	0.45496	0.503477	0.712926	0.388568	0.969132	0.939437	0.33498	0.837199	0.967934	0.688263
CCACTCTCAAGACCTCAGCAATAAGAAACTAAATGAAGCCGTGATTAAGCTCCCCAATTC	A_52_P68235	Rnf213	ENSMUST00000093902	ens|ring finger protein 213 [Source:MGI Symbol;Acc:MGI:1289196] [ENSMUST00000093902]	-0.0321296	-0.138701	-0.163088	-0.0364648	-0.0073668	-0.139608	-0.113938	-0.012984	0.14591	0.0136687	0.0149506	0.115905	0.106571	-0.126624	0.132241	-0.100954	0.130959	-0.102236	0.743291	0.181917	0.101519	0.710175	0.94289	0.159267	0.248859	0.894656	0.141686	0.894264	0.878819	0.24091	0.454678	0.363437	0.35439	0.467926	0.347402	0.473121	0.912964	0.65756	0.501648	0.918621	0.996218	0.461729	0.56933	0.99237	0.299673
GGCGTTGGGTGGCCTCTGGTATTTATTTGGCATTTATAAATATATAAACTCCTTTTTTAC	A_55_P2039180	Zswim8	NM_027996	ref|Mus musculus zinc finger SWIM-type containing 8 (Zswim8), transcript variant 1, mRNA [NM_027996]	0.0916479	0.0145637	0.0348143	-0.154435	-0.0364042	0.0563701	-0.113488	-0.132879	0.0873783	0.180153	0.0305447	0.0111536	0.0770841	0.189249	-0.0927743	0.019391	0.0568336	0.168999	0.19922	0.844339	0.62294	0.033422	0.623979	0.427008	0.113702	0.0654246	0.220566	0.0186911	0.666085	0.874675	0.453343	0.063614	0.367498	0.846269	0.570504	0.104348	0.551686	0.968138	0.883729	0.303948	0.960405	0.720801	0.413631	0.682949	0.402132
GGTGATGCTTGTTCTCAGTATTCCTTTATTGTCAGGAAACTGTGTCATTATTAAAGTTTG	A_55_P2091551	Arhgap9	NM_001285785	ref|Mus musculus Rho GTPase activating protein 9 (Arhgap9), transcript variant 1, mRNA [NM_001285785]	-0.021047	0.462603	-0.254858	0.132584	-0.242227	-0.515515	0.241424	-0.128073	0.932953	0.659664	0.699141	0.329644	-0.48365	-0.387442	0.273289	0.369497	0.233811	0.33002	0.899924	0.0111609	0.132848	0.429881	0.172204	0.00340884	0.153974	0.445627	1.32288e-06	0.000474281	0.000129506	0.0539276	0.0511283	0.106875	0.263257	0.123612	0.325902	0.178132	0.968946	0.311731	0.546905	0.7839	0.833565	0.0704191	0.46949	0.922338	3.70174e-05
GCGCCTTAAGGAAAGATTTCCAGCAAGGTGTTTGTTTCCGTTTTCTCTCTGTGCTTCTGT	A_51_P451052	Pgm5	NM_175013	ref|Mus musculus phosphoglucomutase 5 (Pgm5), mRNA [NM_175013]	-0.077759	0.192099	0.0558171	0.0100242	-0.132557	-0.0885858	0.137302	-0.134379	0.599348	0.643318	0.732924	0.461243	-0.269858	0.0457929	-0.0439708	0.271681	-0.133576	0.182075	0.682177	0.336893	0.768695	0.957859	0.506356	0.640947	0.470557	0.48	0.00273577	0.00222029	0.000344279	0.0185984	0.328969	0.864491	0.872942	0.314079	0.619065	0.508849	0.88701	0.779526	0.934636	0.988782	0.938133	0.848045	0.745342	0.926973	0.0170707
TTCACGCTAACCGGACACGCCATGCACTCGTTAGGTTCCTTTCTTTAGAAAACTCGTTTT	A_51_P135423	Capzb	NM_001037761	ref|Mus musculus capping protein (actin filament) muscle Z-line, beta (Capzb), transcript variant 1, mRNA [NM_001037761]	-0.0526156	-0.0444397	-0.125038	0.0539475	0.0255161	-0.0505683	0.033692	0.128417	-0.0611759	-0.13726	-0.133598	-0.038873	-0.00817593	-0.178986	0.0760844	-0.0947253	0.0724224	-0.0983872	0.342829	0.44409	0.0276302	0.33088	0.659632	0.361747	0.542328	0.0239043	0.270935	0.0214869	0.0190629	0.482372	0.918562	0.0258902	0.343851	0.228702	0.355743	0.222528	0.687952	0.837189	0.333986	0.71791	0.964828	0.672769	0.790657	0.545883	0.460834
GTTTACTTGTTTCTCACTTTTTGCTTCACAGAGCAGACATGTTTGGGCCCAGATTGTCTG	A_51_P305472	Rpn2	NM_019642	ref|Mus musculus ribophorin II (Rpn2), mRNA [NM_019642]	0.110246	0.113581	-0.0285175	-0.0339195	0.0865146	0.016991	0.0898498	0.011589	0.113269	0.0437458	-0.0254939	-0.103755	-0.00333513	0.00540202	0.0695236	0.0782608	0.138763	0.147501	0.0930649	0.0988076	0.659104	0.599951	0.20565	0.792525	0.168758	0.857588	0.0847131	0.519314	0.693236	0.113313	0.971567	0.952828	0.458916	0.393436	0.133677	0.120125	0.396434	0.564408	0.896894	0.873386	0.851906	0.921256	0.486848	0.988805	0.210165
CAGCTTGCTAGATGATGTCACGATTGTCTTGAGCATCATTTGCATTATCATTATTTTGTT	A_55_P2502256	Rabl2	NM_026817	ref|Mus musculus RAB, member RAS oncogene family-like 2 (Rabl2), mRNA [NM_026817]	-0.0521611	0.0315213	-0.159317	-0.0618432	-0.131674	-0.183067	-0.0479918	-0.0855932	0.426238	0.374845	0.319082	0.28148	-0.0836824	-0.097474	0.0513931	0.0376014	0.107156	0.0933645	0.512603	0.705499	0.0499602	0.438014	0.119303	0.0252793	0.54672	0.284623	2.6856e-06	4.66567e-05	0.000215287	0.000906331	0.468761	0.387793	0.655748	0.738089	0.342845	0.419251	0.801735	0.931958	0.401187	0.78889	0.785838	0.198152	0.793874	0.871461	6.59216e-05
ACGAAACAGGTCACCTGCAGATACTTTATGCATGGGGTTTGTAAGGAAGGCGATAACTGT	A_52_P642207	Mkrn1	NM_018810	ref|Mus musculus makorin, ring finger protein, 1 (Mkrn1), mRNA [NM_018810]	0.158776	0.143071	0.21505	0.200184	-0.0381724	0.0241412	-0.0538773	0.00927528	0.143487	0.205801	0.199761	0.262913	0.0157049	0.0148659	-0.0623136	-0.0631526	-0.0562733	-0.0571123	0.088671	0.141822	0.0229046	0.0335033	0.691694	0.79242	0.557613	0.919434	0.122784	0.0369771	0.0338602	0.0060927	0.905926	0.908739	0.639535	0.626735	0.664671	0.667674	0.387193	0.617132	0.316967	0.304135	0.970542	0.921256	0.799642	0.994731	0.272152
CTTCCCACCACAATGGACAGAAACCCTCTGAAACCGTGAGCCAAAATAAATCTTTCATTT	A_66_P127849	Gm19510	NR_045076	ref|Mus musculus predicted gene, 19510 (Gm19510), long non-coding RNA [NR_045076]	0.034325	-0.0344877	0.0232308	-0.316653	0.132586	0.0278644	0.0637734	-0.312019	0.26131	0.156588	0.250216	-0.125577	0.0688127	0.339884	0.104722	0.375792	0.0110941	0.282165	0.845192	0.851617	0.894855	0.0768972	0.473299	0.874049	0.716922	0.08116	0.142055	0.397581	0.159341	0.476223	0.787111	0.176086	0.681246	0.135604	0.964399	0.271301	0.951741	0.969632	0.97405	0.416514	0.932875	0.955051	0.885583	0.71553	0.300182
TCGAGTTGAACCTTCCCACAAGTCTAAGATTGTTGAGTTCCTTCAGTCCTTTGATGAGAT	A_52_P168097	Atp2a2	NM_009722	ref|Mus musculus ATPase, Ca++ transporting, cardiac muscle, slow twitch 2 (Atp2a2), transcript variant 2, mRNA [NM_009722]	0.0200749	0.0200814	-0.0527194	-0.224551	-0.0591236	0.106285	-0.0591171	-0.0655457	0.0349132	0.200322	-0.0378811	-0.0443097	-6.52117e-06	0.171831	-0.165409	0.00642867	0.0727943	0.244632	0.874216	0.879984	0.677866	0.0818726	0.656976	0.403792	0.641457	0.605748	0.783135	0.136997	0.765238	0.726925	0.999972	0.340477	0.370234	0.971401	0.685053	0.187511	0.960325	0.975428	0.904694	0.429	0.964644	0.702915	0.846513	0.952686	0.877215
ACATGACTTGCGAATATTTATATAAAAATGAGTGTTACAATGAGATTACCCCCTACCCTC	A_52_P617619	Fbrs	AK037952	gb|Mus musculus 16 days neonate thymus cDNA, RIKEN full-length enriched library, clone:A130066O17 product:CDNA FLJ12489 FIS, CLONE NT2RM2001588 homolog [Homo sapiens], full insert sequence. [AK037952]	0.0561612	0.0870639	0.036203	-0.143572	-0.141401	-0.0640562	-0.110499	-0.243832	0.192558	0.269904	0.1726	0.0392674	-0.0309027	0.179775	-0.0773453	0.133333	0.0199583	0.230636	0.708755	0.581232	0.809632	0.341777	0.371716	0.670155	0.46342	0.109827	0.204174	0.0920302	0.254193	0.793879	0.887135	0.399411	0.722579	0.531223	0.925161	0.292534	0.897982	0.887782	0.948083	0.724866	0.912016	0.863343	0.741257	0.746162	0.382039
GTTCAACAGCCTGGATGCTCTCCTGCTTCAGCCTGCTTTTGCCAGGCAACTTTGGCACAC	A_66_P128977	AK037511	AK037511	gb|Mus musculus 16 days neonate thymus cDNA, RIKEN full-length enriched library, clone:A130022L22 product:unclassifiable, full insert sequence. [AK037511]	0.043995	0.0115663	0.0145426	0.102981	0.138142	-0.0900701	0.105713	-0.00163187	0.114596	-0.113616	0.0851434	-0.0222019	0.0324286	-0.0884382	0.228212	0.107345	0.0294523	-0.0914145	0.671454	0.915245	0.888395	0.323039	0.207864	0.386772	0.310512	0.987434	0.272109	0.298837	0.413059	0.83038	0.829057	0.547003	0.133611	0.465215	0.840742	0.543519	0.882765	0.984361	0.971827	0.71227	0.85199	0.690678	0.627242	0.999302	0.462116
GGCACATACCATGTTATCTTAGATGAAACCCATTACAAGGAGTTGTTGGCACATCATGTG	A_51_P323435	Gtf2h2	NM_022011	ref|Mus musculus general transcription factor II H, polypeptide 2 (Gtf2h2), mRNA [NM_022011]	0.0391175	0.036679	-0.11815	0.0700018	0.0597821	-0.15683	0.0573436	0.0313217	0.160344	-0.0562676	0.00307701	-0.0229449	0.00243846	-0.188152	0.216612	0.0260219	0.157267	-0.0333228	0.722399	0.750748	0.286111	0.525615	0.604994	0.158863	0.602826	0.776004	0.149941	0.626321	0.97769	0.834855	0.987798	0.230508	0.178868	0.867212	0.31502	0.8345	0.904105	0.944924	0.698496	0.837268	0.956837	0.460949	0.82536	0.9815	0.31116
GAGGTTTTCCCTGTACCCTGCATTTTCGAGTAAGATATTTTATACCTGATCCCAACACAC	A_51_P343757	Ptpn3	NM_011207	ref|Mus musculus protein tyrosine phosphatase, non-receptor type 3 (Ptpn3), mRNA [NM_011207]	0.104166	0.0521107	0.123595	0.0389631	0.0730557	0.0231669	0.0210005	-0.061465	-0.139132	-0.189021	-0.119703	-0.202168	0.0520552	0.0846319	0.0498888	0.0824655	-0.0194292	0.0131476	0.426392	0.703601	0.346023	0.765356	0.594066	0.859103	0.872156	0.63803	0.289445	0.17186	0.361271	0.126415	0.78318	0.646897	0.791985	0.655324	0.916151	0.944568	0.75004	0.931207	0.741818	0.938319	0.956349	0.948331	0.95269	0.959226	0.481755
CAATGAGATGGTCATCCTTCCTTTAGGTACACTAGTCATTACCCTGCCATTCATATGCAT	A_51_P327539	Olfr341	NM_146950	ref|Mus musculus olfactory receptor 341 (Olfr341), mRNA [NM_146950]	0.275003	0.214509	0.0223751	0.112834	0.0309284	-0.13171	-0.0295659	-0.0412518	-0.203387	-0.366026	-0.456015	-0.467701	0.0604943	-0.0904585	0.162639	0.0116859	0.252628	0.101675	0.0506844	0.142201	0.870859	0.414075	0.830368	0.341071	0.829933	0.764478	0.144382	0.0143596	0.0017651	0.00138121	0.761749	0.64249	0.416552	0.95212	0.198575	0.610696	0.303784	0.617497	0.966807	0.774277	0.987889	0.654855	0.93531	0.980357	0.303654
GCTTCTAACCATCTATGTAGATTGGCACCGGCATGATAATCGGCATAGAAACATGCTCAT	A_52_P445538	Agtpbp1	NM_001048008	ref|Mus musculus ATP/GTP binding protein 1 (Agtpbp1), transcript variant 2, mRNA [NM_001048008]	-0.106318	0.159898	-0.0268373	0.140015	-0.152423	-0.0280507	0.113792	0.138801	-0.110308	0.0140647	-0.0308271	-0.00581804	-0.266215	-0.166852	-0.124372	-0.025009	-0.0794806	0.0198828	0.531852	0.371133	0.87434	0.411098	0.393711	0.868711	0.503551	0.415132	0.516643	0.937007	0.855857	0.972646	0.282181	0.488054	0.613505	0.916997	0.740628	0.935553	0.811635	0.801392	0.967609	0.771593	0.916939	0.9527	0.766952	0.911495	0.691511
CTTCAGCGGGACAGTTCTTCGCATCTCTAGATCCCATTAGCGAGGCGTCTGCCATCCTCA	A_51_P179701	Hlx	NM_008250	ref|Mus musculus H2.0-like homeobox (Hlx), mRNA [NM_008250]	0.110824	-0.320215	-0.160534	0.0100257	0.35103	-0.129771	-0.080009	0.040789	0.358196	-0.122605	0.086837	0.207635	0.431039	-0.17056	0.480801	-0.120798	0.271359	-0.33024	0.516928	0.0787913	0.349124	0.953134	0.0548417	0.44833	0.639477	0.811079	0.0404846	0.494336	0.611249	0.22747	0.0865325	0.480833	0.0568943	0.617072	0.264127	0.186048	0.803422	0.532393	0.743668	0.987639	0.697084	0.735905	0.845341	0.983905	0.125615
CTGCTTTGTACAGAAGTTACTGCAATAAAGGAAGTGGAGTCATCACAAGTTTAATACTTA	A_55_P2099448	Slc12a2	NM_009194	ref|Mus musculus solute carrier family 12, member 2 (Slc12a2), mRNA [NM_009194]	0.21398	0.373763	0.0190375	0.056828	-0.0155006	-0.114625	0.144282	-0.0768347	0.30008	0.200955	0.105137	-0.11598	-0.159782	-0.0377905	0.0991246	0.221117	0.194943	0.316935	0.0756232	0.0040941	0.872101	0.631234	0.900534	0.334931	0.22631	0.516818	0.0142883	0.110363	0.376065	0.329313	0.353467	0.821249	0.563664	0.190457	0.247356	0.0696085	0.360853	0.226763	0.967125	0.887224	0.992549	0.649201	0.547575	0.93614	0.0589744
ATATCTTTAAGCAAATGGAGAGGAATGACTACCGGACACTACGCCAGAGCATTATTGACA	A_66_P122883	Pde8a	NM_008803	ref|Mus musculus phosphodiesterase 8A (Pde8a), mRNA [NM_008803]	-0.0561912	-0.0598589	-0.0373438	-0.113139	0.205157	-0.0430799	0.20149	-0.118875	0.187741	-0.0604966	0.206588	-0.113776	0.0036677	0.0757948	0.248237	0.320364	-0.0188473	0.0532798	0.729872	0.725807	0.818428	0.487823	0.2329	0.791161	0.219385	0.466161	0.251932	0.723009	0.208145	0.485387	0.987583	0.741881	0.295252	0.168307	0.934687	0.821185	0.906886	0.938332	0.951176	0.817724	0.859268	0.920544	0.540018	0.923938	0.439108
TCAGACAGTGTTTCTGTAAAACTAAAAAGACTGATCTCAGTAACTTCTGAATCCAGTGCC	A_52_P58471	Tmem199	NM_199199	ref|Mus musculus transmembrane protein 199 (Tmem199), mRNA [NM_199199]	0.160159	0.0720963	-0.258836	-0.0206863	0.189512	-0.313542	0.101449	-0.0753926	0.351996	-0.151058	-0.0669993	-0.243841	0.0880631	-0.23815	0.503054	0.176841	0.418996	0.0927827	0.142492	0.52483	0.0200686	0.847917	0.0991316	0.00547062	0.349317	0.485728	0.00203508	0.186175	0.535339	0.0279599	0.573803	0.123558	0.00231285	0.249899	0.00836546	0.553527	0.481976	0.868849	0.303584	0.960498	0.762238	0.0914958	0.657286	0.929923	0.0136502
CTCTTGAGTGACTATCATCTGCATATCTCTGTAAGTTCAAGTGTGTCGTTTCCAATCCCT	A_52_P414420	Dcun1d1	NM_033623	ref|Mus musculus DCN1, defective in cullin neddylation 1, domain containing 1 (S. cerevisiae) (Dcun1d1), transcript variant 3, mRNA [NM_033623]	0.25895	0.231266	0.0438358	0.0938651	0.0244801	-0.152803	-0.003204	-0.102774	0.46038	0.283097	0.245266	0.145696	0.0276841	-0.0500293	0.177283	0.0995698	0.215114	0.137401	0.0076508	0.0216672	0.638193	0.316197	0.802117	0.106017	0.972547	0.273004	1.08318e-05	0.00559262	0.0111988	0.122766	0.837462	0.704206	0.193229	0.451013	0.107566	0.311379	0.127131	0.375944	0.890974	0.707967	0.984385	0.384207	0.989562	0.864595	0.000213458
GGATTACAGACATAGCCAAATCCAGGAACCGTACCATATACAACCACTCTAGCAAATGGC	A_55_P2158565	Gm31907	XR_877378	ref|PREDICTED: Mus musculus predicted gene, 31907 (Gm31907), transcript variant X8, ncRNA [XR_877378]	0.281844	0.221793	0.207365	-0.142541	0.0744975	0.0704387	0.0144473	-0.279468	0.466272	0.462214	0.391794	0.0978789	0.0600502	0.349906	0.00405881	0.293915	0.0744786	0.364335	0.126876	0.249267	0.258438	0.435476	0.696796	0.699195	0.936778	0.130024	0.0135187	0.0191364	0.0360467	0.59161	0.820074	0.178879	0.987731	0.25739	0.772572	0.172112	0.459682	0.717359	0.678445	0.787297	0.970656	0.877178	0.975769	0.771095	0.0566952
TAAAGCCCCTTCCTGCGAATGAATGTTAATGCTATATTACCCTTAGATCCCTACTTCAGT	A_65_P14330	AK139039	AK139039	gb|Mus musculus adult male aorta and vein cDNA, RIKEN full-length enriched library, clone:A530098L17 product:unclassifiable, full insert sequence. [AK139039]	0.238291	0.0503639	-0.0122102	0.0166704	0.0779968	-0.00821482	-0.10993	0.0206658	-0.0131559	-0.0993676	-0.263657	-0.133061	0.187927	-0.0288806	0.0862117	-0.130596	0.250501	0.0336935	0.0591807	0.698085	0.921365	0.892796	0.548503	0.947047	0.376292	0.867325	0.915297	0.445218	0.0376758	0.285218	0.29747	0.868877	0.630979	0.456747	0.156933	0.850919	0.325689	0.929813	0.980738	0.971693	0.947145	0.982085	0.677666	0.989245	0.954915
TTTTATTTTGCACTCACTTTGATAAGGGTCATGGGTCCTTCAAAGTTTTAGACCTAAATG	A_51_P411223	Mospd1	NM_027409	ref|Mus musculus motile sperm domain containing 1 (Mospd1), transcript variant 1, mRNA [NM_027409]	0.0804813	0.215649	0.0232154	0.174127	-0.023264	-0.00590868	0.111904	0.145003	0.141947	0.159302	0.0846811	0.117781	-0.135168	-0.150912	-0.0173553	-0.0330994	0.0572659	0.0415219	0.491344	0.0832167	0.842254	0.140429	0.849191	0.959595	0.33987	0.217822	0.227507	0.197132	0.469144	0.315391	0.425558	0.362524	0.918215	0.840985	0.728623	0.805998	0.789329	0.540756	0.957553	0.526005	0.989086	0.985664	0.651621	0.837899	0.410541
CCTATTCTTACAAATGAAGACTCTGGGGTCCAAAGAAGTTTAGCTATCATCTACACTATT	A_66_P135577	BE691133	AK132899	gb|Mus musculus adult male testis cDNA, RIKEN full-length enriched library, clone:4930505F18 product:unclassifiable, full insert sequence. [AK132899]	0.150459	0.510975	-0.18944	0.0955982	-0.0888142	-0.203212	0.271703	0.081826	0.246894	0.132496	-0.0930041	-0.282881	-0.360517	-0.285038	0.114398	0.189877	0.339899	0.415377	0.37156	0.00547797	0.261845	0.56914	0.613905	0.229247	0.110234	0.625872	0.145666	0.452481	0.57963	0.0967487	0.142688	0.23301	0.638064	0.424799	0.156392	0.092535	0.711389	0.246125	0.680708	0.859789	0.959405	0.547159	0.40775	0.957376	0.305258
TAGGAGAAAGGCCAAAGATGAACTCTGAGAAGCAAAATATCTTCTGTTCAAATCATGGTG	A_51_P262421	Kdelc1	NM_023645	ref|Mus musculus KDEL (Lys-Asp-Glu-Leu) containing 1 (Kdelc1), mRNA [NM_023645]	0.307814	0.180694	-0.170218	0.0819004	0.0537363	-0.313776	-0.0733836	-0.0616579	0.400118	0.0326057	-0.077914	-0.0661883	0.12712	-0.252118	0.367512	-0.0117257	0.478032	0.0987939	0.000772265	0.0491043	0.0517645	0.34119	0.550273	0.00062707	0.39326	0.472635	2.62889e-05	0.716656	0.364968	0.440933	0.308355	0.0420574	0.00470739	0.922835	0.000264487	0.427443	0.042896	0.471219	0.404648	0.724529	0.947753	0.0290339	0.690448	0.924456	0.000435752
CTGTCATCTACATTCTCACCTCAGCAACTGTAAGCCTATGAGGTGGTCCTCATGAACTAT	A_52_P102432	Dsg1c	ENSMUST00000054128	ens|desmoglein 1 gamma [Source:MGI Symbol;Acc:MGI:2664358] [ENSMUST00000054128]	1.17875	0.662811	0.789028	0.774617	0.403972	0.0679175	-0.111971	0.0535064	-0.252321	-0.588375	-0.642047	-0.47657	0.515943	0.0144112	0.336054	-0.165477	0.389726	-0.111806	2.53831e-05	0.0152462	0.00291851	0.0034231	0.130856	0.787276	0.65664	0.831619	0.318692	0.0300715	0.0137935	0.0633874	0.16178	0.967691	0.359004	0.642278	0.276659	0.759219	0.0071207	0.336819	0.171147	0.125385	0.798066	0.918553	0.855312	0.985985	0.512471
ACATTGTGACATGCTGTCATCTACAAAGTCTGTGCTTGAGAAATGTGTCATTGAGTCACC	A_55_P2716261	Dlgap1	ENSMUST00000156946	ens|discs, large (Drosophila) homolog-associated protein 1 [Source:MGI Symbol;Acc:MGI:1346065] [ENSMUST00000156946]	0.494169	0.50417	0.380619	0.327293	-0.0680644	-0.192293	-0.0580631	-0.245619	0.308357	0.184129	0.194807	0.00725107	-0.0100013	0.0533263	0.124228	0.187556	0.11355	0.176878	0.0106728	0.0128278	0.0458972	0.0841991	0.727705	0.304849	0.755375	0.191669	0.103095	0.348372	0.298646	0.968946	0.970442	0.839604	0.645739	0.477734	0.666746	0.513312	0.147961	0.325319	0.392183	0.434573	0.973798	0.623118	0.90282	0.821266	0.241511
AAACGTAGACAAGTATGAGCTGTTTGAAAAGCTGGAACTTGTGAAGGGCCAGAAGCGGAA	A_55_P2168587	Cdk9	NM_130860	ref|Mus musculus cyclin-dependent kinase 9 (CDC2-related kinase) (Cdk9), mRNA [NM_130860]	0.0785145	-0.133171	-0.197646	0.0426305	0.156909	-0.126103	-0.0547772	0.114174	0.15058	-0.132431	-0.12558	0.0433704	0.211686	-0.240276	0.283011	-0.168951	0.27616	-0.175802	0.345387	0.130153	0.0206843	0.607113	0.0760117	0.13274	0.509221	0.172457	0.07419	0.132245	0.13431	0.600908	0.0829361	0.0449967	0.0221486	0.153823	0.0221624	0.147702	0.689408	0.606321	0.30594	0.876671	0.74233	0.425836	0.77035	0.808915	0.191584
GGAAACATTTTGCATAGAGTTGCTGCCTCTTTGAAATTATGTTCTCAAAGTAGTTTCCCA	A_52_P419939	Prpf6	ENSMUST00000139955	ens|PRP6 pre-mRNA splicing factor 6 homolog (yeast) [Source:MGI Symbol;Acc:MGI:1922946] [ENSMUST00000139955]	0.0794822	0.0661731	0.0306682	0.0913952	0.0805873	-0.0834628	0.0672782	-0.0227357	0.0314849	-0.132565	-0.0173292	-0.107343	0.0133091	-0.0607271	0.16405	0.090014	0.0488141	-0.0252221	0.540313	0.626633	0.812882	0.481666	0.553821	0.520313	0.604013	0.860679	0.807998	0.33177	0.893574	0.409084	0.943471	0.740396	0.384189	0.623606	0.789937	0.893112	0.816684	0.905782	0.948894	0.814562	0.948895	0.782051	0.82606	0.988904	0.892332
AGGAAGCAGAGAAGCTACGAGAAGAACGCCTTGCACAGTATGAGTCCAAGAAAGCTAAAA	A_51_P412595	Eef1b2	NM_018796	ref|Mus musculus eukaryotic translation elongation factor 1 beta 2 (Eef1b2), mRNA [NM_018796]	0.13904	0.109733	-0.0150469	0.123748	0.0075954	-0.14817	-0.0217123	-0.00937464	0.138175	-0.0175907	-0.0159125	-0.00357486	0.0293077	-0.138795	0.155765	-0.0123376	0.154087	-0.0140159	0.00844148	0.043793	0.766633	0.0181194	0.886374	0.00523146	0.668643	0.853259	0.0088258	0.74082	0.753646	0.943761	0.69009	0.0579096	0.0385837	0.863336	0.0361302	0.848664	0.132863	0.457266	0.934141	0.240509	0.992549	0.0890122	0.861043	0.988509	0.0411516
GGAGAGGAGATTGATCTATTGCCGAGAAAAAATTCTCTTTAGGAATCCTTCACCACCAAG	A_52_P104606	Tmem52b	NM_001081186	ref|Mus musculus transmembrane protein 52B (Tmem52b), mRNA [NM_001081186]	0.131257	0.0121129	0.383236	-0.120564	-0.0886073	0.329135	-0.207751	-0.174665	-0.176977	0.240765	0.0750016	0.108089	0.119144	0.503799	-0.417742	-0.033087	-0.251979	0.132677	0.411632	0.942186	0.019755	0.450492	0.596344	0.0435802	0.196368	0.276031	0.269811	0.154277	0.638083	0.498435	0.606203	0.029572	0.0755523	0.88321	0.266625	0.566077	0.739753	0.989272	0.303402	0.796198	0.956445	0.257175	0.516738	0.865701	0.459358
CCATTGGCACTCTCCCTTCTGTCTACGACTATTCCGAAGAACTGTACTATAAATAAACTT	A_55_P2738817	Otud5	NM_001290536	ref|Mus musculus OTU domain containing 5 (Otud5), transcript variant 1, mRNA [NM_001290536]	0.0451059	0.0425224	0.0813227	-0.02645	-0.0221119	0.0360555	-0.0246954	-0.0717172	0.0823846	0.140552	0.118601	0.0715796	0.00258353	0.107773	-0.0581674	0.0470218	-0.0362168	0.0689724	0.570119	0.609617	0.307934	0.738824	0.790379	0.649656	0.755558	0.367938	0.301736	0.0962673	0.139666	0.368849	0.982059	0.339008	0.613177	0.675243	0.746828	0.549111	0.832606	0.898969	0.714865	0.929874	0.981892	0.852669	0.902846	0.902132	0.494713
ACCGGAAATGCCAGTGCCGAACAGGTCTTTACTACTATGACCCAAAATTTCCAGAATCGT	A_55_P2155197	Tnfrsf22	NM_023680	ref|Mus musculus tumor necrosis factor receptor superfamily, member 22 (Tnfrsf22), mRNA [NM_023680]	0.163453	0.00745283	-0.0974786	-0.347752	0.0587734	0.232564	-0.0972268	-0.0177093	0.282094	0.455884	0.0211621	0.10068	0.156	0.250273	-0.17379	-0.0795174	0.260932	0.355205	0.334902	0.96638	0.563887	0.043986	0.739754	0.172396	0.564891	0.916347	0.0995743	0.0129135	0.900118	0.551209	0.524109	0.296918	0.478158	0.738909	0.277084	0.150863	0.681377	0.993642	0.858122	0.334957	0.973798	0.478806	0.804272	0.994362	0.235901
CCCCTTTCCTCTACCCATTTATCTGTATATATATGTGTGTGTATGTACACACACACACAC	A_55_P2520428	Fam169b	NM_001013811	ref|Mus musculus family with sequence similarity 169, member B (Fam169b), mRNA [NM_001013811]	0.321989	-0.0510671	0.148751	0.318248	0.325204	0.0240439	-0.0478521	0.193541	0.325794	0.0246339	0.152556	0.393949	0.373057	-0.169497	0.301161	-0.241393	0.173239	-0.369315	0.00437703	0.651592	0.171884	0.0048112	0.00590423	0.823395	0.657191	0.0776363	0.00397337	0.827414	0.16141	0.000642519	0.0205538	0.269191	0.0588027	0.118193	0.258913	0.0217777	0.0988864	0.913598	0.594417	0.144165	0.417586	0.934029	0.855589	0.710192	0.0226624
CCTAGACCTCGAAGCATTAAAGTTCCTGGGGAGGATCTGGTAGAATCTTAGGCACATTTC	A_66_P140350	Gm34868	XR_381698	ref|PREDICTED: Mus musculus predicted gene, 34868 (Gm34868), ncRNA [XR_381698]	0.230925	0.156749	0.0928178	0.232691	0.0129392	-0.111069	-0.0612362	0.0288044	0.225384	0.101376	0.0872768	0.177317	0.0741754	-0.139873	0.124008	-0.0900406	0.138107	-0.0759416	0.0497548	0.198324	0.421631	0.0481079	0.914625	0.337025	0.595216	0.802409	0.0552425	0.40283	0.44968	0.128438	0.656815	0.392072	0.458516	0.580729	0.398028	0.649203	0.301391	0.675365	0.789904	0.345803	0.993086	0.651131	0.821452	0.982426	0.156523
GACCTAAGACATATTTCACCAGTTGATTTAAGAATGATCTGTCAAGCCAAAGGAAAACAG	A_55_P2722105	Actr3	ENSMUST00000188362	ens|ARP3 actin-related protein 3 [Source:MGI Symbol;Acc:MGI:1921367] [ENSMUST00000188362]	0.0397057	0.162184	0.110316	0.137828	-0.232446	0.0984225	-0.109968	0.125934	-0.157272	0.173596	-0.0866618	0.14924	-0.122478	-0.0275117	-0.330868	-0.235902	-0.0706102	0.0243562	0.824881	0.390722	0.539483	0.443865	0.220697	0.583907	0.540758	0.483925	0.382766	0.358548	0.6295	0.407331	0.637978	0.913651	0.207312	0.35485	0.780861	0.925359	0.944148	0.809547	0.848467	0.791785	0.854834	0.816598	0.789879	0.929531	0.575098
CGGTCCTCCGGACAGAGTTCGGTGCTCCTGGGGTAGCCCTTTTGCATTAGCACTTCAAAA	A_51_P445487	Mturn	NM_001289740	ref|Mus musculus maturin, neural progenitor differentiation regulator homolog (Xenopus) (Mturn), transcript variant 1, mRNA [NM_001289740]	-0.015054	-0.0397819	-0.00167273	0.0571146	-0.0672443	-0.0147815	-0.0919722	0.0440059	0.130299	0.182762	0.143681	0.279659	0.0247279	-0.0587873	-0.0524629	-0.135978	-0.0133813	-0.0968965	0.861154	0.659736	0.984492	0.507962	0.457685	0.863642	0.28834	0.609632	0.135038	0.0478135	0.100281	0.00211883	0.842852	0.629521	0.674291	0.267282	0.912452	0.438752	0.957291	0.916176	0.996279	0.827973	0.929487	0.950392	0.606951	0.953693	0.290237
TTTTGGCAGTTATGGGCATACAGAAAGACAGACAGGCAAAACACCTATACACATTAAATG	A_55_P2737762	Oxa1l	ENSMUST00000198107	ens|oxidase assembly 1-like [Source:MGI Symbol;Acc:MGI:1916339] [ENSMUST00000198107]	-0.0429228	-0.140254	0.203091	0.207575	0.0716656	-0.111614	-0.0256653	-0.107131	0.129598	-0.0536814	0.375612	0.294147	0.0973309	-0.00448314	0.18328	0.0814655	-0.246014	-0.347828	0.771191	0.366949	0.173239	0.164143	0.643641	0.450792	0.861907	0.469069	0.381791	0.728807	0.0139989	0.0511759	0.649295	0.982856	0.39327	0.696433	0.242067	0.108978	0.925435	0.799232	0.596139	0.556415	0.96259	0.737613	0.948388	0.923956	0.574296
TGAAAGCTTAAGCCCAGAAGAAAGTGAAAACGTGACTGGAGAAGAGTCTTCAGGCAGCAT	A_52_P539540	Setd3	NM_028262	ref|Mus musculus SET domain containing 3 (Setd3), mRNA [NM_028262]	0.00716926	-0.0462963	-0.185444	0.0885113	0.0512406	-0.111947	-0.00222498	0.162009	0.121093	-0.0420941	-0.0715201	0.0927135	0.0534656	-0.273955	0.163187	-0.164234	0.192613	-0.134808	0.928206	0.57971	0.0237117	0.269345	0.54007	0.164166	0.97769	0.046644	0.133088	0.614475	0.370937	0.24759	0.643268	0.0184468	0.161737	0.149309	0.0922463	0.246024	0.978039	0.887647	0.31967	0.66807	0.944635	0.468118	0.991454	0.634263	0.287509
ATCATTCTTGTCATAGCGAGGAGAAGTGTCCCCCTTGTACTTTCCTAACTCAGAAGTGGT	A_55_P2132467	Nfx1	NM_001290448	ref|Mus musculus nuclear transcription factor, X-box binding 1 (Nfx1), transcript variant 2, mRNA [NM_001290448]	0.0339812	-0.0495827	-0.0115837	0.0676491	0.0279287	-0.0199791	-0.0556352	0.0592536	0.0532154	0.00530757	0.0076505	0.122539	0.0835639	-0.0792328	0.0479078	-0.114889	0.0455649	-0.117232	0.690534	0.579983	0.891958	0.429271	0.754963	0.814814	0.515158	0.488354	0.533514	0.952678	0.928515	0.155551	0.500029	0.512225	0.698496	0.343275	0.705786	0.345284	0.891024	0.887776	0.972876	0.783421	0.977538	0.930264	0.774911	0.930309	0.705722
ACTGCTATAATGTATGATTGATTCTAAGACTGATCCAGTTGTAAAGGAAAACCATGTGAG	A_52_P1116825	Gtf3c3	ENSMUST00000041638	ens|general transcription factor IIIC, polypeptide 3 [Source:MGI Symbol;Acc:MGI:2138383] [ENSMUST00000041638]	0.233563	0.0558309	-0.0326315	0.154509	0.0876716	-0.181589	-0.0900603	0.00555206	0.316027	0.046767	0.0498328	0.145445	0.177732	-0.187141	0.26926	-0.0956124	0.266194	-0.0986782	0.0420284	0.63539	0.771133	0.172826	0.457391	0.110569	0.423568	0.960507	0.00693411	0.691123	0.657084	0.198872	0.277315	0.24167	0.102764	0.547361	0.098494	0.544496	0.28213	0.909095	0.935596	0.567414	0.929415	0.39109	0.71246	0.997628	0.0345959
GAAACCATGTCCCCCAAAACAAACCAAAAAACAACAACAAAGCCAAGATGGTACTCTGGA	A_55_P2085412	Ankle1	NM_172756	ref|Mus musculus ankyrin repeat and LEM domain containing 1 (Ankle1), mRNA [NM_172756]	0.0388099	0.184062	-0.248583	0.0295939	0.0259372	-0.20255	0.171189	0.075626	0.451498	0.223011	0.164106	0.0685428	-0.145252	-0.278176	0.228488	0.095563	0.287392	0.154468	0.865624	0.445617	0.281589	0.897322	0.914123	0.379214	0.456788	0.741707	0.0540272	0.356167	0.475511	0.765125	0.662381	0.393013	0.49289	0.768349	0.377661	0.642458	0.958103	0.838015	0.695698	0.97292	0.992912	0.686104	0.736653	0.975293	0.15404
TTGATGGAACTAAATTCACCTGTGGTTTTGACGGCTGTGGCTCCACCTACAAAAACGCAA	A_55_P2733767	Rlf	NM_001081013	ref|Mus musculus rearranged L-myc fusion sequence (Rlf), mRNA [NM_001081013]	0.128241	-0.103158	0.100482	-0.207328	0.133894	0.312006	-0.0975052	0.0041962	-0.12464	0.0534711	-0.1524	-0.0506987	0.231399	0.307809	-0.178112	-0.101701	0.0277597	0.10417	0.182686	0.304732	0.294535	0.0339976	0.184626	0.00196767	0.30889	0.96486	0.195028	0.593078	0.114802	0.595132	0.0989386	0.0264196	0.201185	0.451726	0.836763	0.451912	0.534393	0.759641	0.705411	0.305168	0.839507	0.0523818	0.625924	0.997901	0.370955
AAACCTGCACACCACAAACTATAACCGATAGTAAAAGTCAGATATATGGGGGGTATTGAA	A_55_P1969530	Zfp146	NM_011980	ref|Mus musculus zinc finger protein 146 (Zfp146), mRNA [NM_011980]	0.103836	-0.0326366	0.051766	-0.0994691	0.00296391	0.174661	-0.133509	0.0234256	0.0296389	0.201336	-0.022431	0.134503	0.136472	0.151235	-0.171697	-0.156934	0.0520699	0.0668325	0.212953	0.706669	0.531878	0.232484	0.972714	0.0392075	0.111341	0.776866	0.719988	0.0241242	0.786096	0.108778	0.257887	0.199836	0.156378	0.183727	0.656222	0.577387	0.567745	0.931958	0.845732	0.631608	0.998704	0.244454	0.409408	0.9815	0.837291
CCCTCCTAACTCCCTTGAGGGTTTTTTGTTTTATTTTATCTTAGGATGCTGCTTAGATTA	A_55_P1952394	Cphx1	NM_175342	ref|Mus musculus cytoplasmic polyadenylated homeobox 1 (Cphx1), mRNA [NM_175342]	-0.219143	-0.330816	-0.326775	-0.147366	0.122328	0.000206071	0.0106546	0.179615	-0.0781862	-0.200308	-0.185819	-0.0168578	0.111673	-0.179409	0.122122	-0.168961	0.107632	-0.18345	0.140782	0.0363875	0.0304642	0.318621	0.42893	0.998881	0.942187	0.225446	0.595194	0.197922	0.210099	0.908652	0.600481	0.389893	0.566963	0.417866	0.604986	0.39089	0.479125	0.433168	0.346385	0.709811	0.924526	0.999603	0.978108	0.842517	0.752423
ACTTGTCGGAAGTGGAGGCACTACAGACACTACAGAAGAAGGAAATCGAGGACTTATACA	A_55_P2728347	Wnk4	NM_175638	ref|Mus musculus WNK lysine deficient protein kinase 4 (Wnk4), mRNA [NM_175638]	-0.116904	-0.158549	0.462285	-0.040679	0.248368	0.283887	0.206722	-0.219077	-0.344651	-0.309132	0.234538	-0.191261	0.0416454	0.502964	-0.035519	0.425799	-0.579189	-0.11787	0.544207	0.433563	0.0199123	0.832554	0.222283	0.14493	0.285703	0.258272	0.0784738	0.130534	0.226675	0.322817	0.88125	0.0697243	0.898613	0.122674	0.0378914	0.672715	0.819268	0.832345	0.303584	0.956678	0.855832	0.442127	0.604833	0.854804	0.199322
ATCTTCAGTGGTAACAATCTCTTCTTTCTCCAGACGGACATGAACCAGATGTCTCAGCTC	A_51_P372112	Gpc6	NM_001079844	ref|Mus musculus glypican 6 (Gpc6), transcript variant 1, mRNA [NM_001079844]	0.200881	0.0242381	0.109413	0.0194768	0.144113	-0.137264	-0.0325296	-0.227201	0.516858	0.235481	0.42539	0.230719	0.176643	0.0899366	0.281377	0.194671	0.0914675	0.00476128	0.287469	0.901973	0.560537	0.917322	0.46531	0.465771	0.86237	0.2298	0.00819931	0.235248	0.0275471	0.222784	0.516898	0.734802	0.303672	0.464515	0.730468	0.986028	0.639046	0.98233	0.85707	0.978689	0.931265	0.747611	0.948475	0.843475	0.0390736
GAGAATTTCATTCATCAATAAACCAAAGCCAATAGCTGGAGACTTGAGATCTGGTTGGAA	A_51_P447976	Fam46c	NM_001142952	ref|Mus musculus family with sequence similarity 46, member C (Fam46c), mRNA [NM_001142952]	0.081806	0.268579	0.13826	-0.237979	-0.419487	0.129584	-0.232714	-0.246655	0.0218708	0.570942	0.0783245	0.0643838	-0.186773	0.376239	-0.549071	0.0139407	-0.0564537	0.506558	0.726191	0.275955	0.554464	0.310874	0.0919536	0.57949	0.321575	0.293777	0.925358	0.0236403	0.737389	0.782786	0.581528	0.257965	0.109807	0.966317	0.864241	0.139283	0.90517	0.741005	0.854938	0.703423	0.75534	0.814921	0.636911	0.874894	0.960996
CGGGACTAGATCCGTTGTCTCTTTTAGCCACTGAATGTGTAGAAAAAACGTCTGATTCTG	A_55_P2736690	Dennd4c	NM_184088	ref|Mus musculus DENN/MADD domain containing 4C (Dennd4c), mRNA [NM_184088]	0.0499985	-0.0628709	-0.0220843	-0.00143699	0.0254656	0.16322	-0.0874039	0.183867	-0.127411	0.0103437	-0.199494	0.0717776	0.112869	-0.0206473	-0.137754	-0.271271	0.0720829	-0.0614339	0.653033	0.590088	0.842454	0.989679	0.827032	0.146689	0.433046	0.103174	0.254993	0.92926	0.077826	0.519203	0.484464	0.895448	0.394156	0.0895349	0.646759	0.702982	0.872629	0.891232	0.957629	0.997957	0.986821	0.444528	0.719223	0.737189	0.442439
GAGTCGGAAGATGATGATTCAGAGGAGGAATCTGAGGAAGACAGCTCAGAAAAGCAATCT	A_51_P347452	Htatsf1	NM_028242	ref|Mus musculus HIV TAT specific factor 1 (Htatsf1), transcript variant 1, mRNA [NM_028242]	0.177486	0.164784	0.0539237	0.15881	-0.133387	-0.101966	-0.146089	0.0029205	0.186012	0.217433	0.0624501	0.211459	0.0127021	-0.104887	-0.0314206	-0.149009	0.123562	0.0059735	0.0235968	0.0437566	0.479759	0.0416342	0.0999002	0.184673	0.0600043	0.96938	0.0179946	0.00886908	0.413571	0.00769136	0.908288	0.332306	0.775761	0.170752	0.254408	0.956793	0.217847	0.457048	0.820607	0.329667	0.763343	0.494708	0.323194	0.997996	0.0699479
CCCTTACTTTCCATTCATCCCAGACCAGCCGTTCAGGGTGGAGATTCTTTGCGAGCACCC	A_66_P108877	Lgalsl	NM_173752	ref|Mus musculus lectin, galactoside binding-like (Lgalsl), mRNA [NM_173752]	-0.369429	-0.246976	-0.16961	-0.28093	-0.0676101	0.121507	0.054843	0.0101868	0.0781304	0.267248	0.277949	0.233293	-0.122453	0.11132	-0.189117	0.0446562	-0.199819	0.0339544	0.0919677	0.278078	0.433157	0.196949	0.765083	0.573786	0.7993	0.962319	0.717297	0.241069	0.201651	0.282509	0.695395	0.715275	0.54587	0.883584	0.513332	0.913473	0.394014	0.741868	0.795757	0.595238	0.978302	0.81286	0.922139	0.997628	0.835444
CTGATGAAGTACACCAGCTGACAGTGGCTAAGATGGAACTGAAGAATCAGTCCAGGATGC	A_51_P187507	Acad10	NM_028037	ref|Mus musculus acyl-Coenzyme A dehydrogenase family, member 10 (Acad10), mRNA [NM_028037]	0.271812	0.302876	0.252678	0.212389	0.0179511	0.082151	0.0490156	0.0418615	0.256496	0.320696	0.237363	0.230209	-0.0310645	0.0402895	-0.0641999	0.00715412	0.0191334	0.0904874	0.0126008	0.00831642	0.0197945	0.0481077	0.870569	0.43574	0.641148	0.690482	0.0181152	0.00541343	0.0280322	0.0328382	0.838314	0.78629	0.673485	0.961585	0.897514	0.552979	0.160066	0.283597	0.303402	0.345803	0.991994	0.726931	0.846388	0.968262	0.0702696
GAAGTGCAGTTAATCCCTTAGGTATTTCTCAAGTTGTAATATCTCTGTGTCTGTTACTGT	A_51_P392593	Dmxl1	ENSMUST00000181907	ens|Dmx-like 1 [Source:MGI Symbol;Acc:MGI:2443926] [ENSMUST00000181907]	0.246912	0.0821333	0.012122	-0.0530583	0.0457082	-0.0563204	-0.119071	-0.121501	0.23158	0.129551	-0.00321089	-0.00564079	0.164779	0.0651803	0.102029	0.00242989	0.23479	0.135192	0.0397309	0.504835	0.917572	0.650923	0.71004	0.631066	0.312203	0.302549	0.0530653	0.294676	0.978129	0.961588	0.334246	0.694198	0.548585	0.988295	0.161107	0.427419	0.27586	0.860764	0.980014	0.894546	0.972254	0.842237	0.628643	0.879329	0.152124
TCTGTGGGGCTGGCGGTCATTCTGGACACAGACAGTAAGAGGGATTCAGAAGCAGCCAGA	A_55_P2055379	Park2	NM_016694	ref|Mus musculus Parkinson disease (autosomal recessive, juvenile) 2, parkin (Park2), mRNA [NM_016694]	0.314975	0.0791098	0.102614	0.122094	0.116896	0.0780323	-0.118969	0.0975121	0.25247	0.213606	0.0401085	0.25659	0.235865	-0.0194797	0.038864	-0.216481	0.212361	-0.0429837	0.0215838	0.57106	0.441628	0.360604	0.403584	0.557894	0.372909	0.464513	0.0626702	0.130503	0.762933	0.0586671	0.224671	0.917458	0.840115	0.253016	0.262024	0.823442	0.209457	0.884155	0.800634	0.739326	0.918346	0.804084	0.675319	0.923866	0.170752
TAAAGGTCCCGGTGTCACCCTGGGCTTTTCAGGGAGGTGTTTAATAAAGGCTTAATAAAC	A_55_P1954758	Prickle1	NM_001033217	ref|Mus musculus prickle homolog 1 (Drosophila) (Prickle1), mRNA [NM_001033217]	-0.0881056	0.206278	-0.0962788	0.188855	-0.288077	-0.502728	0.00630658	-0.217594	0.632757	0.418106	0.624584	0.400683	-0.294383	-0.285134	0.214651	0.223901	0.00817319	0.0174227	0.510839	0.146095	0.472647	0.162422	0.0447413	0.000470161	0.962367	0.108778	2.16462e-05	0.00446189	2.64284e-05	0.00428019	0.133605	0.136468	0.271142	0.239981	0.965511	0.928329	0.800548	0.62303	0.816056	0.554185	0.667703	0.0251126	0.985793	0.745208	0.000372802
ATCCCCAAGGACTTCTGGGAGCAGGAGGTTCGTGATATTCGGGGCTACCTGACAGAGCAA	A_52_P21659	Pck2	NM_028994	ref|Mus musculus phosphoenolpyruvate carboxykinase 2 (mitochondrial) (Pck2), mRNA [NM_028994]	-0.136143	-0.690474	-0.190281	-0.0708035	0.0434103	-0.226346	-0.510921	-0.106869	0.465993	0.196236	0.411855	0.815907	0.554331	-0.119477	0.269756	-0.404052	0.0541374	-0.619671	0.37608	8.798e-05	0.218014	0.644179	0.786994	0.144279	0.00165087	0.486412	0.00377563	0.225662	0.00970878	3.02047e-06	0.0157702	0.581764	0.227997	0.0672765	0.802639	0.00742205	0.714483	0.0401448	0.642076	0.892079	0.981186	0.441512	0.0802313	0.929947	0.0217764
TTTAGTTACAGTTTGGGGTGGGTTTGTTGTTGTTGTTGTTGTTGTTGTTGTTGGGTTTTT	A_55_P1975210	Fubp3	NM_001033389	ref|Mus musculus far upstream element (FUSE) binding protein 3 (Fubp3), transcript variant 1, mRNA [NM_001033389]	0.0787775	-0.0211034	0.0601242	0.0586993	0.0906812	0.0760393	-0.00919972	0.0746143	-0.185534	-0.200176	-0.204187	-0.120373	0.0998809	0.00142496	0.0146419	-0.0838141	0.0186533	-0.0798027	0.369363	0.817867	0.492428	0.502687	0.324975	0.386084	0.916124	0.394972	0.0383286	0.0333537	0.0233246	0.17281	0.43172	0.990796	0.907917	0.498597	0.879987	0.529341	0.709258	0.963032	0.827785	0.826425	0.897844	0.690322	0.968695	0.909139	0.120824
TAAAACACTTTGTTTGCTGGACATGGTAGGCACTCACTCCTTTAATCCCAGCACTCCAAA	A_55_P2735360	Cpd	AK142583	gb|Mus musculus 0 day neonate kidney cDNA, RIKEN full-length enriched library, clone:D630049G17 product:carboxypeptidase D, full insert sequence. [AK142583]	0.157812	0.209489	0.185316	-0.16923	0.190663	0.384261	0.24234	0.0297146	0.20378	0.397378	0.231285	0.0186592	-0.0516773	0.354546	-0.193598	0.212625	-0.0275041	0.378719	0.311302	0.201613	0.235503	0.278014	0.244389	0.0164991	0.122944	0.847942	0.192813	0.0179694	0.140494	0.904149	0.818019	0.110882	0.39058	0.334475	0.900117	0.0969519	0.660704	0.678712	0.658166	0.676059	0.865442	0.160453	0.426725	0.98785	0.368526
AGCATTCAGTCAGCACCCAGGGCTCTGGCTGGGATACAATCCTGTATAGTTCCCATTTTT	A_51_P191700	Col18a1	NM_009929	ref|Mus musculus collagen, type XVIII, alpha 1 (Col18a1), transcript variant 2, mRNA [NM_009929]	0.121671	0.07347	0.0715067	0.112085	-0.00495919	-0.00849368	-0.0531607	0.0320847	0.0764628	0.0729283	0.026298	0.111543	0.0482015	-0.0405784	0.00353449	-0.0852454	0.0501648	-0.0386151	0.0202939	0.172479	0.163919	0.0317271	0.925832	0.867214	0.298309	0.528541	0.137245	0.175598	0.605185	0.0325178	0.513594	0.572838	0.961701	0.239111	0.486171	0.60042	0.20344	0.647243	0.586264	0.297951	0.994535	0.952035	0.615631	0.938685	0.293634
ATTTTAATGTGTTCCTCAGAACGTATGTATTGACTTCTACAATAAATGACTGGCTGGTGA	A_55_P1960331	Srbd1	NM_030133	ref|Mus musculus S1 RNA binding domain 1 (Srbd1), mRNA [NM_030133]	0.275111	0.0845448	-0.0186682	0.170553	0.0422782	-0.0855256	-0.148288	0.103696	0.126144	-0.00165933	-0.167635	0.0843489	0.190567	-0.189221	0.127804	-0.251984	0.293779	-0.0860082	0.0138477	0.456327	0.862622	0.119029	0.708845	0.429522	0.173835	0.338957	0.245923	0.988298	0.125297	0.435851	0.226743	0.218872	0.415379	0.103841	0.0592759	0.582823	0.167175	0.840705	0.96425	0.494037	0.972254	0.722645	0.493015	0.889784	0.432701
TGAGCTCCTGGTATTATGATCTTCTTCTTTTTCTTCCCTCTTGTTTCCTCTTTTATAAAA	A_66_P130086	Adap2os	XR_862104	ref|PREDICTED: Mus musculus uncharacterized LOC105242792 (LOC105242792), ncRNA [XR_862104]	-0.00343339	0.0507657	-0.0248611	0.0183827	0.0653462	-0.0385706	0.119545	0.00467318	0.0525202	-0.0513966	0.0310925	-0.0837796	-0.0541991	-0.0432438	0.103917	0.114872	0.0214277	0.032383	0.981371	0.742168	0.865755	0.900516	0.672078	0.793156	0.41798	0.974646	0.721147	0.739083	0.83257	0.569549	0.799288	0.8353	0.626241	0.581326	0.917931	0.87922	0.993664	0.943347	0.965337	0.974128	0.967346	0.921357	0.70879	0.998542	0.838048
GTAGGAGTTATAGCTATATCAAAATGGTTTATAATCTTATCTTCAATTATTGTGTAAGGA	A_52_P747490	AK052118	AK052118	gb|Mus musculus 12 days embryo eyeball cDNA, RIKEN full-length enriched library, clone:D230048A16 product:unclassifiable, full insert sequence. [AK052118]	0.0454131	-0.1213	-0.00124395	0.326898	0.15484	-0.130497	-0.0118731	0.197645	-0.0573865	-0.342724	-0.104044	0.105474	0.166714	-0.328142	0.285338	-0.209518	0.0466571	-0.448199	0.683422	0.30155	0.991079	0.0050326	0.188945	0.244529	0.915016	0.0809593	0.606539	0.00504774	0.352121	0.345604	0.304084	0.0417954	0.0820678	0.187431	0.766932	0.00767765	0.887797	0.757938	0.998256	0.146856	0.841278	0.563879	0.968606	0.714801	0.760548
AGTGCCCTGTCTCCTCTGGTCTTTGACTTGATCAATATTTCTCTACTTTTTTGGGGGGTG	A_55_P2735910	Smco4	NM_133214	ref|Mus musculus single-pass membrane protein with coiled-coil domains 4 (Smco4), mRNA [NM_133214]	0.0724663	0.107336	-0.0021786	0.103336	-0.0522206	-0.0282116	-0.0173509	0.0773026	0.0536105	0.0776195	-0.0210344	0.0736191	-0.0348697	-0.105514	-0.024009	-0.0946535	0.0746449	0.00400036	0.23416	0.0955535	0.971232	0.0924748	0.411659	0.640921	0.77405	0.204909	0.377011	0.224524	0.727879	0.226923	0.690667	0.220838	0.783981	0.271271	0.384364	0.963553	0.590672	0.562332	0.993411	0.449423	0.920325	0.848045	0.911082	0.832378	0.570058
TTAAGGTTCTGATGAAGGCAGACCCTGATCACCAGGAGTCTTTACAAACAGAGGCTATTC	A_55_P2729313	Tsr1	NM_177325	ref|Mus musculus TSR1 20S rRNA accumulation (Tsr1), mRNA [NM_177325]	-0.047721	0.115226	-0.33622	-0.108783	-0.19912	-0.174736	-0.0361736	0.0527013	0.127748	0.152133	-0.160751	-0.0718759	-0.162947	-0.227437	-0.0243846	-0.0888749	0.288499	0.224008	0.688857	0.358537	0.00684097	0.363238	0.116039	0.147169	0.761404	0.658414	0.286515	0.22709	0.18153	0.546928	0.347471	0.18134	0.88763	0.598237	0.0919777	0.198524	0.890217	0.793908	0.224354	0.74137	0.782614	0.445014	0.905392	0.962766	0.478332
GTACACTAGCTTTTTGTAAAGCTTGATCCTTCCTTGATGATACATTGCTGCTCTTATTTT	A_55_P1988970	Mkks	NM_001286981	ref|Mus musculus McKusick-Kaufman syndrome (Mkks), transcript variant 3, mRNA [NM_001286981]	0.160749	0.0151947	-0.0811094	-0.131592	0.0641678	-0.0756645	-0.0813866	-0.126147	0.255191	0.115359	0.0133323	-0.0314282	0.145554	0.0504826	0.139832	0.0447605	0.241858	0.146787	0.136533	0.891889	0.448174	0.220982	0.566685	0.479036	0.446634	0.240356	0.020352	0.305046	0.900461	0.768203	0.348459	0.737848	0.367547	0.766613	0.113806	0.344435	0.473596	0.9783	0.803492	0.621277	0.951273	0.756143	0.729308	0.847644	0.0764499
AGAAATCAGCTTTGAGGCCTGTTTTGCCCAGTTCTTCTTCCTCCATGGGTTCTCTTTCAT	A_52_P87793	Olfr635	NM_147118	ref|Mus musculus olfactory receptor 635 (Olfr635), mRNA [NM_147118]	0.13884	-0.0038079	-0.0989851	0.158058	0.068811	-0.372215	-0.0738372	-0.115172	0.352184	-0.0888415	0.114359	0.073024	0.142648	-0.257043	0.441026	0.0413348	0.237825	-0.161865	0.461511	0.984588	0.599029	0.402308	0.727225	0.0527114	0.694694	0.540913	0.0661929	0.652605	0.543762	0.697884	0.601049	0.336138	0.110646	0.87644	0.373143	0.553138	0.770685	0.996426	0.873194	0.766086	0.973798	0.280648	0.873811	0.939457	0.177551
GCTCTTGGAATATGAAAAGACCTAACCAAGACCAAGACCTCGCTATGAAATACTAGCTTA	A_52_P400999	Arhgap31	NM_020260	ref|Mus musculus Rho GTPase activating protein 31 (Arhgap31), mRNA [NM_020260]	-0.104976	0.243286	-0.172437	0.158763	-0.17457	-0.402687	0.173691	-0.0714872	0.324412	0.0962956	0.256951	0.0117726	-0.348262	-0.3312	0.228117	0.245179	0.0674612	0.084523	0.426349	0.0830163	0.194074	0.231149	0.209721	0.00358194	0.190914	0.587295	0.0170294	0.486229	0.0557744	0.928659	0.072865	0.0801985	0.235066	0.191727	0.716964	0.6577	0.750003	0.540756	0.618887	0.630634	0.852444	0.0720772	0.509823	0.949321	0.0671184
GAATGTTCCTGGAGGCTGTTTCTTATGTATAGGGTTTTTAAAATGTGATTCCTTTGTTTG	A_55_P2053491	Pdia6	NM_027959	ref|Mus musculus protein disulfide isomerase associated 6 (Pdia6), mRNA [NM_027959]	0.0655303	-0.039624	-0.178627	-0.263154	0.122705	-0.00348238	0.0175508	-0.0880099	-0.0092504	-0.135438	-0.253408	-0.358968	0.105154	0.0845275	0.126187	0.105561	0.244157	0.22353	0.59926	0.761685	0.156218	0.0392537	0.349853	0.977687	0.887915	0.480926	0.940778	0.302658	0.0467423	0.00583985	0.560803	0.631652	0.485559	0.549674	0.17023	0.219439	0.847858	0.948541	0.575736	0.321858	0.906421	0.992857	0.959072	0.927249	0.969838
TGTGAAAGGTTTCCATCCTCTACTGTGGTCCAGAAATCAATGTGTTTGTCTGACAAAAAA	A_55_P1992045	Msi2	NM_054043	ref|Mus musculus musashi RNA-binding protein 2 (Msi2), transcript variant 1, mRNA [NM_054043]	-0.0973651	-0.202232	0.04086	-0.078404	0.0443422	0.0529809	-0.0605249	-0.0662832	-0.10694	-0.0983013	0.0312851	0.0255269	0.104867	0.119264	-0.0086387	0.00575824	-0.138225	-0.123828	0.140522	0.00479612	0.53198	0.233237	0.517903	0.418436	0.355857	0.31243	0.106384	0.155588	0.631953	0.695801	0.270643	0.200349	0.927186	0.950228	0.139038	0.194564	0.478728	0.241128	0.845736	0.631942	0.939491	0.713514	0.662184	0.883688	0.246626
TTAAAAATGTGAAACTTTATATACTTCAAGCTTAAAATTACTTATTAAGTGTAATAAAAA	A_55_P2139886	Sft2d1	NM_134114	ref|Mus musculus SFT2 domain containing 1 (Sft2d1), mRNA [NM_134114]	0.336371	-0.116012	-0.141312	0.0358462	0.269744	-0.000428599	-0.182639	0.176729	0.242086	-0.0280865	-0.235597	0.123771	0.452383	-0.177158	0.270172	-0.359368	0.477683	-0.151858	0.0173773	0.420474	0.304538	0.793357	0.0653001	0.9975	0.18628	0.200645	0.0820747	0.844821	0.0903212	0.367811	0.0266057	0.362096	0.177473	0.0684598	0.0169444	0.445166	0.188285	0.825251	0.712632	0.946299	0.723204	0.998925	0.505207	0.830156	0.20539
GAGTAGAGGAAACCACGGGCCTCAGCTATACATCTGACAGGATTGATGTCTAAAATATTC	A_55_P2729553	Masp1	AK032944	gb|Mus musculus 12 days embryo male wolffian duct includes surrounding region cDNA, RIKEN full-length enriched library, clone:6720477L23 product:mannan-binding lectin serine protease 1, full insert sequence. [AK032944]	0.253548	0.241112	-0.130004	0.125581	0.206248	0.00298287	0.193812	0.258568	0.37558	0.172314	-0.00797229	0.0567834	0.0124359	-0.255585	0.203265	-0.0647557	0.383552	0.115531	0.0744112	0.104621	0.353767	0.370223	0.163368	0.98294	0.169393	0.0690507	0.0096466	0.242625	0.954426	0.684248	0.950947	0.199426	0.317459	0.742878	0.0569847	0.56838	0.358286	0.573385	0.746749	0.7461	0.827575	0.994542	0.487779	0.68789	0.0438856
CCAGCCATCTCTGTTCCTGATCAGGGTCTGGCTCTCTAGAGGTTGCATTAGAAATATATT	A_51_P461031	Ostm1	NM_172416	ref|Mus musculus osteopetrosis associated transmembrane protein 1 (Ostm1), mRNA [NM_172416]	0.0856755	0.211371	-0.0778569	0.0768635	-0.0269737	-0.0869794	0.0987222	0.067741	0.022192	-0.0378137	-0.14134	-0.172322	-0.125696	-0.15472	0.0600056	0.0309812	0.163532	0.134508	0.348482	0.0310061	0.393807	0.399819	0.77737	0.34127	0.280804	0.457664	0.807226	0.691959	0.125176	0.0632434	0.342595	0.232718	0.649181	0.809651	0.207616	0.310193	0.691269	0.413901	0.77325	0.764703	0.979785	0.65497	0.599787	0.922985	0.891809
TCCTTCTGAGGTAGCATCTCCAATCAAAAAGCTTGATAATAAAGATGTCTGTGAGTTCTG	A_66_P124472	Cyb5d2	NM_001024926	ref|Mus musculus cytochrome b5 domain containing 2 (Cyb5d2), mRNA [NM_001024926]	0.117343	0.10405	-0.0361063	0.0824951	0.0505417	-0.0124967	0.0372491	0.106105	-0.0314889	-0.0945273	-0.184938	-0.116082	0.0132926	-0.118601	0.0630384	-0.0688556	0.153449	0.0215549	0.30461	0.384601	0.750755	0.46909	0.671747	0.912413	0.74315	0.352728	0.781733	0.429246	0.108791	0.309771	0.935648	0.461793	0.702021	0.668558	0.342054	0.895839	0.653685	0.807113	0.930341	0.806088	0.967346	0.968931	0.896963	0.896263	0.876489
TGGACATACACAGAACCAAACCATGAGTTAGTTTGTCATGTGCCCCAGAAAAAGGTGGGA	A_51_P415126	Tgfa	NM_031199	ref|Mus musculus transforming growth factor alpha (Tgfa), mRNA [NM_031199]	0.0319184	0.0439479	-0.105575	0.194768	0.0922283	-0.139149	0.104258	0.161194	0.00504662	-0.226331	-0.132447	-0.0755109	-0.0120294	-0.300343	0.231377	-0.0569362	0.137494	-0.15082	0.762218	0.691322	0.319463	0.0699691	0.406151	0.191323	0.325471	0.131388	0.961825	0.0455713	0.213172	0.47519	0.937248	0.0489504	0.134989	0.702816	0.35883	0.326308	0.92119	0.927801	0.723858	0.400648	0.918599	0.502236	0.64056	0.77172	0.980024
ATCCCCGTGCACAAGTGGTGCATCAGACACTTCTACAAGCCTATGCTCAGACATGGCAGC	A_52_P456134	Dgat1	NM_010046	ref|Mus musculus diacylglycerol O-acyltransferase 1 (Dgat1), mRNA [NM_010046]	0.0714883	-0.0610675	0.0700526	0.14232	-0.00397494	-0.0113291	-0.136531	0.0609382	-0.0394268	-0.046781	-0.0408624	0.156606	0.132556	-0.0722673	0.00735419	-0.197469	0.00143561	-0.203387	0.333865	0.430398	0.34356	0.0582091	0.958919	0.877643	0.0687557	0.409393	0.592667	0.545217	0.579314	0.0379476	0.217845	0.488563	0.945011	0.0629202	0.988992	0.0616292	0.680462	0.830054	0.74053	0.371548	0.997599	0.956982	0.340899	0.911177	0.750398
GTGGGTGGAGGATTCCTTCAGTTTTGCTTTTACAAACAATCCCCTAGAAGCATGAGCTAT	A_51_P329949	Fam13a	NM_153574	ref|Mus musculus family with sequence similarity 13, member A (Fam13a), mRNA [NM_153574]	-0.101427	0.0301414	0.511459	0.37168	0.145445	0.392644	0.277013	0.252865	-0.134629	0.11257	0.478256	0.454108	-0.131568	0.139779	-0.247199	0.0241479	-0.612886	-0.341539	0.690068	0.909965	0.0491216	0.148486	0.585911	0.127437	0.278955	0.322465	0.596857	0.673077	0.0650537	0.0792463	0.721083	0.697569	0.503161	0.946429	0.0934313	0.356077	0.890682	0.983341	0.398915	0.536986	0.955694	0.417656	0.598403	0.886547	0.753673
CCACCCTCTCTCCTAGCTTGGTAATGAAGTGTATTTATTGGTGAAGGAAACAGCTGCTCT	A_52_P517140	Wdtc1	NM_199306	ref|Mus musculus WD and tetratricopeptide repeats 1 (Wdtc1), mRNA [NM_199306]	0.00773495	-0.0281631	0.0986326	0.181855	0.0654683	0.0101381	0.0295703	0.093361	-0.0568429	-0.112173	0.0340547	0.0978455	0.0358981	-0.0832229	0.0553302	-0.0637907	-0.0908976	-0.210019	0.930952	0.763675	0.272549	0.0465371	0.485612	0.909583	0.740606	0.298657	0.525238	0.234707	0.703071	0.276342	0.781484	0.510805	0.669178	0.613865	0.472831	0.10972	0.978845	0.948862	0.689405	0.341664	0.935332	0.968074	0.896225	0.877492	0.698706
AGATCAAATCTATGAAAATAAAGACTGTCTTAAAGCCCGTCCCCCTGGTCGGGATCATGG	A_66_P138459	Gm11738	AK039839	gb|Mus musculus 0 day neonate thymus cDNA, RIKEN full-length enriched library, clone:A430017M22 product:unclassifiable, full insert sequence. [AK039839]	-0.0755803	0.0534015	0.00695672	-0.0403008	0.0576764	0.0941701	0.186658	0.0469126	-0.183533	-0.147039	-0.100996	-0.240741	-0.128982	0.0472575	-0.0364937	0.139746	-0.082537	0.0937022	0.532131	0.673461	0.95404	0.738626	0.649067	0.436892	0.127118	0.697774	0.133437	0.249094	0.404639	0.0511097	0.462284	0.78199	0.834771	0.41478	0.629186	0.592776	0.811658	0.922538	0.988722	0.929772	0.963631	0.727493	0.433152	0.969202	0.288048
GGGTGTTTTTAAAGTTCCACATTTATATTCCCAACCTGAGAAACAAGTACTCTATCTACT	A_55_P2101580	Zhx3	NM_177263	ref|Mus musculus zinc fingers and homeoboxes 3 (Zhx3), mRNA [NM_177263]	0.14671	-0.169325	0.114296	-0.00283908	0.0907593	0.200783	-0.225276	0.0836472	-0.154057	-0.0440339	-0.186471	0.122452	0.316035	0.117136	-0.110023	-0.308923	0.0324134	-0.166486	0.154253	0.117832	0.264838	0.977743	0.397104	0.053557	0.031223	0.412922	0.135113	0.680224	0.0721732	0.232739	0.0367186	0.417482	0.457078	0.0364271	0.821858	0.262415	0.498645	0.591184	0.683038	0.994601	0.917599	0.282984	0.252632	0.911495	0.290381
TGTCGTGCACACCCTCACCAAACATCCTAGGCCGATGAGTTCCTAGTTAAATCATTATCT	A_66_P130788	M17518	M17518	gb|Mouse lactate dehydrogenase A-4 pseudogene mRNA, 3' end. [M17518]	-0.257819	0.0731656	-0.121339	-0.0452194	-0.148578	-0.00449141	0.182406	0.0716284	-0.020177	0.12391	0.116303	0.00552505	-0.330985	-0.0761199	-0.144087	0.110778	-0.13648	0.118385	0.0973939	0.648942	0.429588	0.767771	0.357049	0.97659	0.237173	0.64022	0.895132	0.441752	0.44885	0.971204	0.140627	0.725278	0.51696	0.609348	0.529302	0.594128	0.406667	0.912652	0.793926	0.939004	0.908308	0.992599	0.558478	0.959796	0.943191
GGAAAGTTTGTAACTAGTCCTGGTGTCAATGCTTACTGGCATTTTATTGCCATGAGATAA	A_65_P09765	Stat1	AK039458	gb|Mus musculus adult male spinal cord cDNA, RIKEN full-length enriched library, clone:A330045H06 product:signal transducer and activator of transcription 1, full insert sequence. [AK039458]	0.20839	0.0853449	-0.245175	-0.135015	0.17507	-0.202316	0.0520245	-0.0921558	0.883629	0.506244	0.430065	0.285885	0.123045	-0.11016	0.377385	0.14418	0.453565	0.22036	0.112888	0.530805	0.0635918	0.300279	0.201789	0.123463	0.688228	0.478092	1.95454e-08	0.000522597	0.00173266	0.0317048	0.513188	0.54844	0.0493578	0.432887	0.0166683	0.244142	0.435621	0.871808	0.428678	0.695257	0.848454	0.411547	0.870369	0.926267	1.03405e-06
ATGGCGGGAACCGTAGCCAGGAGGGACGATTCTGACGTTGGGTGATAAATCCACCCTGAA	A_51_P426246	Anks3	NM_028301	ref|Mus musculus ankyrin repeat and sterile alpha motif domain containing 3 (Anks3), mRNA [NM_028301]	-0.0539614	-0.129427	-0.19272	-0.0685128	0.0138191	0.0381109	-0.0616461	0.162318	-0.0876689	-0.0633771	-0.226427	-0.00246329	0.0754651	-0.124207	-0.0242918	-0.223964	0.138758	-0.0609138	0.589497	0.220485	0.0587154	0.493748	0.895018	0.702908	0.537837	0.109246	0.382011	0.545868	0.0275145	0.980316	0.602525	0.381158	0.866685	0.117887	0.328425	0.674057	0.843009	0.695761	0.418986	0.82102	0.992549	0.879448	0.787995	0.745208	0.574549
TTTAAGAGTAAAGGCAACTACGATGAAGGGTTTGGTCGTAAACAGCACAAGGAGCTCTGG	A_55_P2182736	Limd2	NM_172397	ref|Mus musculus LIM domain containing 2 (Limd2), mRNA [NM_172397]	0.243027	0.336883	0.0438605	0.440751	-0.0742473	-0.159848	0.0196087	0.237043	0.559529	0.473928	0.360363	0.577797	-0.093856	-0.396891	0.0856009	-0.217434	0.199166	-0.103868	0.1301	0.0475365	0.781975	0.00763259	0.65534	0.315793	0.901498	0.139574	0.000934321	0.00633788	0.0270731	0.000662949	0.682948	0.0817801	0.709461	0.334402	0.376181	0.651329	0.465115	0.46625	0.939058	0.173381	0.964106	0.632646	0.963709	0.778515	0.00746361
GAGGGCTGCCTGCCTGGCCCGTGTTTCCCTTTGTATAGCTTCATTAAATCCTCAATAACC	A_55_P2187053	Tpm1	NM_001164255	ref|Mus musculus tropomyosin 1, alpha (Tpm1), transcript variant Tpm1.10, mRNA [NM_001164255]	0.137202	0.165815	-0.0368246	0.103374	0.0989209	-0.122364	0.127533	0.0178347	0.0238497	-0.197435	-0.150177	-0.259876	-0.0286125	-0.140199	0.221285	0.109699	0.174027	0.0624404	0.10773	0.0650979	0.661531	0.222564	0.265076	0.150183	0.134096	0.83194	0.776619	0.0293346	0.0791772	0.00329215	0.814267	0.241788	0.0744351	0.358252	0.147947	0.608613	0.425337	0.507113	0.897792	0.622684	0.873342	0.44903	0.442869	0.985985	0.873101
CCTGGGCTTCTAAAATGCTATTGTGTGTGTGTATTGGTAACAATGGGAGAATAAAACTGA	A_52_P345566	Tmbim4	BC027637	gb|Mus musculus transmembrane BAX inhibitor motif containing 4, mRNA (cDNA clone MGC:41260 IMAGE:1346012), complete cds. [BC027637]	-0.090815	-0.131419	0.0643983	0.0508441	0.052607	0.120957	0.0120027	0.107403	-0.0145175	0.0538322	0.140696	0.236096	0.0406043	0.0135542	-0.0683498	-0.0953998	-0.155213	-0.182263	0.323297	0.175118	0.482449	0.578801	0.583911	0.190248	0.895559	0.243816	0.873851	0.575213	0.128927	0.0127782	0.759367	0.916514	0.60648	0.462014	0.233815	0.173538	0.671552	0.650564	0.821798	0.863772	0.954994	0.501295	0.961239	0.849806	0.931775
TCCAAGTGTTGGCACGAACCTCTTCATTGTGCATATGGAAGACACTGGACCCATTTTCTT	A_51_P206835	Large	NM_010687	ref|Mus musculus like-glycosyltransferase (Large), mRNA [NM_010687]	-0.0255359	0.0100312	0.0750405	0.0676529	-0.0794156	-0.032648	-0.0438485	-0.0400357	-0.0715199	-0.0247523	0.0290566	0.0328694	-0.0355671	0.00738763	-0.0467675	-0.0038128	-0.100576	-0.0576217	0.789913	0.920484	0.435113	0.48137	0.430998	0.733451	0.647586	0.676347	0.456819	0.805492	0.761799	0.731716	0.797889	0.956518	0.736397	0.97755	0.459334	0.678425	0.931922	0.985269	0.796881	0.81431	0.924683	0.895039	0.850495	0.965672	0.642528
TGACCCACCTTCAGACGACTCCCAGGTTGTTCCTGTCCCACCTACAGATGACTCTGTGGA	A_51_P242205	Cel	NM_009885	ref|Mus musculus carboxyl ester lipase (Cel), mRNA [NM_009885]	0.107055	-0.11038	0.062928	-0.024029	0.165579	-0.122827	-0.0518562	-0.209784	0.451751	0.163346	0.407624	0.249697	0.217436	0.086957	0.288406	0.157927	0.0441273	-0.0863512	0.704952	0.709709	0.823775	0.932217	0.576954	0.664062	0.854384	0.459155	0.115005	0.582086	0.153896	0.378906	0.595925	0.827742	0.482381	0.692885	0.912056	0.832982	0.896306	0.932838	0.952813	0.982795	0.953942	0.860106	0.945185	0.922985	0.260285
TGAGCCCTGCAGGTAGAAATGTCCCTTGGGAGAATTAAGTATTGTTGACTCAAATAAAGC	A_51_P236829	Zswim7	NM_027198	ref|Mus musculus zinc finger SWIM-type containing 7 (Zswim7), mRNA [NM_027198]	-0.0211118	0.145506	0.092295	-0.00599428	-0.19211	0.0572188	-0.0254922	-0.0410704	-0.14964	0.0996894	-0.0362329	-0.0518112	-0.166618	0.0982892	-0.249329	0.0155782	-0.113407	0.151501	0.767707	0.0572567	0.20066	0.933132	0.0133842	0.424875	0.721406	0.566097	0.0409542	0.187797	0.61255	0.469645	0.112743	0.333248	0.0196675	0.877472	0.265098	0.148264	0.92341	0.48979	0.626216	0.982902	0.528139	0.718716	0.887711	0.944725	0.12659
CCGCCCATTTCAGCCTTTTATGCTGAGTGTTTTAACAAGAAGATACAATTCAATGCTCAT	A_52_P194763	Osbpl9	NM_173350	ref|Mus musculus oxysterol binding protein-like 9 (Osbpl9), transcript variant b, mRNA [NM_173350]	0.0583285	0.179911	-0.0402114	0.0166868	-0.0361941	-0.0430457	0.0853879	0.0138525	0.0668691	0.0600175	-0.0316707	-0.103206	-0.121582	-0.0568982	0.00685161	0.0715355	0.0985399	0.163224	0.579388	0.107729	0.702109	0.873802	0.742672	0.682258	0.418072	0.895096	0.525375	0.586563	0.763157	0.328547	0.426171	0.701956	0.9641	0.630594	0.508209	0.286792	0.837485	0.578953	0.91245	0.966762	0.974155	0.868941	0.708844	0.99237	0.698742
GGCAGTTCGGAGAGTGAAGCTCACTTTGTTTACCTACCTGCAGCATATTCAACAGAGAAT	A_51_P226269	Rgcc	NM_025427	ref|Mus musculus regulator of cell cycle (Rgcc), mRNA [NM_025427]	-0.0354805	-0.0306497	0.180113	-0.139191	-0.0155389	-0.0313359	-0.0107081	-0.35064	0.260524	0.244727	0.476117	0.136185	-0.00483076	0.319304	0.015797	0.339932	-0.215594	0.108541	0.861053	0.885363	0.376341	0.493399	0.941726	0.877141	0.957864	0.0889299	0.202893	0.25321	0.0226877	0.50273	0.986877	0.268675	0.957106	0.239406	0.453412	0.711922	0.957291	0.976394	0.760495	0.820898	0.996025	0.956697	0.983832	0.719851	0.380375
TGCCTGAAGATCACTTGGGGTGGACCGAGGTTGTGCCTGGGATTGACAGAGCCTGTGATT	A_52_P339054	Nap1l4	NM_008672	ref|Mus musculus nucleosome assembly protein 1-like 4 (Nap1l4), transcript variant 2, mRNA [NM_008672]	0.148653	0.0654762	0.00846878	0.0520738	0.0179428	-0.0611743	-0.0652337	-0.0175693	0.0892083	0.0100911	-0.0509756	-0.00331127	0.0831765	-0.043605	0.0791172	-0.0476644	0.140184	0.0134024	0.0355639	0.367264	0.902204	0.451368	0.804012	0.376883	0.346342	0.798841	0.1998	0.888977	0.460907	0.961678	0.406797	0.654951	0.429903	0.625275	0.15517	0.893253	0.262169	0.799319	0.976238	0.79687	0.984894	0.684222	0.655277	0.981619	0.376833
TATGACGAACAGCTGGGGTGTCTGTATTGTCTTGTGGAATTCTCAAAAGAGATTGTCTGT	A_55_P2025911	Sms	NM_009214	ref|Mus musculus spermine synthase (Sms), mRNA [NM_009214]	0.105639	0.253238	-0.142988	-0.0238979	0.0104876	-0.0261659	0.158087	0.092924	0.484157	0.447504	0.235531	0.170367	-0.1476	-0.11909	0.0366536	0.0651632	0.248627	0.277136	0.442758	0.0836619	0.30021	0.861706	0.941884	0.848739	0.252702	0.499241	0.000940338	0.00313377	0.0912608	0.218261	0.459167	0.540136	0.853723	0.737084	0.204174	0.167925	0.759994	0.541629	0.709018	0.963795	0.996099	0.94407	0.57288	0.933007	0.00749554
GAAGCAGTACTGGCGATTCCACACCAAGTATATGATGTGGTTCCAGAGGCACGAGGAGCC	A_55_P2167339	Cnot3	NM_146176	ref|Mus musculus CCR4-NOT transcription complex, subunit 3 (Cnot3), mRNA [NM_146176]	0.545467	0.168345	-0.0567631	0.0752367	0.0523924	-0.053314	-0.324729	0.0786858	0.190296	0.0845895	-0.411934	-0.00851864	0.377122	-0.132	0.105706	-0.403415	0.60223	0.0931081	0.00459768	0.383983	0.757273	0.68219	0.785603	0.771585	0.0821968	0.668499	0.302867	0.660741	0.0290887	0.962985	0.161044	0.611645	0.69135	0.125314	0.0243326	0.726506	0.100623	0.806882	0.932062	0.905828	0.98102	0.911783	0.364849	0.963872	0.495687
GACACCACCCGAGACCTCAATCGGATTGGACCAAGGATCTTCCAAGTTGTCTGGGGACCA	A_51_P300709	Srm	NM_009272	ref|Mus musculus spermidine synthase (Srm), mRNA [NM_009272]	0.226431	0.122218	-0.151816	-0.0268532	0.0131131	-0.0977529	-0.0910995	0.02721	-0.0226604	-0.133526	-0.400907	-0.282598	0.104213	-0.124963	0.110866	-0.118309	0.378247	0.149071	0.0624583	0.330509	0.206607	0.821659	0.916395	0.413577	0.445849	0.819331	0.849127	0.288235	0.00151684	0.0214334	0.546799	0.459547	0.521616	0.48365	0.0289767	0.389762	0.332514	0.776197	0.631378	0.953379	0.993422	0.709697	0.72881	0.984761	0.91705
CTCCCAAAGTGTTGGAAATGTAAGCCATCTTCAACATTTTTTAAATCCAAAGTGAAAACC	A_55_P2019615	Neil1	XM_011242818	ref|PREDICTED: Mus musculus nei endonuclease VIII-like 1 (E. coli) (Neil1), transcript variant X1, mRNA [XM_011242818]	0.106829	-0.0487101	-0.0632464	0.00947488	0.15757	-0.107547	0.0020312	-0.0348256	0.21665	-0.0484673	0.0465745	0.00971769	0.155539	-0.0727213	0.265117	0.0368568	0.170075	-0.0581849	0.220409	0.591584	0.465621	0.912698	0.0874333	0.217376	0.981247	0.687226	0.0154335	0.593427	0.590541	0.910471	0.21828	0.552624	0.0389414	0.763089	0.16871	0.642611	0.575421	0.891611	0.812414	0.977231	0.752424	0.533147	0.993001	0.968153	0.0624128
CATTACTACCGTGGCAATAATATTGAACTGGGCACAGCGTGTGGAAAATACTACAGAGTG	A_55_P1963105	Gm6109	XM_006543103	ref|PREDICTED: Mus musculus predicted gene 6109 (Gm6109), mRNA [XM_006543103]	0.104207	0.103503	0.0477743	0.160267	-0.0159467	-0.0640876	-0.0166512	0.0484051	0.119805	0.0716641	0.0633721	0.128428	0.000704502	-0.112493	0.0481409	-0.0650563	0.0564329	-0.0567643	0.0384286	0.0493601	0.333057	0.00202896	0.756881	0.196031	0.734612	0.326782	0.0181784	0.168603	0.200975	0.0117237	0.992098	0.110368	0.499685	0.351115	0.418032	0.42657	0.271276	0.471301	0.733955	0.099398	0.977538	0.508427	0.893446	0.886669	0.0704568
GGAGTTGTTTGCAGAGTAGAGAGTGTCGACAAAGATTATAACTACATTAATCCTACGTTT	A_52_P384203	Yme1l1	ENSMUST00000125004	ens|YME1-like 1 (S. cerevisiae) [Source:MGI Symbol;Acc:MGI:1351651] [ENSMUST00000125004]	0.156431	-0.000695907	0.134571	0.0751985	0.0223994	0.216593	-0.134728	0.157221	0.0939092	0.288103	0.0720492	0.363998	0.157127	0.0593726	-0.194194	-0.291949	0.0218601	-0.0758945	0.104536	0.994421	0.160942	0.429786	0.821987	0.0265907	0.160467	0.102849	0.3251	0.0056605	0.449221	0.000374802	0.25677	0.658558	0.162666	0.0341015	0.870627	0.581692	0.419174	0.99894	0.5826	0.783848	0.98645	0.202435	0.47687	0.737189	0.519348
GTTAGAGATAATGTACCCATGGAGACTAGCAAAATAGTATGTAGATGTGATCTCAATTGT	A_55_P2003793	Tspan3	NM_019793	ref|Mus musculus tetraspanin 3 (Tspan3), mRNA [NM_019793]	-0.0578712	0.038453	-0.00406724	-0.149991	0.0236898	0.000488767	0.120014	-0.145435	0.32271	0.299509	0.376514	0.111065	-0.0963242	0.145923	0.023201	0.265449	-0.053804	0.188444	0.570681	0.71911	0.968151	0.145849	0.824569	0.996172	0.242482	0.158186	0.00267036	0.00721878	0.000572507	0.278861	0.515101	0.313952	0.875129	0.0706511	0.709015	0.205977	0.832906	0.936149	0.99247	0.533492	0.98645	0.998625	0.563263	0.792267	0.0167063
GTACTGATATGTAGAGGTCTGTTATACTAATTAGAGGTCTGTTATACTAATGTTATTTAT	A_52_P153939	AK077774	AK077774	gb|Mus musculus adult male thymus cDNA, RIKEN full-length enriched library, clone:5830431N23 product:unclassifiable, full insert sequence. [AK077774]	0.097311	0.0853035	-0.0666074	-0.121091	-0.0120868	-0.0718054	-0.0240943	-0.126289	0.299718	0.239999	0.135799	0.0336049	0.0120075	0.0544835	0.0597186	0.102195	0.163918	0.206394	0.303473	0.388879	0.479789	0.201879	0.902418	0.4464	0.797747	0.183548	0.00251708	0.0184457	0.153349	0.720876	0.929751	0.682164	0.6614	0.44353	0.2215	0.134725	0.652951	0.808792	0.820607	0.602295	0.992549	0.73477	0.92159	0.815669	0.016046
TTCGAATGTAGTCAGAGTCAGACCCTGGAAGCAATTGAAGACATGCATGAGAAGTCCATG	A_55_P1992234	Slx	NM_001136476	ref|Mus musculus Sycp3 like X-linked (Slx), mRNA [NM_001136476]	-0.136305	0.243281	-0.17626	-0.209632	0.00340539	-0.252133	0.382991	-0.285505	0.424787	0.169249	0.384832	-0.283663	-0.379585	0.0333717	0.255539	0.668496	0.0399553	0.452912	0.563242	0.327041	0.455364	0.375265	0.988993	0.287209	0.10892	0.229009	0.0763847	0.494098	0.107279	0.231976	0.269125	0.920139	0.455165	0.0495738	0.904455	0.188627	0.828204	0.774456	0.807084	0.749131	0.999212	0.605871	0.40518	0.842915	0.195533
CAAAACTTTGTACTCCATTCCCATCTGCCTTATCATACACTCAGTGGTGCTCTTATAGGG	A_55_P2716177	Tmx4	ENSMUST00000137377	ens|thioredoxin-related transmembrane protein 4 [Source:MGI Symbol;Acc:MGI:106558] [ENSMUST00000137377]	0.0231076	0.0722825	-0.0428	-0.150388	0.0459754	-0.0738705	0.0951503	-0.181458	0.0928064	-0.0270395	0.0268988	-0.24971	-0.0491749	0.107588	0.119846	0.276609	0.0659076	0.22267	0.839369	0.546228	0.707493	0.191401	0.700763	0.517907	0.405687	0.116557	0.417262	0.821092	0.813481	0.0329031	0.766018	0.505551	0.469418	0.0914502	0.682899	0.182114	0.950129	0.876783	0.914882	0.589338	0.971336	0.780655	0.699496	0.755548	0.607
AAAGTACCTTCACTTGAAGATGTGCTTCTACACAGCGTATGCGTATTGCTACCATGGCCA	A_55_P2860418	Brox	NM_027861	ref|Mus musculus BRO1 domain and CAAX motif containing (Brox), mRNA [NM_027861]	0.260996	0.322767	0.00315781	0.164478	0.0195948	-0.0445829	0.0813651	0.116738	0.0100132	-0.0541644	-0.247825	-0.212453	-0.0617704	-0.16132	0.0641776	-0.0353724	0.257839	0.158289	0.119987	0.0682179	0.984778	0.323083	0.910131	0.787732	0.623483	0.481867	0.951759	0.75515	0.139308	0.203518	0.796835	0.491878	0.789107	0.879894	0.27399	0.510343	0.447342	0.514881	0.996328	0.71227	0.992678	0.918603	0.836665	0.92836	0.975426
CTGCTCAGGTCCCTTCATTTGTACTTTGGAGTTTTTCTCATGTAAATTTGTATAATGGAA	A_55_P2757886	Braf	NM_139294	ref|Mus musculus Braf transforming gene (Braf), mRNA [NM_139294]	0.0522616	-0.0490694	0.0350089	-0.0212004	0.0166629	0.0391732	-0.0846681	-0.0170361	-0.02169	0.000820304	-0.0389427	0.0286893	0.101331	0.0562093	-0.0225103	-0.067632	0.0172527	-0.027869	0.489943	0.536311	0.643228	0.778928	0.833348	0.604372	0.265479	0.821502	0.773964	0.991733	0.606494	0.704144	0.356667	0.599113	0.837005	0.527355	0.871634	0.798981	0.788306	0.87304	0.892032	0.941799	0.988194	0.828461	0.585949	0.984803	0.871713
CTCTGAGTACATCTGCTTCTTCATCCATGTACACCGGAGACATGGATTTTTCTGTATCCA	A_52_P517508	Klhl23	NM_177784	ref|Mus musculus kelch-like 23 (Klhl23), mRNA [NM_177784]	0.0862092	-0.0497413	-0.661334	0.183144	-0.101815	-0.821542	-0.237766	0.022937	0.675833	-0.0438935	-0.0717104	0.188992	0.135951	-0.844479	0.719727	-0.260703	0.747544	-0.232886	0.789263	0.883072	0.045129	0.570739	0.76347	0.0139336	0.462268	0.943289	0.040823	0.896734	0.824044	0.558551	0.771185	0.0692784	0.128574	0.568227	0.106387	0.618685	0.931747	0.976183	0.38969	0.860151	0.978302	0.147144	0.740517	0.996717	0.126278
AACCTAGGGGTCGTCGCCGTCCGGATCAATTCACATCAGAACTGTGGTCCGAGCTGAACA	A_55_P2928458	Kifc2	NM_010630	ref|Mus musculus kinesin family member C2 (Kifc2), mRNA [NM_010630]	0.150058	-0.0900125	-0.056885	-0.197753	0.193072	0.289597	-0.0469988	0.148729	0.0604368	0.156962	-0.146506	0.0492216	0.240071	0.140868	-0.0965255	-0.195728	0.206943	0.107741	0.199956	0.460664	0.624232	0.0934479	0.117604	0.0158113	0.685547	0.203893	0.602817	0.201137	0.210609	0.671553	0.15793	0.392374	0.566441	0.236501	0.211146	0.522425	0.552459	0.843056	0.884258	0.450839	0.78415	0.15682	0.868818	0.83222	0.758075
ATACATTTAAAGCCAACTGAATGGGAAAAGGTCTGAGAAATACAGGGTGGGAGGGATTGA	A_55_P2845109	Gm35973	XR_389517	ref|PREDICTED: Mus musculus predicted gene, 35973 (Gm35973), ncRNA [XR_389517]	-0.0574847	-0.194424	-0.042211	0.0163615	0.136794	0.0616934	-0.000144887	0.120266	0.0571376	-0.0179631	0.0724113	0.192822	0.136939	-0.0585725	0.0751007	-0.120411	-0.0152737	-0.210785	0.660211	0.160598	0.74671	0.900321	0.320774	0.637121	0.999115	0.359514	0.662131	0.895683	0.579982	0.14482	0.470724	0.75131	0.691797	0.515515	0.934102	0.268842	0.876684	0.634994	0.929013	0.974117	0.89662	0.845989	0.999744	0.898664	0.800258
CCTTCCCTTCCCATTCCATCTGGGATGGATTTGTTCTTAAAGATTTTCATATTAGTAAAA	A_55_P2549139	A_55_P2549139	A_55_P2549139	Unknown	-0.070493	-0.0588994	-0.0104926	0.0244595	0.115936	0.0340708	0.12753	0.069023	-0.0528577	-0.134723	0.00714266	-0.051364	-0.0115936	-0.0349522	0.0818652	0.0585066	-0.0600004	-0.083359	0.482063	0.575054	0.91643	0.806813	0.272293	0.733466	0.206366	0.491195	0.59765	0.203159	0.943053	0.608011	0.936229	0.804838	0.572791	0.679356	0.671658	0.565835	0.783978	0.885858	0.979665	0.950589	0.877379	0.895039	0.5277	0.930939	0.754076
TCTATATTCTGGTCATAAGGGTATGTGCTAGGACCTGAGGAATTGCCTGCCTTACACTCT	A_55_P2049262	Gm3373	XR_874105	ref|PREDICTED: Mus musculus predicted gene 3373 (Gm3373), transcript variant X11, misc_RNA [XR_874105]	0.0955851	0.280775	-0.0870509	0.0638311	0.00296388	-0.0682976	0.188154	0.0825843	0.000982666	-0.0702788	-0.181653	-0.287223	-0.18519	-0.150882	0.0712615	0.10557	0.182636	0.216944	0.381969	0.0173577	0.425558	0.558365	0.979287	0.531285	0.0891912	0.449523	0.992797	0.539031	0.100426	0.0110717	0.244087	0.329667	0.651806	0.493998	0.23922	0.173634	0.718617	0.348648	0.79161	0.854018	0.998704	0.787772	0.376224	0.922985	0.996206
CACCATGCCAAGAAAGAAGCTGCCCAGAAGGTGGGCACTGTTGCTGCTGCTACCTCTTAG	A_55_P1953093	Pabpc4	NM_148917	ref|Mus musculus poly(A) binding protein, cytoplasmic 4 (Pabpc4), transcript variant 2, mRNA [NM_148917]	0.212722	0.122885	0.0844233	0.134192	0.0561095	0.0686045	-0.0337277	0.118373	0.0596366	0.0721316	-0.0686624	0.0834382	0.0898373	-0.0497684	-0.012495	-0.152101	0.128299	-0.0113066	0.003385	0.0947939	0.225087	0.056908	0.439715	0.322831	0.625445	0.0915488	0.389454	0.321645	0.322428	0.230453	0.371154	0.610562	0.900559	0.124197	0.192949	0.909974	0.0881445	0.560999	0.648019	0.368456	0.925685	0.638189	0.837527	0.72189	0.581399
TTTCCTGGCCAAGCCTGCTACCCTGCAGTTTAAAAACGGCGTGGAGCCCACAGTTGTGCA	A_55_P2739733	Ccdc97	ENSMUST00000125699	ens|coiled-coil domain containing 97 [Source:MGI Symbol;Acc:MGI:1196455] [ENSMUST00000125699]	0.126789	-0.0632005	0.0322021	0.095409	0.187054	0.0943087	-0.00293568	0.157516	0.104571	0.0118256	0.00998381	0.170435	0.189989	-0.0632069	0.092745	-0.160451	0.0945868	-0.15861	0.324993	0.638476	0.801579	0.457811	0.168508	0.46298	0.981715	0.222812	0.416087	0.929861	0.937876	0.187786	0.308981	0.727335	0.617839	0.377921	0.602144	0.394841	0.672821	0.90998	0.944965	0.799968	0.831992	0.746218	0.99323	0.841925	0.605782
AGACAGAGGTCAAAGTTACCACGTGTTAGCCTTGAAGTGTCTGGTAGGCATAGTAAAATG	A_55_P2155226	Ksr2	ENSMUST00000073347	ens|kinase suppressor of ras 2 [Source:MGI Symbol;Acc:MGI:3610315] [ENSMUST00000073347]	0.230892	0.127057	-0.0807557	-0.206196	-0.181516	-0.162574	-0.285352	-0.288014	0.498608	0.51755	0.18696	0.184297	0.103836	0.12544	-0.0189418	0.0026622	0.311648	0.333252	0.260317	0.552675	0.691916	0.314064	0.397297	0.426311	0.165797	0.16197	0.0178203	0.018956	0.36084	0.367654	0.725092	0.663452	0.948815	0.992623	0.282359	0.262207	0.613235	0.878413	0.90963	0.705877	0.917599	0.720256	0.4837	0.797148	0.0695134
TAGCACCCTGTCCCTCAGAACCGTGTCACTCGGAAGCTGCAAATAAAAGTTCCTTGTCTC	A_55_P2144666	Prpsap1	NM_026364	ref|Mus musculus phosphoribosyl pyrophosphate synthetase-associated protein 1 (Prpsap1), mRNA [NM_026364]	-0.190762	-0.0658576	-0.10156	-0.0811619	-0.0846033	-0.0039913	0.0403014	0.0164068	-0.399614	-0.319002	-0.310412	-0.334307	-0.124905	-0.0203981	-0.080612	0.0238946	-0.0892023	0.0153043	0.0343273	0.475836	0.251056	0.357685	0.360601	0.963744	0.646651	0.851806	3.92686e-05	0.00114153	0.000925618	0.000408777	0.328973	0.869541	0.527351	0.847443	0.473864	0.904273	0.257922	0.849458	0.672433	0.737287	0.911	0.987498	0.849802	0.988331	0.000602161
AGACTCTCAGACTGAAAGGAAGAAGTCAAACCATATGAAGTCCAAGGTGGAGAACCCCAA	A_52_P326713	Ccl25	NM_009138	ref|Mus musculus chemokine (C-C motif) ligand 25 (Ccl25), transcript variant 1, mRNA [NM_009138]	-0.134346	-0.172013	0.0481357	-0.285157	0.0612481	0.0130472	0.0235813	-0.320245	-0.172603	-0.220804	0.00987878	-0.333948	0.0376668	0.333292	0.0482009	0.343826	-0.182482	0.113144	0.487406	0.397215	0.803032	0.144332	0.762234	0.946081	0.902721	0.102197	0.373157	0.278435	0.959161	0.088762	0.892833	0.22581	0.863135	0.211728	0.504691	0.685968	0.786651	0.812263	0.945707	0.531324	0.978302	0.981662	0.963954	0.737189	0.566044
TGTAACCCTGGCTAGCCTCAAACTTATGATCATCCTATCTGTCTCCTAAGGGCTGGAATT	A_55_P2738017	Dpagt1	AK164129	gb|Mus musculus 12 days embryo spinal cord cDNA, RIKEN full-length enriched library, clone:C530043K03 product:dolichyl-phosphate (UDP-N-acetylglucosamine) acetylglucosaminephosphotransferase 1 (GlcNAc-1-P transferase), full insert sequence. [AK164129]	0.0768897	0.102868	0.0645403	0.285808	0.0376704	-0.0714228	0.0636483	0.149845	0.00952756	-0.0995656	-0.00282185	0.0833751	-0.0259779	-0.221268	0.109093	-0.0861969	0.0123494	-0.182941	0.657962	0.572522	0.710082	0.104719	0.836014	0.680842	0.713905	0.389748	0.956201	0.584867	0.987022	0.631245	0.9177	0.369348	0.66466	0.725514	0.959854	0.468149	0.875125	0.884961	0.915804	0.469553	0.988194	0.868099	0.883922	0.90768	0.977608
AATCAGGAGGGGAGTAATGATGAACATACAGACGGCCACATCTTGCCAATCAAGCATCAT	A_52_P52849	Cpxm2	NM_018867	ref|Mus musculus carboxypeptidase X 2 (M14 family) (Cpxm2), mRNA [NM_018867]	0.285215	-0.0476091	-0.103129	-0.312089	0.238285	0.259919	-0.094539	0.0509587	0.750618	0.772252	0.362274	0.507772	0.332824	0.20896	-0.0216343	-0.145498	0.388343	0.26448	0.155838	0.819275	0.604166	0.121282	0.256242	0.195017	0.634531	0.797589	0.000445299	0.0005538	0.0734389	0.0136394	0.251176	0.45836	0.940085	0.605026	0.171454	0.360492	0.500273	0.963032	0.874986	0.497694	0.870205	0.507008	0.842986	0.9815	0.00417375
GCCTTCCAAGAAGATCACCAAGATAATTCCATTTTTCTTAGCTACAATGTTTTTGGAGAA	A_55_P2022158	Gc	NM_008096	ref|Mus musculus group specific component (Gc), mRNA [NM_008096]	0.0467349	-0.0292319	-0.00268983	-0.000259831	0.0855186	0.00126998	0.00955184	0.00369997	0.0872305	0.00298189	0.0378058	0.0319539	0.0759667	-0.00243	0.0842486	0.00585187	0.0494247	-0.028972	0.228913	0.470644	0.944326	0.994618	0.0389506	0.973697	0.804209	0.923476	0.0277195	0.941159	0.329011	0.408623	0.17808	0.964418	0.136237	0.914453	0.366494	0.604282	0.584727	0.847282	0.986771	0.999017	0.656135	0.991531	0.924435	0.995437	0.0958035
CAGTACTGTAGATGGTCTCAAAGCTACTAAAAAGTTTCTTCAGTGTCTTGGGCGGTATGG	A_55_P2585802	Chm	NM_018818	ref|Mus musculus choroidermia (RAB escort protein 1) (Chm), mRNA [NM_018818]	0.263284	0.178351	-0.0129954	0.211129	-0.0335353	0.0488057	-0.118469	0.27293	0.0522257	0.134567	-0.224054	0.167345	0.0849334	-0.224124	-0.082341	-0.391399	0.27628	-0.0327782	0.145869	0.344138	0.942068	0.241487	0.858113	0.784995	0.508725	0.132016	0.770352	0.474377	0.21433	0.351792	0.743248	0.377641	0.750812	0.126815	0.27791	0.899352	0.487442	0.783623	0.986257	0.640569	0.989855	0.917457	0.770053	0.772856	0.869257
ACACTTCTCAACTAAGACCTTTTCTTTAGCACTTTGATGTTTCTTAAGGTGAAACTTAGG	A_52_P625808	Sf3b1	NM_031179	ref|Mus musculus splicing factor 3b, subunit 1 (Sf3b1), mRNA [NM_031179]	0.441731	0.216741	0.105533	0.1899	0.199265	0.109916	-0.0257246	0.194283	0.253487	0.164138	-0.0827109	0.137297	0.22499	-0.0843675	0.0893491	-0.220008	0.336198	0.0268409	0.00133053	0.115701	0.416846	0.147413	0.147222	0.397913	0.842556	0.138516	0.055361	0.230699	0.523951	0.292109	0.23436	0.6454	0.634396	0.233437	0.0716351	0.886268	0.0546981	0.588429	0.78694	0.535832	0.811143	0.699428	0.940641	0.777556	0.156726
TCACTTAAAATTTAAAAAGAAAGCACAGGTAAGTGAGTGCTATGGCATCCCAGGAAAAAA	A_55_P2719224	Slco1b2	ENSMUST00000162675	ens|solute carrier organic anion transporter family, member 1b2 [Source:MGI Symbol;Acc:MGI:1351899] [ENSMUST00000162675]	0.214069	-0.0312898	-0.015467	0.152856	0.166727	0.111553	-0.0786309	0.279877	0.0112013	-0.0439729	-0.218334	0.140173	0.245358	-0.168323	0.0551742	-0.358507	0.229536	-0.184146	0.13344	0.83222	0.912524	0.280849	0.262321	0.42982	0.577178	0.0518429	0.936587	0.765967	0.12607	0.322179	0.232983	0.39982	0.786909	0.077058	0.252579	0.368986	0.469798	0.965424	0.978629	0.678754	0.871923	0.722933	0.811228	0.648158	0.967836
GGCCCTTTTCCTTGTTTGCTTTGTGTTAGCTTATTGTAAACAGCCATTTGTTGTAAATTA	A_55_P2128283	Nr2f2	NM_009697	ref|Mus musculus nuclear receptor subfamily 2, group F, member 2 (Nr2f2), transcript variant 1, mRNA [NM_009697]	0.0924059	-0.00603477	-0.0416676	0.419721	0.0249062	-0.256229	-0.0735345	0.205159	0.0601425	-0.220993	-0.073931	0.204763	0.0984407	-0.461388	0.281135	-0.278694	0.134074	-0.425756	0.381727	0.95637	0.692231	0.000232434	0.821413	0.0183751	0.485669	0.0561967	0.568154	0.0501198	0.483333	0.0566543	0.519351	0.00321047	0.0703555	0.0661927	0.369605	0.00740886	0.718617	0.991814	0.909647	0.0406908	0.98645	0.168986	0.755298	0.662155	0.732114
CGGTCCCTCCGTTTGCCACTCGTGAGAAGCACAGATAAGATTATTATAATACCCACCTTT	A_52_P541175	Marveld1	NM_183195	ref|Mus musculus MARVEL (membrane-associating) domain containing 1 (Marveld1), mRNA [NM_183195]	0.140213	-0.156593	-0.249345	0.170045	0.0941177	-0.27012	-0.202688	0.149271	-0.183368	-0.547605	-0.572926	-0.220968	0.296806	-0.41939	0.364237	-0.351959	0.389559	-0.326637	0.192879	0.166131	0.0232715	0.115955	0.401912	0.0144516	0.0624938	0.166227	0.0907848	1.26857e-05	2.60206e-06	0.0430414	0.0598975	0.00765012	0.022248	0.0235193	0.0127424	0.0392096	0.545212	0.640484	0.318414	0.488609	0.917843	0.15011	0.327999	0.80165	0.220736
ACATACTTTGAAGAGCAAGGAGTCCATTGTTGTTGATTCTAAACTTGTGTTGTATGTCTA	A_51_P186161	Rnf149	NM_001033135	ref|Mus musculus ring finger protein 149 (Rnf149), mRNA [NM_001033135]	0.0851975	0.0162402	0.0205896	0.0316001	0.0236024	0.0671392	-0.0453549	0.0781498	0.028651	0.0721877	-0.0359569	0.0875477	0.0689573	-0.0110106	-0.0435368	-0.123505	0.0646079	-0.01536	0.224813	0.823964	0.76744	0.650147	0.746551	0.337236	0.51559	0.264885	0.680841	0.325352	0.605918	0.212499	0.495265	0.910924	0.666279	0.213613	0.512557	0.878954	0.580338	0.963867	0.934141	0.894488	0.974865	0.651436	0.775231	0.858747	0.812923
AGTTATGGGGATTCATTGTATTACAACAACACGTACGGAGCGCTCGATGCCTACTACAAG	A_55_P2744950	Gm21992	NM_001290127	ref|Mus musculus predicted gene 21992 (Gm21992), transcript variant 1, mRNA [NM_001290127]	-0.108603	-0.131095	-0.236577	-0.161564	0.135416	0.00761908	0.112923	0.0826319	-0.0673917	-0.195188	-0.195366	-0.225657	0.0224924	-0.0750128	0.127797	0.0302916	0.127974	0.0304687	0.436176	0.370695	0.0940254	0.248704	0.355284	0.956282	0.418278	0.552956	0.628218	0.185037	0.16455	0.109699	0.911085	0.702962	0.526699	0.877535	0.516012	0.879769	0.755663	0.801274	0.491159	0.648093	0.907515	0.984773	0.70898	0.942077	0.776475
CTACATATGAACAGGTTTTGTACTTCAGACATGACATGTTCATAGCCAAACTGTAAATCA	A_55_P2101585	Cd55	NM_010016	ref|Mus musculus CD55 antigen (Cd55), mRNA [NM_010016]	-0.195557	0.149797	-0.0250601	0.110439	-0.333081	-0.361722	0.0122727	-0.226222	0.345265	0.316623	0.515761	0.277266	-0.345354	-0.1355	0.0286412	0.238495	-0.170497	0.0393572	0.263967	0.41301	0.885361	0.526096	0.0729302	0.0421971	0.943705	0.19736	0.0519959	0.0876972	0.00464734	0.115838	0.174906	0.582094	0.909464	0.334494	0.489087	0.875837	0.61726	0.821875	0.970743	0.837633	0.73841	0.254146	0.978628	0.826867	0.149946
CTTCGTATTCTGAGACAGAGAGTCACGAATGGGAACTGAATCTCCTGGCCTTAGACTTTA	A_51_P446570	Bbox1	NM_130452	ref|Mus musculus butyrobetaine (gamma), 2-oxoglutarate dioxygenase 1 (gamma-butyrobetaine hydroxylase) (Bbox1), mRNA [NM_130452]	-0.0912784	-0.0170981	-0.0956061	0.0560573	-0.149504	-0.0819548	-0.0753235	0.0697085	0.0724871	0.140036	0.0681594	0.213191	-0.0741804	-0.151663	-0.067549	-0.145032	0.00432768	-0.0731553	0.296773	0.851272	0.274753	0.520028	0.106317	0.348272	0.388283	0.424339	0.40625	0.129654	0.434633	0.0176629	0.556752	0.221351	0.592428	0.241867	0.971919	0.562195	0.64761	0.969435	0.690696	0.8343	0.768388	0.661528	0.686587	0.915808	0.597282
TGCTTTACAAGGTGGGTTGCTCATCAAAATTGCTTTTAAATTTAACTTGATCATGTCTGC	A_52_P237102	Dpy19l3	NM_178704	ref|Mus musculus dpy-19-like 3 (C. elegans) (Dpy19l3), mRNA [NM_178704]	-0.310839	0.232802	-0.0315707	-0.0703935	0.0520725	-0.0476298	0.595713	-0.0864526	-1.5677	-1.6674	-1.28843	-1.97059	-0.543641	0.0388228	0.0997023	0.682166	-0.279268	0.303195	0.0838693	0.213173	0.858223	0.69062	0.778823	0.787591	0.00149487	0.625135	2.24283e-11	1.50367e-11	4.02299e-09	2.0822e-14	0.0384158	0.876555	0.697256	0.00875387	0.267183	0.24016	0.378609	0.690602	0.962778	0.909609	0.979834	0.918555	0.0770104	0.957271	2.60412e-09
CTTTAGATTATGCTAAGAAGAATGAGCCTAAACACGGACTCGCAAGACATGGCTTTTATG	A_55_P2073010	Gm4832	NM_001190356	ref|Mus musculus predicted gene 4832 (Gm4832), mRNA [NM_001190356]	0.239804	0.124796	-0.0531677	0.168618	-0.00405153	-0.221277	-0.119059	0.00050876	0.306348	0.0891224	0.0133758	0.132944	0.115008	-0.221786	0.217225	-0.119568	0.292972	-0.0438216	0.0148402	0.21475	0.57662	0.0813899	0.967583	0.0238734	0.214482	0.995729	0.00228712	0.373546	0.888106	0.166639	0.405652	0.104247	0.119976	0.375933	0.03379	0.750527	0.174064	0.691517	0.863382	0.42869	0.998704	0.192877	0.534531	0.999635	0.0149327
CAACATGAGCATTCCTGTAATAGTGGTGCTCTCAGTTCTCACCGGGAAGACTTGTTCTAA	A_65_P12860	Snrnp48	AK172155	gb|Mus musculus activated spleen cDNA, RIKEN full-length enriched library, clone:F830048N08 product:hypothetical protein, full insert sequence. [AK172155]	0.142276	0.107034	0.098595	0.0648916	-0.0644735	0.0320039	-0.099715	-0.0016996	0.354029	0.450506	0.310348	0.408364	0.0352415	0.0337035	-0.0964774	-0.0980154	0.0436807	0.0421427	0.0543921	0.163263	0.177678	0.372141	0.397634	0.658704	0.172906	0.981264	1.29076e-05	3.92488e-07	9.13066e-05	1.05394e-06	0.737022	0.742092	0.359976	0.3408	0.669875	0.688093	0.313334	0.638128	0.600651	0.747285	0.917599	0.857622	0.491725	0.99909	0.000245804
TTAAGGATTATAGGTTTTGAGGACAAGCACCCCAGAAAAGTGAAGCACAGACAAGCTCCC	A_52_P175821	Chd7	NM_001277149	ref|Mus musculus chromodomain helicase DNA binding protein 7 (Chd7), mRNA [NM_001277149]	0.107923	0.0404438	0.0539492	-0.00924501	0.051649	0.150936	-0.0158303	0.0877416	-0.0501619	0.049125	-0.104136	-0.000563827	0.0674792	0.0631942	-0.0992869	-0.103572	0.0539738	0.0496888	0.344543	0.734405	0.63525	0.935131	0.664952	0.188343	0.88917	0.441406	0.65912	0.680366	0.361568	0.996039	0.682128	0.694278	0.547218	0.520077	0.73703	0.762867	0.688818	0.941303	0.889387	0.983315	0.966897	0.499277	0.959688	0.920851	0.798556
CTGCGCGAGATCCGCCACCCCAACATCATAACACTGCATGACGTGTTCGAGAACAAGACA	A_51_P493285	Dapk3	NM_007828	ref|Mus musculus death-associated protein kinase 3 (Dapk3), transcript variant 2, mRNA [NM_007828]	0.0356634	0.0218457	-0.149189	0.155249	-0.0538384	-0.195688	-0.0676561	0.10875	0.121979	-0.0198697	-0.062873	0.113533	0.0138177	-0.304438	0.141849	-0.176406	0.184852	-0.133403	0.750971	0.852897	0.188498	0.171523	0.648022	0.0867579	0.547746	0.335503	0.280696	0.866066	0.576297	0.314914	0.932344	0.0604367	0.38553	0.270107	0.248162	0.414218	0.916488	0.969804	0.611807	0.565639	0.963357	0.351809	0.794223	0.888794	0.471945
ATTCTTTGCATTTAAAGAGTTTCTGCAGCATGGCCGGACCCAACCTGATTGCAATAGGGT	A_51_P110471	Ddah1	NM_026993	ref|Mus musculus dimethylarginine dimethylaminohydrolase 1 (Ddah1), mRNA [NM_026993]	-0.330631	0.0102094	-0.00931855	0.0802222	-0.433244	-0.0082716	-0.0924037	0.0812691	0.084171	0.509144	0.405484	0.579157	-0.340841	-0.0895407	-0.424973	-0.173673	-0.321313	-0.0700127	0.0088119	0.936004	0.938731	0.509213	0.0013462	0.945603	0.447454	0.503729	0.4887	0.000222854	0.00161415	1.87917e-05	0.0574883	0.602054	0.0191658	0.313919	0.066139	0.690511	0.135499	0.987598	0.985642	0.828454	0.219085	0.981367	0.729747	0.933618	0.669715
TTAGAAAATAAGTTACAAACTATAGTAAAAGGCTCCCCTGTCACAGGCAGCTTTCGCACC	A_55_P2064841	Prss53	NM_001081268	ref|Mus musculus protease, serine 53 (Prss53), mRNA [NM_001081268]	-0.0734854	0.109107	-0.0298874	-0.139399	-0.0468474	-0.0202655	0.135745	-0.129777	-0.0599434	-0.0333615	-0.0163453	-0.281868	-0.182593	0.109512	-0.0265819	0.265523	-0.0435981	0.248507	0.406804	0.242132	0.73498	0.119312	0.613212	0.818392	0.129032	0.146268	0.498046	0.718667	0.85306	0.00247744	0.158084	0.382255	0.83535	0.037997	0.726974	0.0570676	0.736648	0.711289	0.925566	0.494712	0.959345	0.932006	0.436187	0.782559	0.677379
AGCCAATTGAAAAGGTGTTGGATGTAGACTTTGCGATAAAGGCCCGCACGATCCGCCAGC	A_52_P157450	Abhd1	NM_021304	ref|Mus musculus abhydrolase domain containing 1 (Abhd1), mRNA [NM_021304]	0.136641	-0.103568	0.23065	0.0932586	-0.00281439	0.16762	-0.243023	0.030229	0.0140144	0.184449	0.108023	0.381275	0.240208	0.137391	-0.170435	-0.273252	-0.0940091	-0.196826	0.244621	0.398667	0.0527988	0.425193	0.981626	0.155102	0.0417797	0.795371	0.90427	0.136241	0.356248	0.00198702	0.15963	0.406278	0.315618	0.102537	0.569052	0.247412	0.599706	0.813117	0.40702	0.781104	0.998724	0.455748	0.282305	0.9815	0.948566
ATTTTTGCTAATGGTCATCTTTTTCACTGTTTTCTCATGGAATTCTGAATTTAGCCCCGC	A_52_P859153	Tcf12	ENSMUST00000184196	ens|transcription factor 12 [Source:MGI Symbol;Acc:MGI:101877] [ENSMUST00000184196]	0.30946	0.00884921	0.137348	0.288567	0.126769	0.0121441	-0.173842	0.163363	0.331538	0.216913	0.159426	0.496631	0.300611	-0.151219	0.114624	-0.337206	0.172112	-0.279718	0.00551778	0.93689	0.201683	0.0092626	0.260179	0.909269	0.10805	0.13034	0.00312853	0.0573913	0.139617	2.75061e-05	0.0566758	0.318431	0.459328	0.0295292	0.256958	0.0753605	0.110051	0.987873	0.626771	0.183646	0.87096	0.967956	0.40365	0.771095	0.0189139
GCTCAGTTTTTCATGTGAAAACTCTCTTCTCAAGATTTCTCGTGGTATTCTGAACCTTGG	A_52_P236963	Slc38a9	NM_178746	ref|Mus musculus solute carrier family 38, member 9 (Slc38a9), mRNA [NM_178746]	0.0576524	0.0517845	0.00660159	0.0553116	0.0705319	-0.0328483	0.064664	0.0158616	0.120428	0.0170474	0.0693769	0.0205745	0.00586791	-0.04871	0.10338	0.0488024	0.0510508	-0.00352709	0.573688	0.629748	0.948539	0.589291	0.511919	0.748237	0.5282	0.876776	0.242771	0.873754	0.498729	0.840613	0.968421	0.736473	0.48673	0.735992	0.72433	0.981015	0.834682	0.906809	0.987535	0.868777	0.939153	0.901593	0.782927	0.990367	0.429033
TTCTGTATGGTGTTATGTTGACACTTTGCAACTGAGCTATTAAAGGCAGCCCTTGGCTCC	A_55_P2912540	Ano10	NM_133979	ref|Mus musculus anoctamin 10 (Ano10), transcript variant 1, mRNA [NM_133979]	-0.00424993	0.0661669	-0.039731	0.00292994	-0.0401289	-0.105205	0.0302879	-0.0625442	0.145429	0.080353	0.109948	0.0171161	-0.0704168	-0.042661	0.0650762	0.092832	0.0354811	0.0632369	0.964862	0.514189	0.680754	0.975771	0.691925	0.278767	0.753692	0.517802	0.136724	0.42879	0.257964	0.859204	0.614999	0.754651	0.641999	0.497388	0.794893	0.651415	0.988813	0.86531	0.905925	0.994094	0.970542	0.598652	0.9018	0.936153	0.292862
GACTTGCCAGAGTCTGTCCCTCCTGGAGTTGGCCCACCTGAATTCTTCTGTTCTCCATAA	A_66_P100435	Gm33602	AK078946	gb|Mus musculus adult male cecum cDNA, RIKEN full-length enriched library, clone:9130219M01 product:unclassifiable, full insert sequence. [AK078946]	0.189768	0.0766514	-0.0512536	-0.224536	0.0404679	0.00617601	-0.072649	-0.167106	0.256266	0.221974	0.0152444	-0.0792127	0.113117	0.173282	0.0342918	0.0944571	0.241022	0.301187	0.165331	0.58959	0.704966	0.102181	0.775538	0.96358	0.591801	0.220678	0.0633356	0.122792	0.910268	0.55889	0.564612	0.367253	0.861139	0.621928	0.211796	0.129482	0.512749	0.890884	0.913712	0.464817	0.979524	0.987373	0.819474	0.840236	0.172037
GATGCTGCAATGTGGGAACATTGTAAAGGAAGAGTGGATAGAAATCCAGTCTCGAATCAA	A_52_P309494	Ttc23	NM_025905	ref|Mus musculus tetratricopeptide repeat domain 23 (Ttc23), transcript variant 1, mRNA [NM_025905]	-0.113304	-0.274989	-0.0852657	-0.0364648	-0.0597508	-0.154464	-0.221436	-0.105663	0.193783	0.0990692	0.221821	0.337594	0.161685	-0.0488008	0.0947134	-0.115772	-0.0280387	-0.238524	0.400971	0.0560975	0.526623	0.786161	0.671859	0.253865	0.104589	0.433236	0.154055	0.483262	0.104004	0.0152162	0.408148	0.797374	0.627103	0.543178	0.882696	0.224506	0.732092	0.486188	0.844555	0.944157	0.967346	0.573084	0.398994	0.91781	0.316904
CACACTTGTGGACACACACACAGAGACACACACACACAAATAAGGACACTTGTTCACATA	A_66_P104444	Gm35147	XR_862981	ref|PREDICTED: Mus musculus predicted gene, 35147 (Gm35147), transcript variant X5, ncRNA [XR_862981]	-0.112988	0.0512939	-0.174492	0.0281992	-0.181156	0.0206275	-0.0168733	0.223319	-0.116508	0.0852747	-0.178012	0.0621801	-0.164282	-0.202691	-0.201783	-0.240192	0.0615036	0.0230947	0.351937	0.685798	0.153376	0.815438	0.157484	0.864407	0.8889	0.069705	0.33729	0.501931	0.145444	0.607209	0.350348	0.239124	0.252551	0.164374	0.718978	0.895028	0.694656	0.925691	0.572483	0.95173	0.822713	0.950764	0.959634	0.689405	0.531271
CCAAACTGTACAAAGAAAACATCATGGTGGTCAAAAGAATGCAAATGATATCAAAGGGGT	A_66_P110881	Prr16	AK042678	gb|Mus musculus 7 days neonate cerebellum cDNA, RIKEN full-length enriched library, clone:A730014O07 product:MESENCHYMAL STEM CELL PROTEIN DSC54 homolog [Homo sapiens], full insert sequence. [AK042678]	0.0510028	-0.0368702	-0.44214	0.0835867	0.104567	-0.534696	0.0166935	-0.00896829	0.546373	-0.0928892	0.0532296	0.0275678	0.0878731	-0.525727	0.639262	0.0256618	0.493143	-0.120457	0.751271	0.827009	0.00832001	0.603795	0.53619	0.0017093	0.917329	0.955528	0.00138572	0.582482	0.740806	0.863913	0.706357	0.0248166	0.00845731	0.910168	0.0346584	0.605797	0.916574	0.964301	0.2411	0.875381	0.94329	0.0491063	0.968997	0.997381	0.0100915
CCGCTGACCAGATAACATTAGAACTATCTGCATTATCTATGCAGAATGGGGTTTTTATTA	A_66_P117605	Ybx1	M60419	gb|Mouse Y-box binding protein 1/DNA binding protein B mRNA, complete cds. [M60419]	0.0681347	-0.105278	-0.0556819	0.0994502	0.101277	-0.0964203	-0.0721355	0.0587118	0.163628	-0.034069	0.0398117	0.170659	0.173413	-0.155132	0.197697	-0.130847	0.123817	-0.204728	0.175638	0.0486912	0.266706	0.0507195	0.0575006	0.0578575	0.15214	0.241925	0.00190313	0.515038	0.42551	0.00126549	0.0198709	0.0319405	0.00850624	0.0682953	0.0838967	0.00658022	0.525859	0.469454	0.684197	0.353627	0.700414	0.293043	0.467399	0.849142	0.0129578
GACGGTCTTCGACCGACACAAGATGCTCAGTTAGATGGTTGCCATGATTGCATCAGAGAC	A_52_P305748	Tmem9	NM_025439	ref|Mus musculus transmembrane protein 9 (Tmem9), transcript variant 2, mRNA [NM_025439]	0.114067	-0.136981	-0.0266688	-0.0238408	0.267525	0.144935	0.016477	0.147763	0.185795	0.0632045	0.045059	0.176345	0.251048	-0.00282798	0.12259	-0.131286	0.140736	-0.11314	0.254127	0.192674	0.788286	0.810267	0.0132009	0.149195	0.868192	0.141606	0.0664933	0.544668	0.650288	0.0809753	0.0862783	0.983929	0.396098	0.352135	0.318916	0.433229	0.607876	0.669078	0.941326	0.951446	0.525876	0.447441	0.951285	0.780093	0.178035
CAAGTTCAAAGCTGTGCACATGTGGACACTCAATAAATGTTTATTGGTGATGAGAAGCCT	A_55_P1998545	Ncdn	NM_011986	ref|Mus musculus neurochondrin (Ncdn), mRNA [NM_011986]	0.185837	0.188914	-0.0231108	0.095587	-0.178127	-0.175541	-0.17505	-0.0568434	0.121586	0.124173	-0.0873616	0.0308452	-0.00307714	-0.118698	-0.00258614	-0.118207	0.208948	0.0933274	0.063897	0.0721704	0.814185	0.333484	0.0893497	0.0794434	0.0802583	0.56384	0.220162	0.232306	0.376326	0.753819	0.982766	0.395186	0.985515	0.397127	0.137852	0.513413	0.335276	0.523227	0.949418	0.720025	0.754053	0.338057	0.361655	0.944063	0.401819
CATTTGGATGATTCTGAAGTATAAAAAACGACCAAGATTTTAAACTCTCATCTCCTCCTC	A_65_P14021	Cr1l	AK160440	gb|Mus musculus 10 day old male pancreas cDNA, RIKEN full-length enriched library, clone:1810009N12 product:complement receptor related protein, full insert sequence. [AK160440]	0.166203	-0.057431	-0.0717648	-0.00625034	-0.0298935	-0.0937763	-0.253527	-0.0282618	0.181259	0.117377	-0.0567082	0.168557	0.223634	-0.0655145	0.0638828	-0.225265	0.237967	-0.0511807	0.239255	0.696144	0.609004	0.964413	0.838817	0.504349	0.075631	0.840158	0.200007	0.426074	0.68591	0.232771	0.273987	0.741042	0.753144	0.259061	0.233559	0.801029	0.59465	0.929442	0.876457	0.990729	0.988194	0.772715	0.354641	0.987115	0.377095
TAAGGATACAGTAGGAGGTGGAGACCTGGAAGATGAAAACGACCTTCTCCTGCCCTCTCA	A_51_P170737	Cspg5	NM_013884	ref|Mus musculus chondroitin sulfate proteoglycan 5 (Cspg5), transcript variant 1, mRNA [NM_013884]	0.0341067	-0.0775504	-0.319005	-0.145001	0.142691	-0.117611	0.0310342	0.056393	0.11963	-0.140672	-0.233481	-0.208122	0.111657	-0.174004	0.260302	-0.0253588	0.353111	0.0674502	0.824013	0.630083	0.0422646	0.346778	0.37706	0.444583	0.839633	0.713233	0.436858	0.383789	0.132878	0.179209	0.615806	0.423997	0.245089	0.906906	0.10867	0.761575	0.943866	0.906853	0.382029	0.728722	0.912885	0.733413	0.939451	0.971549	0.624727
CCTCCCCTAGTAGAAGCAGGTTCTTGGAAGTTACAATTTAAGGTACCCCCAAAAAGTTGG	A_52_P480939	Tnpo1	NM_178716	ref|Mus musculus transportin 1 (Tnpo1), transcript variant 1, mRNA [NM_178716]	0.0246777	0.0260716	0.0642762	0.0268442	0.0943823	0.106122	0.0957762	0.06869	0.0596799	0.0714197	0.0992784	0.0721922	-0.0013939	0.037432	-0.0117397	0.0270862	-0.0395985	-0.00077257	0.741231	0.739408	0.391455	0.719466	0.2321	0.160113	0.203936	0.360046	0.425935	0.364175	0.188185	0.336322	0.989724	0.723225	0.913625	0.797675	0.707945	0.994304	0.912365	0.942772	0.772127	0.92249	0.859268	0.462904	0.524983	0.898933	0.614928
AGGCGTGTTCGTCATTTGCTAGCCCCTTCTTTCTCTAGTTATGTCTTGTTCTTTGTGTTT	A_55_P2917114	Ccnd2	NM_009829	ref|Mus musculus cyclin D2 (Ccnd2), mRNA [NM_009829]	-0.0790853	0.198002	-0.0868935	-0.0115773	-0.289076	-0.201837	-0.0119881	-0.12652	0.578458	0.665698	0.57065	0.456118	-0.277088	-0.0753162	-0.0872391	0.114532	0.00780814	0.20958	0.475342	0.0927579	0.433152	0.916535	0.0158979	0.0729563	0.913585	0.255642	4.11192e-06	7.43606e-07	5.20428e-06	0.000150953	0.0887786	0.630186	0.586414	0.464859	0.960138	0.194819	0.779026	0.557031	0.795757	0.978617	0.550517	0.324741	0.968002	0.854164	9.4733e-05
TTGCCTGCAAGTTTTGATTTCTTAAGAGTCTCAAGTGGCCGCATTCCTTGCTCAACTGGT	A_55_P2146577	Gm13570	XM_006543655	ref|PREDICTED: Mus musculus predicted gene 13570 (Gm13570), mRNA [XM_006543655]	0.00726344	0.125596	0.0993755	-0.00572801	-0.162838	0.0735917	-0.0445055	-0.0315118	-0.080585	0.155845	0.0115271	0.0245207	-0.118333	0.105103	-0.23643	-0.0129936	-0.0921121	0.131324	0.944269	0.252708	0.341394	0.956036	0.140096	0.480043	0.668731	0.761794	0.43958	0.157494	0.911668	0.813491	0.433559	0.475736	0.12152	0.929539	0.531675	0.385187	0.982622	0.719419	0.738918	0.98849	0.805779	0.757063	0.861043	0.97981	0.627142
GAGACCTGCCCTGCAGCGGGTGGGATAAGGTCTGTGTGCGTCTGTTCATTGTCATCTTTT	A_55_P2045642	Stmn4	NM_019675	ref|Mus musculus stathmin-like 4 (Stmn4), mRNA [NM_019675]	-0.0225988	0.0947686	-0.105706	-0.0295471	0.0372156	-0.055749	0.154583	0.02041	0.128644	0.0356792	0.0455366	-0.0886366	-0.117367	-0.076159	0.0929646	0.134173	0.0831073	0.124316	0.830158	0.392975	0.318386	0.779174	0.73637	0.597202	0.147135	0.846386	0.225912	0.74686	0.665843	0.40198	0.443489	0.609696	0.54335	0.369962	0.577581	0.417167	0.945778	0.810002	0.723409	0.941857	0.973798	0.824862	0.460735	0.987842	0.408671
GTGGCTCTGGAAGCTATGGATATGGCTCTGGCTTCGGAGGCTTTGGATATGGCTCTGGCT	A_52_P463962	Krtap16-3	NM_183296	ref|Mus musculus keratin associated protein 16-3 (Krtap16-3), mRNA [NM_183296]	0.102885	0.198199	0.0734959	0.111437	0.0390637	-0.0333666	0.134378	0.00457452	0.0563795	-0.0160508	0.0269903	-0.102813	-0.095314	-0.0379412	0.0724303	0.129803	0.0293892	0.0867621	0.442735	0.161919	0.58284	0.406033	0.780472	0.80282	0.317246	0.972681	0.673293	0.908794	0.839911	0.443054	0.622933	0.840858	0.708501	0.49319	0.876386	0.654378	0.759994	0.636822	0.865869	0.76801	0.980129	0.92473	0.633221	0.998439	0.807746
ATGGCATTTTTCACCCGGCCTCGGATGAACATCCCAGCTCTCTCTGCAGATGACGTCTAA	A_55_P2133165	Wwc1	NM_170779	ref|Mus musculus WW, C2 and coiled-coil domain containing 1 (Wwc1), mRNA [NM_170779]	-0.0258899	-0.0217801	-0.28589	0.0378854	-0.0400399	-0.129535	-0.03593	0.19424	0.256881	0.167386	-0.00311848	0.227051	-0.00410985	-0.323775	0.0894954	-0.23017	0.26	-0.0596655	0.885148	0.907759	0.115867	0.83262	0.831354	0.471147	0.841137	0.281683	0.156577	0.375366	0.986117	0.209357	0.987374	0.205654	0.730572	0.366077	0.307891	0.818346	0.963989	0.982753	0.522079	0.956679	0.987932	0.751605	0.93979	0.869722	0.320518
ACAGACAGTGATGAGGTTTCCAGGGTGTTTATTCCTATTAAAAAGTGGAACTTCCCTCAC	A_52_P115845	Ralgapb	NM_001291137	ref|Mus musculus Ral GTPase activating protein, beta subunit (non-catalytic) (Ralgapb), transcript variant 1, mRNA [NM_001291137]	0.204081	-0.0235486	-0.243432	0.123019	0.113954	-0.177147	-0.113675	0.189304	0.182364	-0.108738	-0.26515	0.0378291	0.22763	-0.366451	0.291102	-0.302979	0.447513	-0.146567	0.0395976	0.816515	0.0150775	0.20768	0.264825	0.0723418	0.243684	0.0554535	0.0646237	0.287011	0.0085045	0.696014	0.109669	0.00999654	0.0426478	0.0311525	0.00199371	0.298815	0.275164	0.962354	0.282596	0.608637	0.873342	0.323572	0.564136	0.661162	0.174598
ACATTATGCAAAGTATTTTGAACATACACACACCTCCCTTCTCCCTGTCCACTCCCAACA	A_66_P106281	Pik3r4	ENSMUST00000187573	ens|phosphatidylinositol 3 kinase, regulatory subunit, polypeptide 4, p150 [Source:MGI Symbol;Acc:MGI:1922919] [ENSMUST00000187573]	0.130959	0.0497496	-0.0532474	0.105699	0.131482	0.000678455	0.0502725	0.159625	0.0600692	-0.0707342	-0.124137	-0.0147844	0.0812093	-0.158947	0.130803	-0.109353	0.184206	-0.0559498	0.28067	0.694273	0.65912	0.382783	0.301465	0.99551	0.677019	0.189956	0.618843	0.576608	0.306158	0.902416	0.642501	0.353661	0.455542	0.522308	0.283234	0.748947	0.632525	0.928848	0.896894	0.754429	0.889465	0.998304	0.864905	0.819449	0.76999
TAAAGAAAAGAGAGAAGGATATTCCTGGACTGACAGATACTACTGTGCCTCGTCGGTTGG	A_55_P1955239	Rps6	NM_009096	ref|Mus musculus ribosomal protein S6 (Rps6), mRNA [NM_009096]	0.147566	0.0637555	0.014554	0.126273	0.0752483	-0.0410258	-0.00856255	0.0706937	0.0594049	-0.0568693	-0.0736075	0.00564871	0.0838109	-0.111719	0.116274	-0.0792562	0.133012	-0.062518	0.0236065	0.339174	0.818101	0.0509414	0.260265	0.517679	0.892346	0.267222	0.350167	0.393391	0.248285	0.928854	0.36292	0.215854	0.208865	0.377844	0.142067	0.496432	0.217847	0.781103	0.951094	0.354182	0.87096	0.780655	0.960632	0.859673	0.544337
GATGTTGTGTCAGTCAGTGTGTTAGCTAGATACACTGGCCTCAGCAATAAAATATAAAGC	A_55_P2350617	Slc37a2	NM_001145960	ref|Mus musculus solute carrier family 37 (glycerol-3-phosphate transporter), member 2 (Slc37a2), transcript variant 1, mRNA [NM_001145960]	0.0200767	0.128897	-0.206344	-0.063968	-0.0632774	-0.285657	0.0455432	-0.143281	0.582245	0.359866	0.355825	0.167	-0.108821	-0.142376	0.222379	0.188824	0.22642	0.192865	0.85858	0.278589	0.0722805	0.570875	0.592882	0.0143708	0.686294	0.20762	5.16116e-06	0.00375252	0.00274205	0.143201	0.506135	0.373708	0.177716	0.239718	0.160049	0.241208	0.956399	0.742087	0.451181	0.860151	0.955983	0.149638	0.869488	0.832489	0.000113726
CCAATCACACAAATTTTGTACTGAATCCTAGTAGCCAACCTACTTATCTTAACCTGAATT	A_51_P315595	CYTB	ENSMUST00000082421	ens|mitochondrially encoded cytochrome b [Source:MGI Symbol;Acc:MGI:102501] [ENSMUST00000082421]	-0.00460578	0.00740259	-0.0248666	0.0938043	0.0295092	-0.0767212	0.0415176	0.0419497	0.0300235	-0.0762069	0.00976269	0.0101948	-0.0120084	-0.118671	0.10623	-0.00043215	0.0202608	-0.0864017	0.928086	0.890004	0.626521	0.0712973	0.582047	0.137742	0.417655	0.412862	0.557084	0.159273	0.84831	0.841686	0.87102	0.105363	0.155684	0.995222	0.779	0.246341	0.978039	0.977754	0.885335	0.404194	0.954768	0.432217	0.70879	0.911495	0.723906
AACCTGTTTTATATGTAGATATAGAAGGTGCACTTTTGTATTTCGCAGCAAGCTTCAAGA	A_65_P15918	Pknox1	NM_016670	ref|Mus musculus Pbx/knotted 1 homeobox (Pknox1), transcript variant 1, mRNA [NM_016670]	0.154852	-0.0953573	-0.166786	0.018156	0.0723498	-0.0282825	-0.177859	0.15666	0.0203436	-0.0802887	-0.301294	0.0332246	0.250209	-0.184942	0.100632	-0.334519	0.321638	-0.113513	0.0916992	0.316847	0.0700174	0.840693	0.446464	0.75427	0.053957	0.0880936	0.821814	0.398553	0.00165333	0.713149	0.0610519	0.152447	0.443458	0.0116346	0.0149999	0.387773	0.393465	0.768579	0.444527	0.958485	0.925685	0.904424	0.309174	0.719613	0.899797
CCAGACTAACCTGAACTACAAGGTGAATTTGAGGCCAGCCTGGACAACTTAGAATCTATG	A_55_P2069052	Sacs	AK046501	gb|Mus musculus adult male corpora quadrigemina cDNA, RIKEN full-length enriched library, clone:B230399B09 product:hypothetical protein, full insert sequence. [AK046501]	-0.0126703	-0.0091736	0.037756	-0.00979762	0.103565	0.107779	0.107062	0.0602252	0.0503646	0.0545784	0.100791	0.0539544	-0.0034967	0.0475536	-0.00421375	0.0468366	-0.0504263	0.000624018	0.911853	0.939082	0.741633	0.931781	0.390282	0.348793	0.351976	0.599316	0.660245	0.649721	0.380625	0.637763	0.983179	0.769017	0.97973	0.772399	0.75551	0.996998	0.972953	0.988588	0.927715	0.982698	0.915938	0.661835	0.659248	0.951565	0.799251
AACACCTGGTTTTATAGGTTCTCTTTCGTTTGTTAAGAAACTGGATTCTTTTCTCCTAAC	A_52_P72497	Acbd3	NM_133225	ref|Mus musculus acyl-Coenzyme A binding domain containing 3 (Acbd3), mRNA [NM_133225]	0.173507	0.0375331	-0.090094	-0.019856	0.130204	0.0868948	-0.00576986	0.157133	0.186465	0.143156	-0.0771359	0.0857668	0.135974	-0.070238	0.043309	-0.162903	0.263601	0.0573891	0.126528	0.749513	0.422969	0.859332	0.271132	0.439506	0.958921	0.165417	0.101282	0.226982	0.492262	0.445427	0.404139	0.657861	0.78971	0.306746	0.101408	0.72388	0.459068	0.944736	0.790636	0.963355	0.877379	0.72953	0.984321	0.800312	0.23857
TCCATTTAGACATGCACAAAACTGTTTCTTGGTCCAAAAGATTAAAACTGCCCTCTGAAG	A_52_P154833	Ankrd49	NM_019683	ref|Mus musculus ankyrin repeat domain 49 (Ankrd49), mRNA [NM_019683]	0.261358	0.167101	0.101172	0.337714	0.0573415	-0.162989	-0.0369154	0.073553	0.277115	0.0567842	0.11693	0.227398	0.0942569	-0.236542	0.220331	-0.110468	0.160185	-0.170614	0.00328127	0.0644735	0.234843	0.000227148	0.518465	0.0587954	0.662428	0.385941	0.00193952	0.522519	0.170912	0.00965232	0.44283	0.0527248	0.0771522	0.357447	0.184415	0.168048	0.0867978	0.505952	0.657512	0.0401499	0.939491	0.295731	0.857933	0.906122	0.0131439
TGTAGGCCCTAGGATATCTGTCCCACCATTTTCCCTGTAACAAAAGTAAGGAATCTGTAA	A_55_P1984259	Lincpint	NR_110469	ref|Mus musculus long intergenic non-protein coding RNA, Trp53 induced transcript (Lincpint), transcript variant A, long non-coding RNA [NR_110469]	0.189944	-0.0482272	0.28491	0.120003	0.0768157	0.233427	-0.161356	0.0685199	-0.26819	-0.111579	-0.173225	0.0566512	0.238172	0.164907	-0.156611	-0.229876	-0.0949656	-0.16823	0.292912	0.797824	0.117529	0.504744	0.683438	0.197624	0.370761	0.702805	0.140016	0.554063	0.336951	0.752357	0.362021	0.516815	0.547827	0.367274	0.708459	0.518668	0.644491	0.957945	0.524807	0.826858	0.968128	0.510466	0.673584	0.96992	0.297451
ACTGTGGACACCAAAATGGCTTAACTGAGATACAGTGAAAACATGACAAATAAACCAACT	A_52_P489729	Sec61a1	NM_016906	ref|Mus musculus Sec61 alpha 1 subunit (S. cerevisiae) (Sec61a1), mRNA [NM_016906]	0.112072	0.203709	-0.0256906	-0.119443	0.0137896	-0.0409369	0.105427	-0.134689	0.106857	0.052131	-0.0309051	-0.271021	-0.0916372	0.0937521	0.0547264	0.240116	0.137763	0.323152	0.310525	0.0823567	0.815146	0.280166	0.904738	0.709627	0.339759	0.224144	0.333316	0.651314	0.778551	0.017035	0.5656	0.547037	0.731188	0.127318	0.377368	0.0472884	0.65984	0.540205	0.950107	0.67813	0.992549	0.882638	0.651587	0.842179	0.527549
ACAGACCTCTTTAGCCCAGTGTCTATTTGGTTGTTACGCACTGACTTTGTGTTGGAGTTC	A_55_P2178800	Ugt1a10	NM_201641	ref|Mus musculus UDP glycosyltransferase 1 family, polypeptide A10 (Ugt1a10), mRNA [NM_201641]	0.165733	-1.39309	-1.33317	-0.0338452	2.84768	-0.707749	1.28885	0.591578	2.30473	-1.2507	0.805823	0.108547	1.55882	-1.29933	3.55543	0.697276	1.49891	-1.35924	0.818031	0.0703729	0.0693785	0.962514	0.000457301	0.328384	0.0787933	0.41318	0.00243654	0.103008	0.266569	0.880199	0.140234	0.206222	0.0013477	0.494717	0.146008	0.19707	0.94224	0.520941	0.442926	0.990146	0.118342	0.643259	0.359421	0.911495	0.0156572
TAGAACTTTGAACACTAAATGGAAGAAAATCCATTAGCAGACCGAAGTCTCTTCAGTGAA	A_52_P480301	Sppl3	NM_029012	ref|Mus musculus signal peptide peptidase 3 (Sppl3), mRNA [NM_029012]	-0.0252145	-0.0210034	-0.0426626	0.0856906	0.0494343	-0.025333	0.0536453	0.10302	-0.0130251	-0.0877924	-0.0304733	0.0189016	-0.00421105	-0.128353	0.0747673	-0.0493749	0.0174482	-0.106694	0.788445	0.831211	0.650074	0.363917	0.616321	0.787475	0.568644	0.27605	0.889723	0.375025	0.745762	0.840552	0.97532	0.336514	0.583463	0.710337	0.895507	0.434761	0.931452	0.964958	0.893882	0.741732	0.959749	0.918555	0.806342	0.865701	0.940469
CTGTATTTACATATACTTTATGTATCAAGTGTGTGTGTGTATGTGTGTGCTTTTAGCTCC	A_55_P2109589	Slc1a4	NM_018861	ref|Mus musculus solute carrier family 1 (glutamate/neutral amino acid transporter), member 4 (Slc1a4), mRNA [NM_018861]	0.394111	0.220028	0.445586	-0.496292	0.162275	0.397157	-0.0118088	-0.544721	0.168308	0.403189	0.219782	-0.313131	0.174083	0.941878	-0.234882	0.532912	-0.0514741	0.71632	0.0887428	0.359142	0.0554117	0.033746	0.497891	0.0863856	0.958632	0.0204317	0.461144	0.0965993	0.336941	0.173622	0.598318	0.00521031	0.477782	0.10316	0.872996	0.0344272	0.387371	0.794014	0.411743	0.304523	0.936516	0.351127	0.984193	0.530367	0.646327
GCAGGCCCTTCTTGTTGGGCTGGATTGTACATAATGTTAATAGTGAAACCCAACACCACA	A_51_P355987	Setd1a	NM_178029	ref|Mus musculus SET domain containing 1A (Setd1a), mRNA [NM_178029]	-0.0668246	-0.031514	-0.128418	-0.122523	-0.0645559	0.0598841	-0.0292453	0.0657797	-0.0348819	0.089558	-0.0964757	-0.00145079	-0.0353106	-0.00589556	-0.12444	-0.0950249	0.0615938	0.0910088	0.427376	0.7204	0.130893	0.149041	0.464494	0.476608	0.727553	0.434586	0.677845	0.3116	0.253715	0.986202	0.771564	0.960365	0.308912	0.424852	0.604191	0.455527	0.750579	0.936674	0.544765	0.537629	0.931265	0.755244	0.890547	0.91781	0.81071
ACTTCCCCCTGCTCCGCCCCCCACTGCATGGGGGAAGGGCATAAAGAATCATTTATATGC	A_55_P2011922	March9	NM_001033262	ref|Mus musculus membrane-associated ring finger (C3HC4) 9 (March9), mRNA [NM_001033262]	-0.266181	-0.26449	-0.109928	-0.130853	0.0511479	0.0198607	0.0528398	-0.00106425	-0.432537	-0.463825	-0.276284	-0.330188	-0.00169182	0.0209249	0.0312872	0.053904	-0.156253	-0.133636	0.0129945	0.0181971	0.290583	0.209603	0.637425	0.847628	0.609672	0.991783	0.000126371	9.38707e-05	0.0101285	0.0024737	0.990986	0.886162	0.83455	0.712466	0.288166	0.374392	0.16215	0.354005	0.70202	0.610462	0.961599	0.943594	0.829368	0.999566	0.00153741
AAACCCGAGACCATTAATGATTCATCCGCACCAATGAAGAAGTTGTAACTAACTAGCATG	A_51_P427444	Snx3	NM_017472	ref|Mus musculus sorting nexin 3 (Snx3), mRNA [NM_017472]	-0.0177951	0.00495419	-0.181685	-0.0090433	-0.0248844	-0.183776	-0.00213511	-0.0111339	0.175209	0.0163179	0.0113192	0.00232038	-0.0227493	-0.172642	0.158891	0.00899878	0.16389	0.0139975	0.820659	0.952002	0.0246039	0.908262	0.762509	0.02309	0.978294	0.887187	0.0298737	0.842874	0.885323	0.976411	0.841479	0.124935	0.167051	0.935376	0.144691	0.902046	0.942778	0.991005	0.322917	0.97638	0.978302	0.189876	0.991511	0.991978	0.101082
AGGTTCCTGCCAGTGTGAAGACAGAGGGACTGCTGTGACACACCTCCCCACACACTATGT	A_55_P1960178	TC1726791	TC1726791	tc|RL29_MOUSE (P47915) 60S ribosomal protein L29, partial (27%) [TC1726791]	0.114518	0.075992	0.0178501	0.0425782	-0.0163638	-0.0626493	-0.05489	-0.0379212	0.092254	0.0459685	-0.00441413	0.0125547	0.0385262	-0.0247281	0.0462855	-0.0169688	0.0966681	0.0334138	0.016152	0.120521	0.698326	0.357178	0.734727	0.17793	0.236739	0.411715	0.0499676	0.343367	0.923582	0.785067	0.56418	0.704185	0.488817	0.794358	0.142393	0.616819	0.181114	0.594908	0.911681	0.737023	0.973798	0.485836	0.558008	0.911406	0.14567
TTCGCATGATGTAAGTAGTGTCTCATGACTGGAGTTTGCTTTGTTTTATAGTATCTGTAC	A_55_P2490194	Papola	NM_011112	ref|Mus musculus poly (A) polymerase alpha (Papola), mRNA [NM_011112]	-0.15703	-0.0231024	-0.190594	-0.34265	-0.0984727	-0.00531234	0.0354549	-0.157369	0.0974041	0.190564	0.0638405	-0.128984	-0.133928	0.152057	-0.0931603	0.192824	0.0335636	0.319548	0.068024	0.794158	0.0281291	0.000187227	0.269295	0.949808	0.674704	0.0674535	0.252035	0.0358899	0.450852	0.131491	0.276765	0.20684	0.447715	0.111401	0.778632	0.0118258	0.344199	0.957541	0.335969	0.0362956	0.876634	0.982968	0.863968	0.685197	0.43922
CTAATGCTTCAGAGGAAAAACTGTGCTGGTGAGAAACTTTCTGAGTTCAGTCAGAGTGAA	A_55_P2641670	Zfp426	NM_146221	ref|Mus musculus zinc finger protein 426 (Zfp426), transcript variant 1, mRNA [NM_146221]	0.0808825	0.304356	0.114553	0.0346245	0.0885245	0.0733904	0.311998	-0.00653784	0.0487851	0.033651	0.0824553	-0.236081	-0.223474	0.0799283	0.0151341	0.318536	-0.0336702	0.269732	0.510124	0.0216312	0.352121	0.777532	0.491973	0.549906	0.013966	0.957435	0.690699	0.793451	0.501974	0.0590893	0.212186	0.644919	0.932058	0.0712131	0.845921	0.133687	0.800106	0.37571	0.745716	0.941573	0.936309	0.798952	0.19017	0.997381	0.818953
CCTTAGCCTGCCTATTTTCCTCACTCTTAGATAGAAAAGGAATATAATGGCAGTTTTTAT	A_55_P2720908	Raly	ENSMUST00000152038	ens|hnRNP-associated with lethal yellow [Source:MGI Symbol;Acc:MGI:97850] [ENSMUST00000152038]	0.198988	0.0435685	0.0938734	-0.118068	0.0587417	0.136639	-0.0966784	-0.0753026	-0.0835687	-0.00567184	-0.188684	-0.167308	0.15542	0.211941	-0.0778969	-0.0213758	0.105115	0.161636	0.156199	0.764668	0.499651	0.396594	0.686626	0.327246	0.486994	0.587813	0.547661	0.968898	0.178267	0.23159	0.440939	0.283135	0.698585	0.913225	0.59264	0.423013	0.500718	0.949301	0.831753	0.762364	0.968833	0.642085	0.756189	0.949456	0.716823
AGGGGTGGGGAAGCTAGACTGAGCCTTGCCACCTTCCAATAAAATCATTTCCTGATCCCC	A_55_P2111444	Trpv6	NM_022413	ref|Mus musculus transient receptor potential cation channel, subfamily V, member 6 (Trpv6), mRNA [NM_022413]	0.035514	-0.0864747	0.130255	-0.0966612	0.186801	0.078399	0.0648127	-0.148517	-0.062175	-0.170577	0.0325663	-0.180764	0.121989	0.226916	0.108402	0.21333	-0.0947413	0.0101865	0.778777	0.515132	0.305602	0.445852	0.163446	0.535895	0.60857	0.243607	0.623191	0.202343	0.796704	0.157396	0.5064	0.208359	0.554675	0.236407	0.59661	0.95564	0.927868	0.866022	0.713335	0.792835	0.827676	0.790779	0.828606	0.849726	0.773008
ACTAGGGGACCTGATGCCTAGGTATCCTGAATAAAACATTCCCATCTGCATGTTAAAAAA	A_55_P2742485	Scaf4	BC041782	gb|Mus musculus splicing factor, arginine/serine-rich 15, mRNA (cDNA clone IMAGE:4527716). [BC041782]	-0.026609	-0.033703	-0.230946	0.219804	0.213765	-0.229967	0.206671	0.220783	0.217796	-0.225936	0.0134588	0.0275709	0.00709404	-0.45075	0.443732	-0.0141121	0.204337	-0.253507	0.84184	0.809592	0.0885437	0.104486	0.131404	0.089858	0.126227	0.102996	0.107595	0.111371	0.919594	0.836204	0.970709	0.0205313	0.0257058	0.940337	0.281715	0.193844	0.950903	0.960639	0.480792	0.46895	0.799056	0.356679	0.432188	0.737189	0.24883
GACTGAGCAGGGAGGGGAAGGAGGGGTTTCTGCTCTTGGCTTTCAAAGTTCTCAGTGTGT	A_66_P121059	Mirg	NR_028265	ref|Mus musculus miRNA containing gene (Mirg), long non-coding RNA [NR_028265]	0.149248	0.196587	0.0313863	0.00530575	0.0467105	0.236346	0.094049	0.210265	-0.00689971	0.182736	-0.124762	-0.00854524	-0.0473384	0.0260806	-0.189635	-0.116216	0.117862	0.191281	0.151831	0.073815	0.760484	0.958879	0.665498	0.0257038	0.363051	0.0459146	0.946543	0.0957301	0.229268	0.933821	0.751042	0.857795	0.207679	0.426232	0.41976	0.203834	0.49551	0.52384	0.932338	0.989241	0.96694	0.199358	0.667533	0.632589	0.972619
ACTCCCATCCTAGCTTTGGCCTCTCAGGAAGAAAAACTGGATCCAGCACCAGGGAATTAG	A_55_P2741864	Def6	NM_027185	ref|Mus musculus differentially expressed in FDCP 6 (Def6), mRNA [NM_027185]	-0.150955	0.0312364	-0.18258	-0.319841	-0.0749713	-0.0302595	0.10722	-0.16752	0.461727	0.506439	0.430102	0.155361	-0.182192	0.137261	-0.0447119	0.274741	0.0316252	0.351078	0.322761	0.844488	0.232929	0.0398336	0.638141	0.842032	0.481246	0.273132	0.00379444	0.00257424	0.00666751	0.309001	0.409395	0.523552	0.838971	0.204849	0.882896	0.115702	0.671091	0.968149	0.655638	0.323544	0.961599	0.941133	0.752505	0.864672	0.0218623
GAGGCCCCAATGTTTGGTGACAAAGTTTATGTCCACTACAAAGGGATGTTGTCAGATGGA	A_52_P481493	Fkbp5	NM_010220	ref|Mus musculus FK506 binding protein 5 (Fkbp5), mRNA [NM_010220]	0.312651	-0.21321	0.622499	-0.998565	-0.0782931	0.989025	-0.604154	-0.632039	0.648297	1.71561	0.958145	0.93026	0.525861	1.62106	-1.06732	0.0278847	-0.309848	0.785354	0.627409	0.75212	0.335789	0.125711	0.907621	0.129269	0.350075	0.328516	0.316366	0.0141119	0.14134	0.152996	0.573376	0.0800643	0.255792	0.975547	0.733575	0.401439	0.861201	0.945187	0.735638	0.503682	0.992582	0.420766	0.657546	0.886669	0.510081
TTAAAGGGTGGGTTTAAAAATTGATTCTGAATCAAATAGCCACCTCCATATTAATCCTGG	A_65_P07618	Gm30868	XR_873893	ref|PREDICTED: Mus musculus predicted gene, 30868 (Gm30868), ncRNA [XR_873893]	0.0721339	-0.106388	-0.204343	-0.0390156	0.130664	-0.106208	-0.0478583	0.059119	0.265066	0.0281936	-0.0114109	0.0955664	0.178522	-0.165327	0.236872	-0.106977	0.276477	-0.0673728	0.547368	0.398436	0.0929246	0.744473	0.300702	0.376814	0.68939	0.62167	0.0310758	0.822259	0.924013	0.426083	0.306065	0.331122	0.176417	0.528132	0.107476	0.697801	0.821071	0.81307	0.488815	0.932034	0.889089	0.684222	0.870944	0.956828	0.103969
AAGAATGAAAAATGAACAATTCACATGTGAGCCACTGCTTATATATTAAGTCTCTCCCTC	A_51_P375146	Cd36	NM_007643	ref|Mus musculus CD36 antigen (Cd36), transcript variant 2, mRNA [NM_007643]	-0.178286	0.321935	-0.342917	-0.379452	-0.5987	-0.279198	-0.0984779	-0.315733	0.75762	1.07712	0.59299	0.375735	-0.500222	0.0365346	-0.319501	0.217255	0.164631	0.701387	0.457234	0.20338	0.156264	0.117637	0.0206699	0.246526	0.680672	0.19099	0.00266073	8.90229e-05	0.0164802	0.121175	0.153605	0.913948	0.358734	0.52146	0.626754	0.0478442	0.768459	0.680943	0.575779	0.492178	0.584312	0.565663	0.866296	0.820131	0.0166617
CTGCATTTTGAGAGCCTGGTTTACCTTTTTATGAAAACATGATGTCATTTCTTGGGAATA	A_55_P2051727	Rnf8	NM_021419	ref|Mus musculus ring finger protein 8 (Rnf8), mRNA [NM_021419]	0.188499	0.0223198	-0.112737	0.100584	0.0879018	-0.104116	-0.0782777	0.109206	0.118578	-0.0734398	-0.182659	0.00482466	0.166179	-0.213322	0.192018	-0.187483	0.301237	-0.0782645	0.0177573	0.782159	0.14772	0.195406	0.279236	0.180474	0.311791	0.160522	0.128336	0.365007	0.0213582	0.949995	0.141049	0.0549938	0.0903118	0.0901573	0.00790609	0.483904	0.190608	0.954378	0.564807	0.59391	0.879141	0.489024	0.628154	0.795412	0.280842
GAGTCCAGGACAAATGCTTGTGAAAGTAAATCTAGAGTTATCAAAAAGGATCATGTACTG	A_52_P609024	Cenpw	NM_001109747	ref|Mus musculus centromere protein W (Cenpw), mRNA [NM_001109747]	-0.018246	-0.0399949	-0.0389461	0.186747	-0.15969	-0.169279	-0.181439	0.0564145	0.0114218	0.00183287	-0.00927825	0.228575	0.0217489	-0.225693	0.00958897	-0.237853	0.0207001	-0.226742	0.842018	0.677238	0.670775	0.0462112	0.101481	0.0696353	0.0524731	0.538529	0.900693	0.984766	0.919257	0.0158067	0.869766	0.0865302	0.942366	0.0713861	0.872956	0.0926567	0.95097	0.923464	0.90198	0.340997	0.764619	0.318464	0.306511	0.93903	0.946422
GCCTAACCCCTCACCGACAGCTTGATGGAAAGGAGAGGTTCCATGTGACTGGGAGTAAGG	A_51_P269084	Chchd10	NM_175329	ref|Mus musculus coiled-coil-helix-coiled-coil-helix domain containing 10 (Chchd10), mRNA [NM_175329]	-0.0640365	-0.0121885	-0.0645321	-0.00114704	-0.00172799	0.0216645	0.05012	0.0850496	0.0764764	0.0998689	0.0759808	0.11091	-0.051848	-0.0633851	-0.0233925	-0.0349296	0.000495622	-0.0110415	0.30204	0.850543	0.29836	0.985159	0.978684	0.725524	0.418107	0.172453	0.218941	0.127652	0.221889	0.0773741	0.562524	0.468674	0.793568	0.689027	0.995465	0.901669	0.651917	0.969109	0.707872	0.996361	0.998704	0.89107	0.708844	0.808915	0.400356
AAAGGCTCATGTGGTTTCACTAACTTCTCTGGACTTGGGATCGGAGGATTCTATCTGAGA	A_55_P2936073	Arl15	NM_172595	ref|Mus musculus ADP-ribosylation factor-like 15 (Arl15), mRNA [NM_172595]	0.0224848	-0.0175075	-0.115511	-0.109103	-0.0181725	-0.0611269	-0.0581648	-0.054719	0.109556	0.0666013	-0.0284401	-0.0249944	0.0399922	-0.0064079	0.0429544	-0.00344574	0.137996	0.0915956	0.879612	0.910465	0.438053	0.463716	0.90708	0.680771	0.69542	0.712609	0.461876	0.669116	0.848085	0.866299	0.852533	0.975648	0.841755	0.986903	0.511988	0.670558	0.961847	0.983341	0.798314	0.803542	0.992549	0.868074	0.874198	0.971377	0.64687
AGAGTTGCCAGTGCGCCAGCCTACCAGCAACTATCTGCTTATTTATAGATAAACACCTTG	A_55_P1994128	Tmem184a	NM_001161548	ref|Mus musculus transmembrane protein 184a (Tmem184a), transcript variant 1, mRNA [NM_001161548]	0.151956	0.325541	0.122829	0.19008	0.00195598	0.13229	0.17554	0.199541	0.0781864	0.20852	0.0490588	0.0730593	-0.173584	-0.0672506	-0.130334	-0.0240004	0.0291275	0.135461	0.186913	0.00890391	0.284389	0.100659	0.986945	0.249422	0.128628	0.0853074	0.493892	0.086409	0.667215	0.522504	0.296339	0.67682	0.431704	0.881647	0.856623	0.413942	0.538404	0.287744	0.697814	0.462399	0.99889	0.568779	0.435408	0.718427	0.673871
AGCTGCTGTCACTCCTGTGGTTTGGGAAGTGGCTCCTTGTGGCCTCTTGCTGTGAACTTG	A_55_P2856671	Ccnd3	ENSMUST00000182281	ens|cyclin D3 [Source:MGI Symbol;Acc:MGI:88315] [ENSMUST00000182281]	0.0257802	0.0987803	0.0332736	-0.170585	-0.0401269	0.0362214	0.0328732	-0.167637	0.441982	0.518331	0.449476	0.248965	-0.0730001	0.203859	-0.0763483	0.20051	-0.00749344	0.269365	0.82735	0.427139	0.778369	0.153722	0.746263	0.759336	0.780965	0.16079	0.000501174	0.000127716	0.000413379	0.0398496	0.670222	0.226475	0.656081	0.234065	0.964236	0.120894	0.945133	0.828632	0.937961	0.543784	0.974865	0.906087	0.913681	0.795978	0.00458375
CTGAAAGAATGTGTTTAATAAAGTGGGCCTTTTAAAATGCTAAAATTATGTCGCGTGGTG	A_51_P497350	Spint2	AF099016	gb|Mus musculus hepatocyte growth factor activator inhibitor type 2 (Hai2) mRNA, complete cds. [AF099016]	0.118236	0.107116	-0.0761926	-0.0293158	0.196586	0.137112	0.185466	0.183989	-0.00144142	-0.060915	-0.19587	-0.197347	0.01112	-0.0468768	0.0594736	0.00147676	0.194429	0.136432	0.347164	0.416156	0.543431	0.814814	0.13914	0.276474	0.143241	0.146375	0.990809	0.642932	0.122644	0.119925	0.951099	0.791159	0.743066	0.993341	0.275197	0.45327	0.690739	0.823639	0.850188	0.95173	0.805184	0.596891	0.455014	0.782707	0.995073
CACTATTTTGTCTTTTGAGATGAAACCAAATGGTGTCTTTTTAAGATGGTTGCTAGGAAG	A_51_P176972	Amigo2	NM_178114	ref|Mus musculus adhesion molecule with Ig like domain 2 (Amigo2), transcript variant 1, mRNA [NM_178114]	0.116886	-0.0103408	0.0745589	0.189559	0.246838	0.131449	0.119612	0.246449	0.782317	0.666927	0.73999	0.866827	0.127226	-0.115	0.11539	-0.126837	0.0423266	-0.1999	0.452481	0.949305	0.631111	0.225519	0.134148	0.39858	0.442076	0.117198	7.77918e-06	0.000165036	1.91274e-05	1.25795e-06	0.572	0.600587	0.60816	0.563774	0.846987	0.375884	0.766068	0.990778	0.887688	0.625721	0.803329	0.699826	0.726164	0.755548	0.0001615
CCCATGATCCCTGAGCTGGTGCCTTCTGCCCAGTAATAAATGGTCTCTTCAGATTTCCTC	A_55_P2140107	Cyp21a1	NM_009995	ref|Mus musculus cytochrome P450, family 21, subfamily a, polypeptide 1 (Cyp21a1), mRNA [NM_009995]	0.196694	0.787295	-0.215237	-0.240727	-0.0871831	-0.0803543	0.503417	-0.105844	-0.378993	-0.372164	-0.790924	-1.40019	-0.5906	0.0254898	-0.00682881	0.609261	0.411932	1.02802	0.465435	0.0073937	0.424723	0.372412	0.757121	0.764968	0.0661651	0.69384	0.163056	0.190944	0.00495268	4.46064e-06	0.134295	0.946508	0.986005	0.114001	0.281488	0.0110173	0.772876	0.274078	0.791397	0.747333	0.977538	0.908569	0.335709	0.968654	0.329557
AGCTGAATTCTGGGCCTTGGTTGTATTCATATTGTTTTGGGATATTAAGGAAAGGAAGGT	A_51_P100625	Apon	NM_133996	ref|Mus musculus apolipoprotein N (Apon), mRNA [NM_133996]	0.137828	0.0388785	-0.203218	-0.0979924	-0.000777141	-0.206205	-0.0997269	-0.10098	0.316835	0.111407	-0.0242109	-0.0254635	0.0989497	-0.105225	0.205428	0.00125268	0.341046	0.136871	0.264369	0.762491	0.102674	0.425815	0.995178	0.097869	0.417732	0.411952	0.012714	0.388299	0.843482	0.8355	0.578231	0.544761	0.251185	0.994235	0.054246	0.442616	0.617779	0.948562	0.502735	0.781679	0.999896	0.370405	0.70879	0.911406	0.0541693
GTAGAGAAATGGGAGAGAGAACCAGTGGGCAATTGATTTTCAATTCTTTTATGTTTAAAG	A_55_P2935081	Acss2	ENSMUST00000149788	ens|acyl-CoA synthetase short-chain family member 2 [Source:MGI Symbol;Acc:MGI:1890410] [ENSMUST00000149788]	0.116507	0.183339	-0.19397	0.0358046	-0.268792	-0.256937	-0.20196	-0.0271617	0.102233	0.114088	-0.208244	-0.0334459	-0.0668319	-0.229775	-0.0118552	-0.174798	0.310477	0.147534	0.501467	0.314771	0.265294	0.835958	0.143175	0.142183	0.246394	0.875167	0.555065	0.53013	0.232228	0.846621	0.789724	0.349742	0.962256	0.475921	0.208286	0.556704	0.795083	0.76656	0.683325	0.957647	0.808734	0.438758	0.567044	0.990232	0.722407
TTACTACATTAAGCTGAAGGACTTGAGAGACCAGCTGAAAGGCATTGAACGCAACACCGA	A_55_P2107402	Gm9855	NR_037190	ref|Mus musculus predicted pseudogene 9855 (Gm9855), non-coding RNA [NR_037190]	0.0586247	-0.0288055	-0.150046	-0.0600664	-0.00737605	0.170791	-0.0948063	0.26077	0.0676224	0.245789	-0.141048	0.214528	0.0874303	-0.0899794	-0.178167	-0.355576	0.20867	0.0312609	0.593071	0.802061	0.175291	0.584044	0.948801	0.124044	0.388741	0.0210189	0.537847	0.0369916	0.202067	0.0552303	0.582384	0.562049	0.265074	0.0257694	0.182421	0.843889	0.844945	0.958617	0.598062	0.866193	0.996269	0.412159	0.686875	0.530367	0.708954
GAGGGGTACAAGTTCTATCCACCCAAAGTGGAGATGTTCTTCAAGGACGATGCCAATAAT	A_52_P449768	Paics	NM_025939	ref|Mus musculus phosphoribosylaminoimidazole carboxylase, phosphoribosylaminoribosylaminoimidazole, succinocarboxamide synthetase (Paics), mRNA [NM_025939]	0.0699227	-0.145528	0.0189087	0.0710313	0.0495448	0.104636	-0.165906	0.156759	0.121905	0.176997	0.070891	0.393556	0.215451	-0.0521226	-0.0550915	-0.322665	0.051014	-0.216559	0.504477	0.188633	0.856422	0.497779	0.651582	0.319419	0.117528	0.138564	0.247023	0.111523	0.498624	0.000462784	0.159559	0.72448	0.716187	0.0334676	0.730101	0.157471	0.796979	0.664885	0.962262	0.823222	0.963743	0.635316	0.419464	0.777556	0.433931
GTCAGAGTGTTTAGTCACAGCATCAGAAAGGAAACTAAGACAACGATTAAAAGTTCTATT	A_55_P2285501	Rptor	AK137878	gb|Mus musculus 16 days neonate thymus cDNA, RIKEN full-length enriched library, clone:A130034B03 product:unclassifiable, full insert sequence. [AK137878]	0.182715	-0.0383251	-0.250774	0.0528557	0.161878	-0.174848	-0.0591625	0.128782	0.308348	-0.0283774	-0.125141	0.0628035	0.22104	-0.303629	0.336725	-0.187944	0.433489	-0.0911809	0.0442827	0.680697	0.00678384	0.552113	0.0872019	0.0537915	0.505923	0.151467	0.00110229	0.760492	0.163096	0.480246	0.0908517	0.0191117	0.0116363	0.139121	0.00117079	0.479431	0.287885	0.924428	0.224354	0.850657	0.752424	0.283731	0.768103	0.785405	0.00845342
GGTGTCTGTCCAATGTGGAGGGTCTTTTTTGAGCTATCTCCTAAAATAAAATATTTTGAT	A_55_P1984932	Zc3h18	NM_001029993	ref|Mus musculus zinc finger CCCH-type containing 18 (Zc3h18), transcript variant 1, mRNA [NM_001029993]	0.0839751	-0.0375554	-0.0803467	-0.0109262	0.0134877	-0.042739	-0.108043	0.0266815	0.141994	0.0857675	-0.0223276	0.112397	0.12153	-0.0694205	0.0562267	-0.134724	0.164322	-0.0266292	0.210269	0.590424	0.230291	0.869352	0.846503	0.520907	0.109048	0.688164	0.0371483	0.222241	0.736909	0.0959002	0.210862	0.461277	0.559873	0.156309	0.0855341	0.782126	0.564405	0.891429	0.652946	0.965926	0.988975	0.782216	0.405339	0.968153	0.118075
ACACAGTGGCATTAGACCTTTTTTCCTTACGTTCAGGGCAATAAAGAATGGACTTGATAT	A_55_P2905362	Lcmt2	NM_177846	ref|Mus musculus leucine carboxyl methyltransferase 2 (Lcmt2), mRNA [NM_177846]	0.0575714	-0.0253486	0.0978517	0.307875	-0.0381339	-0.17379	-0.121054	0.0362334	0.179885	0.0442287	0.220165	0.377453	0.08292	-0.210024	0.135656	-0.157287	-0.0402803	-0.333224	0.499863	0.776514	0.253823	0.000724394	0.669534	0.0460379	0.159688	0.670608	0.039235	0.620728	0.0126291	5.70494e-05	0.502469	0.0862923	0.274673	0.195606	0.738028	0.00941089	0.794114	0.953048	0.67484	0.0646703	0.967346	0.263436	0.475472	0.96427	0.122823
CTAGTGCGGACCAGGGCTGTGGGTCATCTGAGGGATGTGCGTCGCTTGGTGGTAGCCATG	A_66_P120481	Aqr	NM_001290788	ref|Mus musculus aquarius (Aqr), transcript variant 2, mRNA [NM_001290788]	-0.00833685	0.0920746	-0.185578	0.0764144	-0.0270296	-0.149174	0.0733819	0.112817	0.122289	0.000144254	-0.0549516	-0.015516	-0.100411	-0.261992	0.122145	-0.0394356	0.177241	0.0156603	0.91285	0.252703	0.0183712	0.318558	0.735269	0.0552663	0.337927	0.143534	0.113608	0.998559	0.471971	0.838622	0.365273	0.0185616	0.271841	0.714505	0.105159	0.88719	0.973506	0.719419	0.297279	0.709719	0.973798	0.287733	0.64994	0.780465	0.258296
AGATGGTGGCTTCTGGCTGTCCCAGTGCCCACCTCTTTGCATCGGTTCCCTCCATTATCA	A_51_P221337	Ranbp10	NM_145824	ref|Mus musculus RAN binding protein 10 (Ranbp10), mRNA [NM_145824]	-0.113367	0.0276493	0.0418902	0.183429	-0.0187152	-0.0665389	0.122301	0.0750003	-0.105374	-0.153198	0.0498834	0.00258252	-0.141016	-0.141539	0.0478236	0.0473009	-0.155257	-0.15578	0.212835	0.77014	0.642689	0.046865	0.843177	0.462014	0.179587	0.407462	0.246302	0.110526	0.580824	0.977154	0.283772	0.27046	0.71461	0.710937	0.227395	0.237054	0.567542	0.95105	0.891952	0.342624	0.988736	0.745679	0.498598	0.911129	0.433177
ACGCTGCATTGGAGCTCCACAGGAAAGGATCTTCGTATCGGACATCGGAGCAACGGACAG	A_55_P2745482	Fas	L15353	gb|Mouse Fas mRNA containing retrotransposable element ETn, long terminal repeat. [L15353]	-0.224776	-0.210477	-0.211867	-0.0315537	0.173665	0.16912	0.187963	0.349433	-0.684902	-0.689447	-0.671993	-0.510523	-0.0142982	-0.180313	0.00454493	-0.16147	-0.012909	-0.178924	0.0954821	0.135366	0.115441	0.812044	0.216028	0.206551	0.161266	0.011203	5.25232e-06	1.04564e-05	7.25781e-06	0.000360355	0.94071	0.339041	0.981137	0.391418	0.945141	0.354375	0.40223	0.610911	0.521847	0.951624	0.85271	0.520636	0.478112	0.480974	0.000115354
AATCACTTTGAGAAGAGTCACAAGAACATGTCTGTGCACCTGTCCCCCTGTTTTAGGGAT	A_55_P2087589	Rps11	NM_013725	ref|Mus musculus ribosomal protein S11 (Rps11), mRNA [NM_013725]	0.0674131	0.085832	0.00300545	0.0261562	0.0150673	-0.000669776	0.0334863	0.022481	0.040069	0.0243319	-0.0243386	-0.0353439	-0.018419	-0.0231508	0.0157371	0.0110053	0.0644076	0.0596758	0.302797	0.212275	0.963131	0.687744	0.825173	0.991781	0.60708	0.729696	0.538602	0.721423	0.708377	0.587352	0.845042	0.801282	0.86737	0.904736	0.484871	0.52745	0.6524	0.689623	0.991138	0.908407	0.986508	0.997278	0.827798	0.973982	0.709556
ACCTGGTGCCTATCTTCAGTGGCTTCTTGAAGGATCTGGTCAAAGACAAGAGGAGAGTGC	A_52_P91891	Ppp4r1l-ps	NR_027957	ref|Mus musculus protein phosphatase 4, regulatory subunit 1-like, pseudogene (Ppp4r1l-ps), non-coding RNA [NR_027957]	0.11843	-0.175514	0.22501	0.15976	0.190718	-0.0459775	-0.103226	-0.111228	0.210775	-0.025921	0.317355	0.309353	0.293944	0.0652501	0.236696	0.00800165	-0.10658	-0.335274	0.436325	0.27303	0.142739	0.295068	0.234213	0.761809	0.497104	0.464549	0.169128	0.870524	0.0410832	0.0462044	0.185399	0.761	0.284532	0.97023	0.619622	0.132073	0.755685	0.737942	0.559147	0.690972	0.859487	0.906851	0.763296	0.923866	0.337719
CTGCACGAACTGAATGTTCCCTTTTTCAAAGTTGGATCTGGGGACACTAACAATTTTCCC	A_51_P262871	Nans	NM_053179	ref|Mus musculus N-acetylneuraminic acid synthase (sialic acid synthase) (Nans), mRNA [NM_053179]	0.0688064	0.0354036	-0.259247	-0.113162	0.0586922	-0.137101	0.0252894	0.00898464	0.129231	-0.0665623	-0.198823	-0.215128	0.0334028	-0.146085	0.195793	0.0163048	0.328054	0.148565	0.57505	0.782991	0.039019	0.357998	0.648213	0.266523	0.836492	0.941537	0.294567	0.604985	0.109845	0.0843965	0.850786	0.40105	0.273431	0.925025	0.063492	0.404577	0.835193	0.954765	0.37227	0.737582	0.963357	0.586432	0.938271	0.996551	0.486929
CCAAGTCCTGTGTTGTGTTTTGTCATTTCTGTTGAGGCTCTATATTGTAGCTTAATTTTT	A_55_P2000515	Peli1	NM_023324	ref|Mus musculus pellino 1 (Peli1), mRNA [NM_023324]	0.00999839	-0.0914902	-0.0647427	-0.141817	0.0633147	0.0503927	-0.0381739	-0.0266821	-0.000101956	-0.013024	-0.0748431	-0.0633513	0.101489	0.0770748	0.012922	-0.0114918	0.0747411	0.0503273	0.908737	0.320004	0.459319	0.109188	0.490033	0.564157	0.661959	0.759782	0.999067	0.886792	0.392829	0.468966	0.423705	0.53297	0.91857	0.925772	0.54539	0.690753	0.971743	0.769877	0.809158	0.477283	0.935926	0.807782	0.857717	0.979556	0.999629
CCTTTCTTACCATTCTGTATGCTTCCACGGTGTGACCATTCAAATTAACAGTATTATTAT	A_55_P1993777	Rbfox3	NM_001039167	ref|Mus musculus RNA binding protein, fox-1 homolog (C. elegans) 3 (Rbfox3), transcript variant 1, mRNA [NM_001039167]	-0.0829837	-0.108356	-0.110351	-0.00518092	-0.0616653	-0.22397	-0.0870378	-0.118801	0.448266	0.285961	0.420899	0.389136	0.0253725	-0.10517	0.162305	0.0317627	0.027367	-0.103175	0.394388	0.290099	0.258924	0.957415	0.545376	0.0250062	0.371899	0.22476	3.1388e-05	0.0070907	7.78738e-05	0.000218512	0.85682	0.444942	0.251974	0.816993	0.841947	0.464453	0.727447	0.75032	0.67873	0.988757	0.945936	0.197395	0.674478	0.842206	0.000501808
AAATGATTCTTCTCTGGACTTCTGGTGCAATATATGTGGGTCTGATATTCATCCAGTTGG	A_52_P503078	Mbtd1	NM_134012	ref|Mus musculus mbt domain containing 1 (Mbtd1), mRNA [NM_134012]	-0.024603	-0.0403667	0.0808865	-0.029487	-0.0304836	0.135099	-0.0462473	0.0247258	0.0152574	0.18084	0.120747	0.19172	0.0157637	0.110373	-0.165583	-0.0709731	-0.10549	-0.0108797	0.792768	0.681256	0.38959	0.752901	0.756321	0.153818	0.621771	0.791758	0.870547	0.0707508	0.201368	0.045437	0.907497	0.406317	0.226185	0.592498	0.427241	0.936079	0.933115	0.924599	0.770472	0.934595	0.977538	0.454216	0.835718	0.9815	0.929818
AAACTCAAGCTTCACTTCTACCCTAGATTATCATAGTAATTAAGTCCTTAGAGTTCTTCC	A_52_P577384	Il18bp	NM_010531	ref|Mus musculus interleukin 18 binding protein (Il18bp), mRNA [NM_010531]	0.169543	0.485603	-0.200611	-0.090851	-0.0926432	-0.397621	0.223417	-0.287862	1.23175	0.926773	0.861598	0.350319	-0.31606	-0.10976	0.304978	0.511278	0.370154	0.576454	0.415737	0.0299863	0.336302	0.661893	0.67069	0.0605295	0.284874	0.170071	3.9191e-07	0.000100466	0.000140543	0.0966964	0.296338	0.708637	0.313387	0.0868071	0.211369	0.0604242	0.742327	0.410175	0.735841	0.898439	0.967346	0.299625	0.603959	0.805892	1.32153e-05
AGGCAGTCTAAGCCAGATGTCCCCACCTCAATCTCGACATTAAGTCACTCTTGTAGTTAT	A_51_P472033	Serpina10	ENSMUST00000044231	ens|serine (or cysteine) peptidase inhibitor, clade A (alpha-1 antiproteinase, antitrypsin), member 10 [Source:MGI Symbol;Acc:MGI:2667725] [ENSMUST00000044231]	0.270768	0.372388	-0.0494813	-0.0502864	0.0634321	0.0103144	0.165052	0.00950928	0.656674	0.603556	0.336424	0.180881	-0.10162	0.000805077	0.0531177	0.155543	0.32025	0.422675	0.15628	0.0651982	0.7933	0.790017	0.74881	0.956425	0.384009	0.959823	0.00109286	0.00372312	0.0800184	0.340498	0.710492	0.997594	0.846066	0.560893	0.23413	0.127424	0.500718	0.507113	0.942417	0.944987	0.975601	0.984773	0.683312	0.997628	0.00839655
CTTCTGTAGCTGCTTGTTACATTTGCATCTGTGAGTCAAGAAATGTTTGTTATCTTTGAT	A_55_P2006236	Ugdh	NM_009466	ref|Mus musculus UDP-glucose dehydrogenase (Ugdh), mRNA [NM_009466]	0.000828679	-0.121657	-0.337846	-0.122103	-0.0571898	-0.207837	-0.179675	0.00790483	-0.198244	-0.348892	-0.536919	-0.349339	0.122485	-0.215742	0.150648	-0.18758	0.338674	0.000446817	0.996058	0.490409	0.0489509	0.467985	0.745255	0.21934	0.287243	0.962411	0.240993	0.052372	0.00243214	0.0420598	0.614831	0.365359	0.536299	0.430726	0.158161	0.998533	0.998535	0.855154	0.398915	0.805449	0.974805	0.535211	0.60652	0.997628	0.426947
AGCGCGGGACCATCGTCTTCATCACCCTGATCCTAGTGGAAATAAAATTCAGACTTGATG	A_55_P2003414	Kng1	NM_023125	ref|Mus musculus kininogen 1 (Kng1), transcript variant 2, mRNA [NM_023125]	0.183643	0.0272988	0.0655706	0.0826623	0.0733102	-0.0537976	-0.0830342	-0.0367058	0.227191	0.100083	0.109118	0.155446	0.156344	-0.0170918	0.127108	-0.0463284	0.118073	-0.0553635	8.14468e-05	0.54085	0.127726	0.0567272	0.105073	0.209435	0.0556681	0.389486	2.8204e-06	0.0289039	0.0132089	0.000638029	0.0142055	0.776077	0.0437351	0.442076	0.0543934	0.370592	0.0134713	0.875059	0.540826	0.368341	0.767883	0.523726	0.312421	0.90768	6.84753e-05
AGACCTAAGTTCCATCCTCAGCACCCCATTAACTGATTTGATGAAGCAAGCCTGTAATCC	A_55_P2733297	Slc36a2	ENSMUST00000125560	ens|solute carrier family 36 (proton/amino acid symporter), member 2 [Source:MGI Symbol;Acc:MGI:1891430] [ENSMUST00000125560]	-0.0800909	0.0247175	-0.0952395	-0.187131	-0.0620638	-0.0356333	0.0427446	-0.127525	0.117687	0.144117	0.102538	-0.0677309	-0.104808	0.0918914	-0.0264305	0.170269	0.0151486	0.211848	0.292571	0.755395	0.211929	0.0167062	0.435442	0.637859	0.572542	0.0969654	0.124713	0.0744368	0.179585	0.372555	0.341319	0.392133	0.809437	0.11649	0.887348	0.0583059	0.644113	0.9461	0.637142	0.233867	0.925685	0.846565	0.80828	0.730211	0.275022
TTATGAAGCACATACAAAAGAAGACAGGGAATGCGATCAGGAGGGAAAACTCTTTTTAAA	A_55_P2054628	Nrxn1	NM_020252	ref|Mus musculus neurexin I (Nrxn1), transcript variant 1, mRNA [NM_020252]	-0.0828171	-0.036891	-0.0551345	0.074462	-0.00565024	-0.0831377	0.0402759	0.0464587	0.586519	0.509032	0.614202	0.620385	-0.0459262	-0.129596	0.0774875	-0.0061828	-0.0276827	-0.111353	0.419305	0.730782	0.590023	0.467425	0.957943	0.41752	0.693649	0.649655	7.54801e-07	2.04836e-05	3.02092e-07	2.46146e-07	0.756514	0.371912	0.60125	0.965864	0.848074	0.45341	0.745181	0.939923	0.869247	0.805449	0.997249	0.712945	0.873355	0.96192	2.30325e-05
CTTCCAAATTCAGAGTGAAAAGAAAGCTGTTCTGCATCAAACCATCTAAGCAATAAATGT	A_55_P1981714	Rreb1	NM_001177869	ref|Mus musculus ras responsive element binding protein 1 (Rreb1), transcript variant 6, mRNA [NM_001177869]	0.116011	0.082375	-0.226015	0.527297	0.00731785	-0.524479	-0.0263186	0.228833	0.410778	-0.121018	0.0687522	0.323904	0.0336364	-0.753312	0.531797	-0.255152	0.342026	-0.444922	0.467327	0.622085	0.160278	0.00176461	0.965025	0.00185654	0.86865	0.155247	0.0128066	0.469714	0.666028	0.0467091	0.884037	0.00160114	0.0251343	0.260376	0.1336	0.0588144	0.773733	0.904426	0.581496	0.093851	0.998704	0.0510098	0.951399	0.789522	0.0544703
AAACCTGGAAAAAGACGGCATAAGCTGTTGGTTAGGCTACATGCTTCAGTTTCTGAGGGA	A_51_P266618	Cyp8b1	NM_010012	ref|Mus musculus cytochrome P450, family 8, subfamily b, polypeptide 1 (Cyp8b1), mRNA [NM_010012]	-0.01479	-0.0957129	-0.977767	-0.232607	-0.274516	-0.955653	-0.355439	-0.210493	-0.722801	-1.40394	-1.68578	-1.54083	0.080923	-0.745161	0.681138	-0.144946	0.962977	0.136894	0.95996	0.756859	0.00173813	0.431428	0.376454	0.00215405	0.231495	0.476207	0.0176141	4.01887e-05	8.0486e-07	4.19772e-06	0.849686	0.0789846	0.115803	0.728089	0.0248273	0.748608	0.986982	0.946556	0.140176	0.785033	0.912885	0.0550603	0.553182	0.925687	0.068894
AGGACACGCTAGAGGAGCCAAGGGTGAAGAAGCACAAAAAGTCTAAAAAGAAAAAGAAGT	A_51_P115749	Usp42	NM_029749	ref|Mus musculus ubiquitin specific peptidase 42 (Usp42), mRNA [NM_029749]	0.201197	0.031209	0.0960292	0.0966806	0.0333031	0.0558763	-0.136685	0.0565277	-0.0740196	-0.0514464	-0.179187	0.0140252	0.169988	-0.000651412	-0.0225732	-0.193213	0.105168	-0.0654716	0.114761	0.812971	0.446534	0.443477	0.800686	0.657108	0.280242	0.653379	0.55684	0.696686	0.158904	0.911186	0.353247	0.997077	0.901408	0.280461	0.555009	0.719541	0.438991	0.961606	0.80303	0.791785	0.98419	0.856951	0.599317	0.962766	0.723706
AGCAAAATTCAAAGAAAGCAAAGTGTTCGAGGCTAATGAGTAGGTCCCAGACAGTGCTCC	A_55_P2743765	Timm44	BC128353	gb|Mus musculus translocase of inner mitochondrial membrane 44, mRNA (cDNA clone IMAGE:40111000), partial cds. [BC128353]	0.133779	0.066852	-0.120756	0.116877	0.118047	-0.203872	0.05112	0.0337609	0.192725	-0.129194	-0.0618106	-0.0791697	0.0669274	-0.237633	0.32192	0.017359	0.254536	-0.0500247	0.176951	0.516589	0.222035	0.23699	0.254507	0.0423559	0.602619	0.730735	0.0543826	0.213047	0.529308	0.42108	0.637993	0.0918349	0.027635	0.900366	0.0716356	0.724929	0.527176	0.866175	0.64493	0.636381	0.868651	0.254259	0.82536	0.973982	0.154717
GTAGAGGCGCAAACCATCGAAGAGCTCAAGCAACAGAAATCGTTCGTGAAACTTCATAAG	A_51_P284665	Plcb1	U85712	gb|Mus musculus phospholipase C-beta-1a mRNA, complete cds. [U85712]	0.0304884	-0.181125	0.0227911	-0.00611873	-0.0953253	-0.0303824	-0.306939	-0.0592923	-0.347457	-0.282514	-0.355154	-0.107507	0.211613	0.0289099	-0.0649429	-0.247646	0.00769725	-0.175006	0.759734	0.0883668	0.819122	0.951033	0.363962	0.760542	0.00340804	0.552601	0.00106609	0.00937427	0.00084865	0.28381	0.14768	0.837479	0.653246	0.0841464	0.956437	0.229403	0.920287	0.547633	0.951245	0.987225	0.91134	0.906327	0.108995	0.942077	0.00824016
ACTAGAGGAGGATGCTTGCTTGCTTCGTTGAGTTGCTTGGTTGGTTGGTTTTGGTCAAAT	A_66_P118696	Nup107	NM_134010	ref|Mus musculus nucleoporin 107 (Nup107), mRNA [NM_134010]	-0.113779	0.0948253	-0.135122	9.24094e-05	-0.106563	0.00774862	0.102042	0.142963	0.0271889	0.1415	0.00584579	0.0467674	-0.208605	-0.135215	-0.114311	-0.0409216	0.0213431	0.0947328	0.15201	0.252933	0.0904442	0.999061	0.19976	0.921357	0.197864	0.0738031	0.7292	0.0909233	0.940626	0.552065	0.0719036	0.227078	0.317669	0.712575	0.847544	0.406758	0.495638	0.719419	0.483785	0.999775	0.847311	0.972326	0.518381	0.701509	0.843249
GTAGGATATTCAGTCCTCCCAACTGTATATAATGCAGCACCTCTCATATATGTAATATAT	A_55_P1999334	Inpp5b	NM_008385	ref|Mus musculus inositol polyphosphate-5-phosphatase B (Inpp5b), transcript variant 1, mRNA [NM_008385]	0.177412	0.0629678	0.025937	0.127375	-0.0195021	-0.145635	-0.133946	-0.044197	0.199973	0.0738396	0.0484982	0.138247	0.114444	-0.101438	0.126133	-0.0897489	0.151475	-0.0644075	0.00830135	0.354418	0.687909	0.0533773	0.773263	0.0281864	0.0426627	0.494432	0.00322972	0.278394	0.453641	0.0367134	0.224837	0.269576	0.181772	0.327921	0.102122	0.492022	0.132027	0.790561	0.908216	0.360078	0.979153	0.208174	0.284273	0.931604	0.0193673
AAGCAGCTCTCATGACTTACACAAAGGACAATTGGGGAACCTGGGAGCAATAAATATACC	A_55_P2633284	Arih1	ENSMUST00000168982	ens|ariadne ubiquitin-conjugating enzyme E2 binding protein homolog 1 (Drosophila) [Source:MGI Symbol;Acc:MGI:1344363] [ENSMUST00000168982]	0.0260557	0.0508226	0.0314591	-0.0719024	-0.0627074	0.130597	-0.0379405	0.0272352	0.00918785	0.202492	0.0145912	0.0797669	-0.0247669	0.103361	-0.193304	-0.0651756	-0.00540339	0.122725	0.817621	0.668252	0.780713	0.525377	0.597173	0.25123	0.737115	0.809525	0.935172	0.0927113	0.897225	0.481332	0.879747	0.518605	0.24138	0.683554	0.973016	0.454862	0.942217	0.920585	0.938961	0.837113	0.956445	0.570287	0.894258	0.983674	0.967007
CAGGTTGGGGATAAAGTGTCCTTCTCTAGATAGTTGGCAAGCTCCAGTAAGATAAATGGC	A_51_P192860	Hint1	NM_008248	ref|Mus musculus histidine triad nucleotide binding protein 1 (Hint1), mRNA [NM_008248]	-0.0366616	-0.125726	-0.0787452	0.0482612	-0.0442207	-0.0857508	-0.133285	0.0412556	-0.015517	-0.0570471	-0.0576007	0.11694	0.0890641	-0.127006	0.0415301	-0.17454	0.0420836	-0.173987	0.46554	0.020391	0.121052	0.337818	0.401793	0.0921774	0.0104523	0.411916	0.756823	0.280718	0.253701	0.0234765	0.223748	0.0782493	0.567907	0.0171557	0.553211	0.0202068	0.772876	0.367555	0.53109	0.722557	0.917843	0.361087	0.168484	0.911406	0.861311
ACCGACTGGGGGGCCTTGAAACTATCAAAGCACAGCTCAGAGGCCAGGCTCACAACTCAA	A_51_P442759	Arhgef19	NM_172520	ref|Mus musculus Rho guanine nucleotide exchange factor (GEF) 19 (Arhgef19), mRNA [NM_172520]	0.198386	0.00961458	-0.162512	0.18651	0.14621	-0.160666	-0.0425607	0.188356	0.288286	-0.0185896	-0.0726111	0.158306	0.188771	-0.349022	0.306876	-0.230917	0.360897	-0.176895	0.210381	0.953423	0.303438	0.238487	0.376586	0.308897	0.786342	0.233946	0.0715047	0.91009	0.644028	0.315973	0.408409	0.12101	0.181774	0.301177	0.109203	0.438303	0.56447	0.991226	0.711988	0.637423	0.912885	0.626597	0.916824	0.844316	0.187014
CCAACGGGTGCTAACCATCCAGACCTGCTTTGGAGTCGCCGTGGGAAAGTTTCTTAATAA	A_55_P2162573	Art3	NM_181728	ref|Mus musculus ADP-ribosyltransferase 3 (Art3), mRNA [NM_181728]	0.0778	0.0210009	-0.150274	0.0445872	0.0236352	-0.242704	-0.0331639	-0.0478434	0.591844	0.325504	0.36377	0.34909	0.0567991	-0.194861	0.26634	0.0146795	0.228074	-0.0235863	0.468496	0.851574	0.164896	0.677183	0.833224	0.027482	0.756721	0.655132	1.5305e-06	0.0055698	0.00137595	0.00204219	0.71433	0.20208	0.0911508	0.922719	0.136764	0.879106	0.774668	0.969632	0.587133	0.904365	0.988194	0.205933	0.903384	0.962766	4.18251e-05
AAACTTCTCTCTCTCCTGATCAGGAAATTTAAGTAGGTCACCTCTTAGCTGCACGTTTTT	A_55_P2507715	Cfap43	NM_027559	ref|Mus musculus cilia and flagella associated protein 43 (Cfap43), mRNA [NM_027559]	0.21419	-0.036674	0.0314693	-0.162214	0.140764	0.0254343	-0.1101	-0.168249	0.176692	0.0613629	-0.0060279	-0.0641768	0.250863	0.193683	0.115329	0.0581489	0.18272	0.12554	0.0675032	0.760966	0.784232	0.162705	0.246394	0.824833	0.340431	0.147968	0.129144	0.611091	0.958155	0.577101	0.136877	0.237026	0.489671	0.720609	0.264202	0.452286	0.343345	0.948313	0.939743	0.554551	0.865442	0.934516	0.651909	0.782862	0.282204
GAAGTTGCCCGATGTGTGGATGCCGGAAGCTTTGAGCAGGGCCTCGCGGTGCATGCGCAG	A_66_P105958	Sec31b	NM_001033343	ref|Mus musculus Sec31 homolog B (S. cerevisiae) (Sec31b), mRNA [NM_001033343]	-0.026425	-0.0996616	0.112186	0.0711217	0.0451775	0.070449	-0.0280591	0.0293846	-0.00792735	0.0173441	0.130684	0.188127	0.0732366	0.0410644	-0.0252715	-0.0574437	-0.138611	-0.170783	0.814084	0.399555	0.320727	0.527609	0.701624	0.531504	0.802825	0.793723	0.943742	0.882979	0.248357	0.0992856	0.653169	0.796108	0.876647	0.717863	0.385018	0.297181	0.941245	0.813309	0.725101	0.838203	0.971336	0.787851	0.923812	0.9815	0.970996
TGACGTTTGGAGTGGGGCTTCACCCAAGTCTGACAAGAATGAATATGCCTTCATGGGCTC	A_66_P125196	Notum	NM_175263	ref|Mus musculus notum pectinacetylesterase homolog (Drosophila) (Notum), mRNA [NM_175263]	-0.15958	-0.112256	-0.125901	0.100701	-0.157678	-0.332311	-0.110354	-0.105709	0.826764	0.652131	0.860443	0.865088	-0.0473239	-0.226602	0.174633	-0.00464471	-0.0336792	-0.212957	0.1954	0.382626	0.305244	0.41117	0.22204	0.00891764	0.368166	0.388483	2.29661e-08	6.5995e-06	9.05915e-09	7.97066e-09	0.789118	0.193617	0.326181	0.978532	0.84533	0.232448	0.547379	0.806491	0.71308	0.771605	0.855832	0.117732	0.672058	0.90711	1.19049e-06
GCCATCCTTAACTCTGAAAGAGTTGACCTTCTATGAAAACTTATTTAAGAAAGGACTTTC	A_55_P2759442	Spata5l1	NM_001033256	ref|Mus musculus spermatogenesis associated 5-like 1 (Spata5l1), mRNA [NM_001033256]	0.222578	-0.0943006	-0.0611873	-0.0939578	0.245833	0.101365	-0.0710455	0.0685947	0.219392	0.0749242	-0.0643733	0.0752669	0.316879	0.0327706	0.144468	-0.13964	0.283766	-0.000342722	0.0885598	0.485337	0.634393	0.466031	0.0734167	0.431853	0.581003	0.594072	0.0930635	0.578926	0.616902	0.558825	0.0941147	0.856917	0.439437	0.443788	0.123547	0.998531	0.387132	0.853543	0.888858	0.804754	0.739427	0.724486	0.813096	0.950714	0.224598
GGACCTAAATAACCCTACTGTATTTCGAGATCTTTCTAAACCAATTGGAGTAGTTAATGA	A_55_P1987409	Nbeal1	NM_173444	ref|Mus musculus neurobeachin like 1 (Nbeal1), mRNA [NM_173444]	0.239708	-0.0698264	-0.0550621	0.110896	0.111328	0.0638898	-0.198206	0.229847	-0.0819209	-0.129359	-0.376691	0.0513625	0.309534	-0.165958	0.0474386	-0.428053	0.29477	-0.180722	0.0223872	0.514141	0.589205	0.279262	0.30009	0.531188	0.0566381	0.0281666	0.422699	0.229568	0.000565175	0.61439	0.0406225	0.252612	0.747916	0.00457542	0.0454881	0.224519	0.212242	0.86531	0.868914	0.677563	0.889089	0.787733	0.31494	0.571376	0.612057
CTGACAGAATACGATTACAGCAGGACTACAAATGTACCATTAAAGGAGGCTATTTCCTGA	A_52_P172145	Pdf	NM_026513	ref|Mus musculus peptide deformylase (mitochondrial) (Pdf), mRNA [NM_026513]	0.127317	-0.0653529	-0.138664	0.166571	0.142346	-0.0543531	-0.0503244	0.250882	0.106821	-0.089878	-0.159161	0.142046	0.19267	-0.305235	0.196699	-0.301206	0.265981	-0.231924	0.302465	0.61212	0.261955	0.179192	0.272069	0.658167	0.682013	0.0457912	0.386087	0.486175	0.198915	0.250669	0.281826	0.0839051	0.272021	0.0879317	0.130434	0.196485	0.652255	0.899913	0.680744	0.574581	0.877379	0.85726	0.867069	0.632589	0.578133
CTGATATCTGAGCATTGTCTGGGACACGAGGGAAAGAAGAATAAAGCTGAAACCCCTTGA	A_52_P322141	Ccdc88b	NM_001081291	ref|Mus musculus coiled-coil domain containing 88B (Ccdc88b), mRNA [NM_001081291]	-0.0226565	0.181485	-0.340171	-0.184287	-0.185082	-0.414622	0.0190595	-0.258738	0.90476	0.67522	0.587245	0.309448	-0.204142	-0.155885	0.22954	0.277797	0.317515	0.365772	0.884943	0.272381	0.0342962	0.242866	0.263123	0.0108008	0.903108	0.10366	6.64132e-07	0.000159063	0.000484834	0.0531321	0.370437	0.482626	0.314483	0.213686	0.156356	0.112127	0.963877	0.737308	0.359945	0.642841	0.873013	0.129544	0.964024	0.738628	2.06761e-05
CGCTGCCACTCTGCTGCCAAACTGGAAGGTTAATGCATACGCAGGACCCAACATTGTAAC	A_66_P129593	Cldn20	NM_001101560	ref|Mus musculus claudin 20 (Cldn20), mRNA [NM_001101560]	-0.0660774	-0.105606	0.0236166	-0.0521732	0.127018	-0.0370221	0.0874887	-0.112812	0.0785355	-0.0855043	0.16823	-0.032071	0.0395291	0.0757898	0.16404	0.200301	-0.089694	-0.0534333	0.407937	0.209662	0.766623	0.51287	0.132891	0.64199	0.274645	0.160835	0.326125	0.308256	0.0391009	0.687043	0.73179	0.501537	0.159438	0.0802455	0.426883	0.643333	0.737149	0.686936	0.934141	0.830755	0.8014	0.84874	0.594583	0.795978	0.520289
CTGACTCTTTAATTAGTCTGGGAGCTGAACAGGAATGTGTGTGTGTGTGTGTGTGTGTGT	A_55_P2503980	Igsf9	NM_033608	ref|Mus musculus immunoglobulin superfamily, member 9 (Igsf9), transcript variant 1, mRNA [NM_033608]	0.478795	0.206079	0.5141	-0.559057	0.229213	0.475687	-0.0435038	-0.597471	0.202434	0.448908	0.237739	-0.316228	0.272717	1.07316	-0.246474	0.553967	-0.0353051	0.765136	0.0600377	0.432423	0.0441102	0.0292553	0.382966	0.0616519	0.861544	0.0202831	0.418727	0.0914313	0.342977	0.208978	0.451974	0.00378357	0.496402	0.121424	0.920268	0.0389359	0.327734	0.831501	0.387044	0.288772	0.914133	0.302153	0.948206	0.530367	0.608205
GAGTAGGTTCTGCTGTCAAGACCTTTAGCTCGTGACATTTTATATGCATTTTTTAGTTTG	A_52_P195772	Rbmx	NR_029425	ref|Mus musculus RNA binding motif protein, X chromosome (Rbmx), transcript variant 2, non-coding RNA [NR_029425]	0.297882	-0.150164	0.0233881	0.104539	0.344795	0.0337834	-0.103251	0.114934	0.247598	-0.063414	-0.0268963	0.191289	0.448046	-0.081151	0.311012	-0.218186	0.274494	-0.254703	0.00278143	0.13465	0.804517	0.271804	0.0010883	0.720811	0.277673	0.227646	0.0115827	0.523109	0.775952	0.0478056	0.00198279	0.544402	0.0272503	0.107674	0.044768	0.0680384	0.0800571	0.609576	0.946176	0.67068	0.194692	0.88877	0.597492	0.842742	0.050564
TTTCTACTTAAACTCTGGCTTGCCCCTCTTGAGTCTACGACAGACTATGTAATAGGCCAC	A_55_P2175494	Gm20492	XR_380932	ref|PREDICTED: Mus musculus predicted gene 20492 (Gm20492), ncRNA [XR_380932]	0.0407214	9.31332e-05	0.119732	-0.0612649	0.0508735	0.0519216	0.0102452	-0.129075	0.102337	0.103385	0.181347	0.0420268	0.0406283	0.180997	-0.0010481	0.139321	-0.0790107	0.061358	0.567871	0.999004	0.0977451	0.391277	0.496604	0.466961	0.88553	0.0749767	0.155225	0.170625	0.0139153	0.555575	0.69384	0.0773809	0.99189	0.170876	0.434005	0.552635	0.831385	0.999783	0.495832	0.759508	0.936436	0.748559	0.957865	0.703419	0.318708
ATACCACCATGCCTGGATTCCACAGTGGCTTTGTACTATTAAAGACGTCATGGAGTTTGC	A_55_P2738579	Rin3	AK167187	gb|Mus musculus blastocyst blastocyst cDNA, RIKEN full-length enriched library, clone:I1C0037O04 product:Ras and Rab interactor 3, full insert sequence. [AK167187]	-0.000545204	-0.0293554	0.0270973	0.0684599	0.138406	0.130116	0.109596	0.171478	0.155653	0.147363	0.183296	0.245178	0.0288101	-0.0413626	0.00829009	-0.0618827	-0.0276425	-0.0978152	0.995744	0.784322	0.791027	0.504142	0.200997	0.207262	0.28684	0.098738	0.132901	0.173903	0.0782563	0.0201465	0.845826	0.774888	0.955371	0.668932	0.848389	0.510115	0.998526	0.955074	0.941958	0.826792	0.847872	0.521521	0.606066	0.731994	0.287199
TATATTTTCATGAGATTAGAGAGGAGCGGAAAGCAGCTTTAAAGAGCTGAGGGGGGCCTT	A_55_P2489774	Yeats2	NM_001145931	ref|Mus musculus YEATS domain containing 2 (Yeats2), transcript variant 3, mRNA [NM_001145931]	0.123563	0.199743	-0.136201	-0.146629	0.107816	-0.0184378	0.183996	-0.0288656	0.197384	0.0711303	-0.0623801	-0.275242	-0.0761806	0.0104278	0.126254	0.212862	0.259764	0.346372	0.359179	0.160331	0.312655	0.2775	0.444874	0.890652	0.174647	0.829612	0.145981	0.61356	0.64222	0.0449894	0.6953	0.95615	0.516914	0.265136	0.175372	0.0799904	0.70087	0.63469	0.718438	0.675706	0.925685	0.961474	0.493921	0.985871	0.305738
GGGTTCTGGTCTTATCTCTGGCCTTGATTAGCACTAAAGCCTTCAGAAAGTTGTTTCTCC	A_55_P2114074	Acrbp	NM_001127340	ref|Mus musculus proacrosin binding protein (Acrbp), transcript variant 2, mRNA [NM_001127340]	0.0543638	0.0595255	0.121155	-0.224684	0.0633416	0.265966	0.0685033	-0.0798728	0.115918	0.318543	0.18271	0.0343336	-0.00516169	0.345839	-0.202624	0.148376	-0.0667912	0.284209	0.636842	0.622132	0.295182	0.0558279	0.600051	0.0247493	0.552204	0.488552	0.31629	0.011009	0.117307	0.765398	0.975291	0.0381218	0.22797	0.363898	0.681598	0.0934272	0.866293	0.904426	0.705879	0.366294	0.956656	0.196662	0.796816	0.930336	0.510058
GAGGAGGCGGCTGCACCCACGAGCAATAAAATTGATCCCAGGGTTTTCTTGGTTCTTTTG	A_55_P2085641	Lmbr1l	NM_029098	ref|Mus musculus limb region 1 like (Lmbr1l), mRNA [NM_029098]	-0.0789427	-0.130706	0.0631677	-0.188975	0.0673858	0.252562	0.0156224	0.000419247	-0.0739298	0.111246	0.0681805	0.0529773	0.0517634	0.252143	-0.185176	0.0152032	-0.14211	0.0582689	0.541978	0.337243	0.625307	0.14839	0.619411	0.0556522	0.903744	0.99741	0.567828	0.413382	0.598209	0.682003	0.782234	0.172148	0.325266	0.933675	0.43821	0.755716	0.817903	0.779603	0.884892	0.536986	0.959834	0.288854	0.964227	0.999686	0.731913
ATGTATCTTCAAGCTGCTATTGTCCGCATCATGAAAGCACGAAAAGTGCTTCGGCACAAC	A_55_P2121081	Cul2	NM_029402	ref|Mus musculus cullin 2 (Cul2), mRNA [NM_029402]	0.0384645	0.127247	-0.21148	-0.0497154	-0.0332966	-0.172644	0.0554859	-0.0108797	-0.0510091	-0.190357	-0.300954	-0.367319	-0.0887826	-0.161765	0.139348	0.0663657	0.249945	0.176962	0.706317	0.238043	0.0429489	0.626433	0.755738	0.0958274	0.587083	0.915058	0.61751	0.0804747	0.0048672	0.00076069	0.548897	0.265542	0.348269	0.645855	0.0884515	0.235048	0.896983	0.709036	0.383404	0.885172	0.977538	0.367195	0.816607	0.994195	0.768961
CACGGTCACCTTGATGTTCATGAGACCCTCCTATGATCAGTGAATAAAACCATCAAAACT	A_55_P1997275	Xpnpep1	NM_133216	ref|Mus musculus X-prolyl aminopeptidase (aminopeptidase P) 1, soluble (Xpnpep1), mRNA [NM_133216]	0.0800493	0.138474	-0.134952	-0.0470048	-0.085722	-0.0996395	-0.027297	-0.0116918	0.0634055	0.049488	-0.151596	-0.135991	-0.058425	-0.0879477	0.0139175	-0.0156052	0.215002	0.185479	0.300135	0.0908034	0.0841046	0.541258	0.290213	0.198667	0.722377	0.878977	0.410729	0.539716	0.0533778	0.0818257	0.600075	0.4197	0.900459	0.885731	0.0527288	0.100783	0.650358	0.551497	0.472752	0.845034	0.883769	0.511735	0.888006	0.990534	0.601246
GCTCCTGAGCCTCTTAACATTGCCCAAAGTCATATTGAATGGCTACACTTTTCATGGCTC	A_51_P139678	Sprr1a	NM_009264	ref|Mus musculus small proline-rich protein 1A (Sprr1a), mRNA [NM_009264]	-0.246919	-0.228424	-0.113256	-0.379637	0.292903	0.531912	0.311398	0.265531	0.080326	0.319334	0.213989	0.168122	-0.018495	0.26638	-0.239008	0.0458669	-0.133663	0.151213	0.196259	0.253334	0.550305	0.0498087	0.144919	0.00707349	0.105098	0.165255	0.671516	0.112823	0.261597	0.376446	0.946225	0.322278	0.385489	0.86393	0.617941	0.581986	0.54817	0.71959	0.852947	0.351016	0.81022	0.104577	0.399358	0.800312	0.806692
AATCCTTCTAAATGGGAAAGCCCTCTTCCTATGTGCAGTCATCCACATGCTCCACAGATA	A_55_P2716281	Ptprc	ENSMUST00000185570	ens|protein tyrosine phosphatase, receptor type, C [Source:MGI Symbol;Acc:MGI:97810] [ENSMUST00000185570]	-0.0443247	0.288417	-0.136985	-0.0660521	-0.225216	-0.337588	0.107526	-0.266655	0.714508	0.602135	0.621848	0.247667	-0.332742	-0.0709327	0.112372	0.374181	0.0926601	0.354469	0.797854	0.117118	0.430119	0.702835	0.218555	0.0561082	0.535144	0.128326	0.000150393	0.00173989	0.000775942	0.157063	0.188848	0.771973	0.654349	0.131236	0.70511	0.162134	0.935299	0.590611	0.794186	0.915148	0.85402	0.289656	0.786303	0.769753	0.00176408
GTTTGGTAATAGTATTCTTTATCCACAAACACAGAAAGCATCACCCTTCTTTTCTGGATA	A_55_P2092194	Camkmt	NM_028576	ref|Mus musculus calmodulin-lysine N-methyltransferase (Camkmt), mRNA [NM_028576]	0.251957	0.175525	0.429819	0.432185	-0.0317447	0.0871517	-0.108177	0.0895174	0.27487	0.393766	0.452732	0.650426	0.0764318	-0.00236571	-0.118896	-0.197694	-0.177862	-0.256659	0.199425	0.391507	0.0314793	0.0306043	0.876337	0.65443	0.578722	0.645704	0.162301	0.0586839	0.0238695	0.0016153	0.786321	0.993137	0.673426	0.47358	0.518837	0.364739	0.551977	0.809627	0.350126	0.294129	0.992433	0.855229	0.811818	0.960586	0.328542
CTCCTTTGTCCGGCTCGGAACCTTGGTTTGCACACTCAGGAGTTTCCCTACACACCTGTG	A_51_P419286	Batf3	NM_030060	ref|Mus musculus basic leucine zipper transcription factor, ATF-like 3 (Batf3), mRNA [NM_030060]	-0.064752	0.389605	-0.26239	-0.0419463	-0.137875	-0.404378	0.316482	-0.183935	0.779984	0.513481	0.582346	0.0819291	-0.454357	-0.220443	0.266503	0.500417	0.197638	0.431552	0.720801	0.0450617	0.152132	0.816837	0.469132	0.0298153	0.0857702	0.312528	8.56654e-05	0.00935752	0.00232848	0.651275	0.0886276	0.39128	0.312607	0.0557467	0.441745	0.105267	0.903349	0.46037	0.571216	0.952215	0.931656	0.21402	0.370937	0.883688	0.00112013
ACTATAATCACTACTTTCCCCTTGAGTCTGGGTAATAAACTGGGGCTTGATTTGGGCTTT	A_55_P2024841	Gstt1	NM_008185	ref|Mus musculus glutathione S-transferase, theta 1 (Gstt1), mRNA [NM_008185]	-0.0434636	-0.0358596	-0.0606775	0.0698419	-0.0386468	-0.0758197	-0.0310429	0.0546997	0.279612	0.242439	0.262398	0.348141	-0.00760396	-0.130519	0.0371729	-0.0857426	0.0172139	-0.105702	0.577578	0.66109	0.437645	0.372181	0.636642	0.333054	0.69054	0.483823	0.000788344	0.00465178	0.00150791	5.11835e-05	0.946299	0.239908	0.742097	0.438008	0.875853	0.351541	0.83668	0.916988	0.798158	0.747285	0.961599	0.647364	0.871769	0.929531	0.00653521
AACTGAGCTGTCAATCTTTCCATGGCTTTGTTATTGGTGGCACAGAGACCTTCTCCTCTT	A_52_P69558	Gm8221	NR_033577	ref|Mus musculus predicted gene 8221 (Gm8221), non-coding RNA [NR_033577]	0.0982115	0.0250015	-0.252295	0.145715	-0.0891522	-0.498369	-0.162362	-0.100358	0.379518	-0.0296987	0.0290112	0.0910151	0.07321	-0.398011	0.409217	-0.0620039	0.350507	-0.120714	0.507955	0.872036	0.0935026	0.32745	0.566403	0.00150944	0.275854	0.498773	0.0133588	0.848272	0.844598	0.539389	0.732966	0.0623684	0.0615237	0.76712	0.0992404	0.574174	0.799227	0.973789	0.490015	0.715076	0.951273	0.0461131	0.595933	0.9329	0.0562294
AACTGACCTCTGACCCCGGTGACATCATAACCTCCACTCACAAGGAGCCATCATGGGCAG	A_55_P2136732	Cd99	NM_025584	ref|Mus musculus CD99 antigen (Cd99), mRNA [NM_025584]	-0.0267337	0.0766143	-0.0764303	0.073599	-0.113137	-0.187383	-0.00978873	-0.0373536	0.0467071	-0.0275391	-0.00298957	-0.0305544	-0.103348	-0.150029	0.0742462	0.0275649	0.0496966	0.00301531	0.769884	0.425587	0.404642	0.422135	0.241385	0.0451018	0.914665	0.682878	0.609659	0.773866	0.973891	0.738166	0.436564	0.249138	0.575561	0.831071	0.700696	0.981826	0.924497	0.827514	0.780431	0.778943	0.86333	0.261123	0.968511	0.967266	0.763029
CTTCTCAGTGCCCAATGGACAGCCCAGGCCTAGAAACCTTGGTGTCTTTCCTTTTCCGGT	A_51_P111192	Cyp2d10	NM_010005	ref|Mus musculus cytochrome P450, family 2, subfamily d, polypeptide 10 (Cyp2d10), mRNA [NM_010005]	-0.120189	-0.0516832	0.00849505	0.127983	0.0100979	-0.0334324	0.0786035	0.0860557	-0.00619478	-0.0497251	0.122489	0.129941	-0.0685055	-0.119488	0.0435303	-0.00745218	-0.128684	-0.179666	0.153799	0.55482	0.918752	0.129425	0.907963	0.688349	0.347695	0.304391	0.940702	0.569855	0.146256	0.123816	0.570972	0.313163	0.718513	0.949546	0.277828	0.14152	0.498175	0.878413	0.980149	0.509277	0.992622	0.871206	0.656382	0.880008	0.969838
GATGCAGTCATAACTGGAGCGTGATTTTCCCTTGAGGAGTTCTGCTGAGTTCTTCAGAAA	A_51_P482051	Cyp3a16	NM_007820	ref|Mus musculus cytochrome P450, family 3, subfamily a, polypeptide 16 (Cyp3a16), mRNA [NM_007820]	-1.96882	-0.179793	0.267313	0.0642685	0.645314	0.601762	2.43435	0.398718	1.37911	1.33556	3.61524	1.57962	-1.78903	0.203044	0.0435519	2.03563	-2.23614	-0.244062	1.77425e-16	0.266592	0.0863273	0.675159	0.000214823	0.000282367	8.52825e-20	0.0121418	1.48099e-11	1.37253e-10	1.73533e-26	2.53476e-13	3.15081e-10	0.351113	0.844509	4.2617e-12	2.45739e-13	0.274954	1.97433e-12	0.732212	0.477051	0.903293	0.0697655	0.0191981	9.61137e-16	0.485186	1.80721e-09
AACAAACGAATTTTTGTTCATTTCTATTCCAAATCTATGGTCTGGCTTACTAGCAGAGTC	A_52_P859659	AK051538	AK051538	gb|Mus musculus 12 days embryo spinal ganglion cDNA, RIKEN full-length enriched library, clone:D130055E11 product:unclassifiable, full insert sequence. [AK051538]	-0.207761	-0.0614166	-0.0831516	-0.105297	0.0487444	0.0479359	0.195089	0.0257902	-0.143349	-0.144158	-0.0187397	-0.188038	-0.146344	0.0221457	0.000808577	0.169299	-0.124609	0.0438807	0.216033	0.725161	0.617881	0.527932	0.780165	0.773452	0.244871	0.876879	0.391131	0.410762	0.910363	0.262079	0.544884	0.925048	0.997325	0.47332	0.597137	0.855667	0.570572	0.938324	0.881445	0.838203	0.980129	0.912502	0.565556	0.990367	0.582898
TCAAACGGCAGAAGCTGCCTAGAAGTGTTATATTGTGAAATTATTGGGGGATGTGTGTGT	A_51_P178592	Mrpl1	NM_053158	ref|Mus musculus mitochondrial ribosomal protein L1 (Mrpl1), transcript variant 1, mRNA [NM_053158]	-0.0655937	-0.0424211	-0.0387925	-0.110183	-0.06867	-0.0236175	-0.0454975	-0.0950083	-0.0256434	0.0194091	0.00115771	-0.0483531	-0.0231725	0.0713908	-0.0450525	0.0495108	-0.0268011	0.0677622	0.449057	0.639967	0.653678	0.206233	0.449877	0.784583	0.598906	0.274619	0.766637	0.830372	0.989304	0.57625	0.853135	0.559645	0.71906	0.685483	0.826356	0.588835	0.76353	0.910517	0.894731	0.607266	0.926005	0.917227	0.823786	0.865106	0.867401
ATCCTGCAGGACGGCCGTATCTTCATCGGGACCTTCAAAGCCTTTGACAAGCACATGAAC	A_51_P189497	Snrpb	NM_009225	ref|Mus musculus small nuclear ribonucleoprotein B (Snrpb), mRNA [NM_009225]	-0.0210926	0.00311679	-0.123796	0.0980539	-0.0624142	-0.28669	-0.0382048	-0.0648398	0.191388	-0.0328875	0.0886847	0.0620497	-0.0242094	-0.22185	0.224276	0.026635	0.102703	-0.0949371	0.758578	0.965442	0.076392	0.157655	0.387669	0.000128698	0.57821	0.346978	0.00747188	0.64795	0.200314	0.367915	0.807633	0.0262993	0.0282682	0.783727	0.292807	0.342047	0.919688	0.993512	0.459607	0.54823	0.914944	0.0126086	0.811501	0.893142	0.0364936
AAGGGAGCCGGATGGATGGGTAAGGGTCACGGGGCCCTCAACACTAATAAAGAATGGACT	A_66_P138645	Mir142hg	AK020764	gb|Mus musculus 0 day neonate thymus cDNA, RIKEN full-length enriched library, clone:A430104N18 product:unclassifiable, full insert sequence. [AK020764]	-0.159574	0.12294	-0.115583	-0.237114	-0.152016	-0.115783	0.130498	-0.237314	0.699582	0.735816	0.743573	0.375761	-0.282514	0.121531	-0.0362337	0.367812	-0.0439911	0.360055	0.318172	0.462206	0.468438	0.140717	0.364088	0.467676	0.413417	0.140392	6.35301e-05	6.10287e-05	2.59573e-05	0.0218826	0.223945	0.589343	0.875009	0.107013	0.844863	0.123135	0.666542	0.843548	0.813752	0.526021	0.91134	0.748981	0.705768	0.779214	0.000879645
GTTCTTCAACATCTATGACCTTTTTATGGCTTTCAGCACTCTCAGAGTTAATAGAGACTG	A_51_P341736	Mmp2	NM_008610	ref|Mus musculus matrix metallopeptidase 2 (Mmp2), mRNA [NM_008610]	0.0135834	-0.138651	-0.503913	0.156414	0.0907224	-0.61341	-0.0615116	0.0469168	0.672191	-0.0319414	0.154695	0.263123	0.152234	-0.660327	0.704133	-0.108428	0.517496	-0.295065	0.95929	0.619839	0.0634734	0.557462	0.745286	0.0252004	0.81725	0.860076	0.0147214	0.90889	0.561784	0.325489	0.693273	0.0846359	0.0731376	0.77336	0.173721	0.445715	0.986871	0.903552	0.428678	0.853533	0.974805	0.197919	0.930417	0.988817	0.0602778
TATCTCGGTGGATATGTGATTGCCTAATACATGTGAGGCCCTGAGTTCAACCACAAGGTA	A_51_P335569	Slco1a4	NM_030687	ref|Mus musculus solute carrier organic anion transporter family, member 1a4 (Slco1a4), mRNA [NM_030687]	0.119119	0.881831	0.115618	0.489848	-2.88908	-0.431235	-2.12637	-0.0570057	1.25832	3.71617	1.25482	3.32419	-0.762712	-0.374229	-2.45785	-2.06937	0.00350074	0.391984	0.551259	0.000115276	0.562972	0.0175326	1.42366e-17	0.0351927	8.91452e-14	0.775172	1.11235e-07	1.27005e-21	1.18045e-07	1.4373e-20	0.0110868	0.189122	7.39836e-11	3.48057e-09	0.9901	0.179682	0.823201	0.0464872	0.857839	0.237537	4.7526e-13	0.231907	2.70539e-10	0.981363	4.63014e-06
GTTCAGAGATGACTTAATAAAAAGAAACTGTGCCCTCAGTTGCCCCAGCACAACTACAAA	A_55_P2095019	Ubash3b	ENSMUST00000044155	ens|ubiquitin associated and SH3 domain containing, B [Source:MGI Symbol;Acc:MGI:1920078] [ENSMUST00000044155]	-0.0590263	0.263545	-0.056454	0.239921	-0.150911	-0.171368	0.17166	0.125006	0.19111	0.170652	0.193682	0.147029	-0.322571	-0.296375	0.0204574	0.0466535	-0.00257224	0.0236239	0.608398	0.0333976	0.624065	0.0417814	0.215077	0.141269	0.140611	0.280415	0.101917	0.161973	0.0975271	0.205409	0.0581102	0.0737576	0.902333	0.774378	0.987384	0.887313	0.852139	0.421347	0.884152	0.330203	0.85271	0.437633	0.452085	0.86894	0.239631
TATGGTGAGAAAAGTCTCCAAAAAGTTGGCCGTAGATGTTTTTCCTCATTTTCCACAGTC	A_52_P405206	Tm7sf3	NM_026281	ref|Mus musculus transmembrane 7 superfamily member 3 (Tm7sf3), mRNA [NM_026281]	0.0604286	-0.0360738	-0.0141904	-0.0182983	0.147	0.134428	0.0504975	0.13032	0.20708	0.194508	0.132461	0.212284	0.0965023	0.00410788	0.0125719	-0.0798225	0.0746189	-0.0177755	0.393719	0.62637	0.840631	0.795436	0.051998	0.0619165	0.475454	0.0699864	0.00507571	0.0113629	0.065675	0.00415239	0.347704	0.96716	0.902143	0.425411	0.455997	0.861998	0.727125	0.905782	0.957261	0.946598	0.69185	0.302534	0.748856	0.689436	0.0272942
CAAAATCTGTCTTCATTGGTAAATGCCCAAGGACCAGCGGTGGGAGGATTATCTATCAGT	A_51_P440807	Crat	NM_007760	ref|Mus musculus carnitine acetyltransferase (Crat), mRNA [NM_007760]	-0.647197	-0.520525	-0.169769	-0.157659	0.0057695	0.249033	0.132441	0.261143	0.370417	0.61368	0.847844	0.976546	-0.126671	-0.01211	-0.243264	-0.128702	-0.477427	-0.362866	0.000851763	0.00869428	0.35237	0.387446	0.975838	0.174954	0.467263	0.155338	0.0463159	0.00229605	2.68658e-05	2.57509e-06	0.63079	0.962398	0.357736	0.616847	0.0683215	0.172646	0.044879	0.285742	0.745716	0.756822	0.998704	0.481726	0.743279	0.789522	0.138013
AACTGGAATATATAGTCATCTCCCTGGCAATAGGAGACGGCAGAATACCTGAGAGGAACA	A_51_P195215	Fam149a	NM_153535	ref|Mus musculus family with sequence similarity 149, member A (Fam149a), mRNA [NM_153535]	0.042043	0.1732	-0.0452803	0.338851	-0.0599223	-0.137729	0.0712343	0.246403	-0.13572	-0.213526	-0.223043	-0.0478748	-0.131157	-0.384131	0.0778065	-0.175168	0.0873233	-0.165652	0.754384	0.222853	0.736174	0.0148333	0.670868	0.308058	0.596438	0.0718308	0.315083	0.134605	0.102054	0.72169	0.501506	0.0480806	0.689596	0.358756	0.646098	0.396675	0.918075	0.697041	0.925952	0.22386	0.967346	0.626201	0.82229	0.697226	0.508751
ACCATGAGGCCGGAGGGAGAGAAGCTGGCTGCCTCCACCTTGAAAGTGAAAGCTTCAAAG	A_55_P2933229	Csrp2bp	NM_181417	ref|Mus musculus cysteine and glycine-rich protein 2 binding protein (Csrp2bp), transcript variant 1, mRNA [NM_181417]	0.00923999	-0.0451813	0.0345327	-0.129973	0.148163	0.0333906	0.0937418	-0.131115	-0.109617	-0.22439	-0.0843246	-0.309181	0.0544213	0.164505	0.114772	0.224856	-0.0252927	0.0847912	0.950719	0.773339	0.817381	0.386715	0.347178	0.823316	0.531575	0.382593	0.464814	0.157228	0.573435	0.0434619	0.801733	0.438131	0.596872	0.290684	0.904785	0.695775	0.984241	0.952032	0.950861	0.756516	0.905463	0.933998	0.784263	0.905311	0.64965
AGTGCAAAGCTGGATGCAATCTTTTAAATATCCTTTGTCCATGTTTTAGTACAGAACCTT	A_51_P119986	Kif16b	NM_001081133	ref|Mus musculus kinesin family member 16B (Kif16b), mRNA [NM_001081133]	-0.126962	-0.0604706	-0.182221	-0.267324	0.119234	0.038297	0.185725	-0.046806	0.131882	0.0509444	0.0766228	-0.155909	-0.0664911	0.085103	0.0809373	0.232531	0.0552589	0.206853	0.34745	0.668349	0.179832	0.0517892	0.399703	0.775848	0.171775	0.727902	0.32928	0.718073	0.569438	0.249818	0.733053	0.654803	0.678117	0.225278	0.77143	0.291467	0.69074	0.920585	0.603106	0.35625	0.917599	0.913424	0.490548	0.973267	0.523646
CGTTCTCGTTTCCTTCCAAACTGGCGGCCCATCGTCTGTGCCACGACCCCCCAACTGCGC	A_66_P125425	Zfp575	NM_001033205	ref|Mus musculus zinc finger protein 575 (Zfp575), mRNA [NM_001033205]	0.0295557	0.120073	-0.060525	-0.166884	0.0179625	0.187902	0.108479	0.0815429	0.130288	0.300227	0.040207	0.0132705	-0.0905169	0.106359	-0.16994	0.0269365	0.0900807	0.286957	0.811818	0.358618	0.626231	0.183213	0.890247	0.135047	0.384146	0.512189	0.296845	0.0251105	0.746096	0.914847	0.615256	0.545356	0.347163	0.878036	0.608312	0.115779	0.940253	0.793908	0.885262	0.580011	0.992549	0.428451	0.683434	0.935062	0.489604
CGGAGAGGATTTTCAGAGGAGCAACTTCGCCAGGGACAGAATGTCATAGGCCTGCAGATG	A_52_P265937	Tagln3	NM_019754	ref|Mus musculus transgelin 3 (Tagln3), mRNA [NM_019754]	-0.111847	-0.0882415	-0.00998817	-0.0235512	-0.672241	-0.948274	-0.648636	-0.961837	0.228328	-0.0477056	0.330186	0.0169847	-0.0236056	0.013563	0.276033	0.313202	-0.101859	-0.0646902	0.518431	0.626771	0.953902	0.89159	0.000549692	1.77014e-06	0.000480564	1.35959e-06	0.190753	0.792435	0.0611798	0.921697	0.924892	0.955735	0.273618	0.204163	0.677089	0.796202	0.804144	0.905782	0.98861	0.971308	0.134497	0.00118185	0.0480319	0.00197335	0.366436
GTGTATGTGATATTTTAATCCACCCTTTTTGCACTTAACCCAGAAATTACAAAGGATGTG	A_52_P587948	Zfp11	NM_172462	ref|Mus musculus zinc finger protein 11 (Zfp11), mRNA [NM_172462]	0.252609	0.150778	-0.0187382	0.324271	-0.0384717	-0.201159	-0.140303	0.14185	0.185388	0.022701	-0.085959	0.196194	0.101831	-0.343009	0.162687	-0.282153	0.271347	-0.173493	0.0373114	0.228073	0.874126	0.00848311	0.756568	0.0942671	0.239273	0.234213	0.122143	0.854811	0.468685	0.102411	0.553206	0.0451564	0.34499	0.0969065	0.109965	0.31424	0.26766	0.701407	0.967609	0.178709	0.977538	0.364858	0.560458	0.844316	0.27129
ATTGCATTGGGTATTATAAGTAATCTAAGGGCCTGGGCTATCGGGCAGTTGGCAGAGTAT	A_55_P2935076	Dpp3	AK041330	gb|Mus musculus 3 days neonate thymus cDNA, RIKEN full-length enriched library, clone:A630002D19 product:similar to DIPEPTIDYLPEPTIDASE III [Homo sapiens], full insert sequence. [AK041330]	0.12722	-0.0313375	-0.0157974	-0.101477	0.0670691	0.101377	-0.0914889	0.0156973	0.151817	0.186125	0.00879866	0.115985	0.158558	0.08568	-0.0343082	-0.107186	0.143018	0.0701399	0.179842	0.750377	0.866366	0.282872	0.496842	0.283341	0.332349	0.867204	0.111023	0.0638752	0.925319	0.220603	0.247417	0.519633	0.800935	0.421139	0.284506	0.606646	0.53078	0.944884	0.965382	0.680401	0.936436	0.602738	0.645863	0.989199	0.254307
TTCTGCTGTAAATGCTGTAACAATTCCCAGTGTGGTATCTGTTGCAAAACATAGCCTAGA	A_52_P669922	Hamp	NM_032541	ref|Mus musculus hepcidin antimicrobial peptide (Hamp), mRNA [NM_032541]	-0.375747	-0.161793	-0.212644	-0.507292	-0.357892	-0.370387	-0.143938	-0.665034	0.890872	0.878377	1.05397	0.532878	-0.213954	0.294647	0.0124948	0.521096	-0.163103	0.345499	0.170801	0.570421	0.434882	0.0667916	0.212693	0.176853	0.596403	0.0177342	0.00192704	0.00335381	0.000323142	0.0546367	0.587018	0.444156	0.974652	0.179057	0.671146	0.38173	0.520988	0.884005	0.796798	0.393899	0.85271	0.484357	0.82229	0.516809	0.0130753
ACTCCCCACCGGAATGGAAAAGGTCATTTCGTCACCTCAGCCAGCAGTCCTCAGGAGACT	A_52_P450528	Fgf2os	XR_376290	ref|PREDICTED: Mus musculus fibroblast growth factor 2, opposite strand (Fgf2os), transcript variant X7, misc_RNA [XR_376290]	0.333521	0.0718935	-0.0735878	0.121303	-0.112361	0.104507	-0.373988	0.299398	-0.0130072	0.20386	-0.420116	0.25327	0.261628	-0.194891	-0.216867	-0.673386	0.407109	-0.0494099	0.229993	0.80359	0.789489	0.660102	0.697653	0.704697	0.179219	0.280452	0.962347	0.48178	0.132384	0.360314	0.513344	0.617463	0.587659	0.0892705	0.299143	0.901521	0.585782	0.959228	0.941639	0.89786	0.970656	0.880456	0.498114	0.868975	0.980199
GTGAAGTCTCTTAACTTTATTCTGCCTTGCCAAAATTGTTAACCTATGTGTGTTTCTTTC	A_55_P2719179	Zfp182	ENSMUST00000138123	ens|zinc finger protein 182 [Source:MGI Symbol;Acc:MGI:2442220] [ENSMUST00000138123]	0.0327715	-0.0108224	0.0997891	0.0439893	0.00784894	0.0661299	-0.0357449	0.0103301	0.0119671	0.0702481	0.0789847	0.12506	0.0435939	0.0557998	-0.058281	-0.0460751	-0.0670176	-0.0548117	0.735958	0.915391	0.307132	0.650981	0.938581	0.497084	0.713052	0.915298	0.901941	0.491606	0.417843	0.202125	0.756884	0.684833	0.6791	0.737442	0.62607	0.697194	0.909856	0.984361	0.714491	0.894546	0.99547	0.767501	0.883586	0.994195	0.947174
TAGTTCCTCCATGCTTGTGGAACTTACCCGTTCTGCTTAAACAATAAATCCTTATTCCCG	A_55_P2061515	Pdxdc1	AK170661	gb|Mus musculus NOD-derived CD11c +ve dendritic cells cDNA, RIKEN full-length enriched library, clone:F630113C06 product:hypothetical Pyridoxal-dependent decarboxylase containing protein, full insert sequence. [AK170661]	0.025333	0.228228	0.0133205	-0.11091	0.0975088	0.244534	0.300404	0.120304	-0.016686	0.13034	-0.0286985	-0.208799	-0.202895	0.124231	-0.147026	0.1801	0.0120125	0.339138	0.852703	0.115876	0.922216	0.417972	0.49669	0.0783418	0.0320666	0.379969	0.902655	0.364587	0.833414	0.130949	0.30765	0.520605	0.458467	0.352952	0.950351	0.0915547	0.954427	0.588792	0.980874	0.776524	0.936436	0.335959	0.2546	0.905137	0.947597
GAGTGGCTTCCTGGACTTGAGAGCATATTTATGTGTCTGCCACTCCCCAGGGTGGGGCTT	A_51_P127464	Ppp1r37	NM_199149	ref|Mus musculus protein phosphatase 1, regulatory subunit 37 (Ppp1r37), mRNA [NM_199149]	-0.0102458	-0.00647459	0.0276605	-0.0682841	0.0403326	0.0418356	0.0441038	-0.054109	0.0338077	0.0353107	0.071714	-0.0264988	-0.00377117	0.0959446	-0.00150299	0.0982128	-0.0379063	0.0618096	0.9065	0.943579	0.751295	0.435341	0.659659	0.631945	0.613639	0.535943	0.698567	0.699755	0.412803	0.761404	0.976199	0.438292	0.990513	0.427619	0.758746	0.625324	0.97105	0.989525	0.930457	0.787249	0.964828	0.842843	0.831073	0.938783	0.823543
ACGAAGTGAGGTCTAATGAAGTGACGTGGCTGTTCTGATCCTCAGACGGGGCCTACCACA	A_51_P208121	Klhl25	NM_182782	ref|Mus musculus kelch-like 25 (Klhl25), transcript variant 3, mRNA [NM_182782]	0.161812	0.331937	-0.109964	0.12585	-0.139043	-0.228804	0.0310823	0.00701062	0.535265	0.445504	0.263489	0.239417	-0.170125	-0.235814	0.0897611	0.0240717	0.271776	0.206087	0.427511	0.124465	0.589004	0.536571	0.515138	0.263608	0.878435	0.972476	0.011199	0.0413351	0.199016	0.24242	0.564166	0.413661	0.760607	0.933241	0.346736	0.485219	0.750579	0.600261	0.868914	0.843139	0.939437	0.583238	0.955441	0.998439	0.0492952
CTGTCAACACCGACCTCACCACCATTGACCTGGTGGCCTTCTTGGGCTACAAATATGTGG	A_55_P2113774	Yif1b	NM_029887	ref|Mus musculus Yip1 interacting factor homolog B (S. cerevisiae) (Yif1b), transcript variant 1, mRNA [NM_029887]	0.0980604	0.0785711	0.0125386	0.10594	-0.0689557	-0.118057	-0.088445	-0.0246557	0.0321539	-0.016947	-0.0533679	0.0104214	0.0194893	-0.093401	0.049101	-0.0637893	0.0855219	-0.0273685	0.254908	0.382935	0.883398	0.219275	0.443378	0.171905	0.303806	0.773124	0.707036	0.850103	0.533344	0.902976	0.875003	0.44133	0.692096	0.598323	0.480568	0.825191	0.608462	0.806518	0.970067	0.619816	0.925685	0.478306	0.62143	0.980836	0.828991
ACTACATACAGCCTTTGGTTCCCTGCTAATGTTTCCCTGTACTGATAGGAAACTGAGCTG	A_55_P2810375	Speer4cos	NR_001585	ref|Mus musculus spermatogenesis associated glutamate (E)-rich protein 4c, opposite strand transcript (Speer4cos), non-coding RNA [NR_001585]	0.0692945	-0.0212001	-0.11642	-0.0786054	0.0113979	-0.15809	-0.0790967	-0.120275	0.169328	-0.000159993	-0.0163867	-0.0575653	0.0904946	-0.0378143	0.169488	0.0411786	0.185714	0.0574053	0.588401	0.874375	0.364734	0.5395	0.932253	0.220232	0.536979	0.349221	0.189725	0.999048	0.898008	0.65286	0.625665	0.834355	0.362544	0.819869	0.307222	0.756777	0.842631	0.974439	0.753327	0.844611	0.994883	0.53663	0.787505	0.894348	0.365218
TACCATGATCACGAAGGTGGTTTTCCCAGGGCGAGGCTCACCCATTGCACTTTGGGGTGT	A_55_P1987290	Rnu1b6	NR_004413	ref|Mus musculus U1b6 small nuclear RNA (Rnu1b6), small nuclear RNA [NR_004413]	-0.0337504	-0.170788	0.140389	0.0258476	0.0732094	0.107561	-0.0638282	-0.00697993	-0.0665553	-0.0322036	0.107584	0.164432	0.137038	0.114541	-0.0343518	-0.0568482	-0.174139	-0.196635	0.816769	0.266885	0.337588	0.859138	0.63214	0.461531	0.661503	0.96177	0.648029	0.833039	0.461438	0.262303	0.5171	0.578754	0.870704	0.782603	0.39972	0.353833	0.941917	0.732501	0.736534	0.963355	0.960965	0.745458	0.857457	0.997628	0.791119
ATCTTCATCAAAGCTATTGTGGACCTAACAGGACTCTAGCCACCCCTGCTAAGAATAGCA	A_55_P2741180	Traf2	NM_001290413	ref|Mus musculus TNF receptor-associated factor 2 (Traf2), transcript variant 1, mRNA [NM_001290413]	-0.0485356	-0.029708	-0.256194	0.0400078	0.0222874	-0.108898	0.041115	0.187304	0.028064	-0.103121	-0.179594	-0.0334057	-0.0188276	-0.296202	0.131185	-0.146189	0.207658	-0.0697158	0.613235	0.767782	0.0101676	0.676789	0.824648	0.259577	0.668388	0.0558583	0.769863	0.308067	0.0662833	0.727715	0.892223	0.0334002	0.347563	0.284192	0.130744	0.616353	0.854417	0.950176	0.255519	0.904128	0.98645	0.578886	0.861005	0.662155	0.869018
CTTTAGATTCGTTTGCCTTATGGTCATAAACGCGATTTGCAAAAACAAGGAGCCTTAGTG	A_51_P199567	Med26	NM_027485	ref|Mus musculus mediator complex subunit 26 (Med26), mRNA [NM_027485]	0.153488	-0.0559168	-0.0249096	-0.0501116	0.15217	0.0597391	-0.057235	0.0345371	0.164773	0.0723422	-0.0136247	0.0781474	0.209405	0.025202	0.0924307	-0.0917721	0.178398	-0.00580523	0.102617	0.565442	0.787968	0.588944	0.122233	0.519754	0.537325	0.70933	0.0804169	0.457688	0.883013	0.400543	0.123705	0.847391	0.492038	0.48458	0.177593	0.965486	0.416119	0.882425	0.941101	0.86861	0.789723	0.781539	0.7877	0.970955	0.202792
GATCTACGCTAATGGGAAGAACTTGGGTGAATTCTGTGGAAAGCAAAGGCCTCCAGACCT	A_66_P123318	C1rb	NM_001113356	ref|Mus musculus complement component 1, r subcomponent B (C1rb), mRNA [NM_001113356]	-0.0121979	-0.0489903	-0.208396	0.0601949	0.150593	-0.120369	0.1138	0.148222	-0.0113713	-0.282334	-0.20757	-0.173148	0.0367924	-0.268591	0.270962	-0.0344213	0.196198	-0.109185	0.903071	0.641358	0.042249	0.548659	0.1565	0.233286	0.259376	0.14385	0.90961	0.00976199	0.0430345	0.0891564	0.799953	0.0631173	0.0671471	0.808052	0.170651	0.453352	0.969767	0.910729	0.382029	0.849136	0.82166	0.551183	0.579451	0.78049	0.951799
GCTCCTGCCCTTCCCCAACTATTTTGTGCTGTGTACATCACTGCTTTATATAAGTTATTT	A_55_P2155041	Ssbp2	NM_024272	ref|Mus musculus single-stranded DNA binding protein 2 (Ssbp2), transcript variant 2, mRNA [NM_024272]	-0.102142	-0.0282407	-0.0342084	-0.128346	-0.00128322	-0.0982311	0.0726181	-0.192369	0.284452	0.187504	0.352386	0.0873989	-0.0739013	0.0941377	0.0969479	0.264987	-0.0679336	0.100105	0.265678	0.767686	0.707531	0.163651	0.989285	0.284157	0.427105	0.0394347	0.00303541	0.054809	0.000339671	0.339963	0.57634	0.466377	0.46415	0.0445789	0.598603	0.449819	0.618502	0.950176	0.914882	0.555764	0.999241	0.603475	0.714799	0.619134	0.0185249
[truncated: 16,233 more rows]
[truncated: 9 more columns]
