# Supplementary material for: The pregnane X receptor drives sexually dimorphic hepatic changes in lipid and xenobiotic metabolism in response to gut microbiota in mice
Source: Microbiome. 2021 Apr 20;9:93. doi: 10.1186/s40168-021-01050-9 (PMC8059225; doi:10.1186/s40168-021-01050-9)
Supplement: Supplementary file 6 — Additional file 5 Gene lists and GO enrichment analyses for Pxr-/- vs Pxr+/+ transcriptome comparisons. (A) List of genes significantly up-regulated in males Pxr-/- compared to males Pxr+/+. (B) GO term enrichment analysis using the list of genes significantly up-regulated in males Pxr-/- compared to males Pxr+/+. Metabolic pathways (summary) were considered as significantly enriched when q-value < 0.05. (C) List of genes significantly up-regulated in females Pxr-/- compared to females Pxr+/+. (D) GO term enrichment analysis using the list of genes significantly up-regulated in females Pxr-/- compared to females Pxr+/+. Metabolic pathways (summary) were considered as significantly enriched when q-value < 0.05. (E) List of genes significantly down-regulated in males Pxr-/- compared to males Pxr+/+. (F) GO term enrichment analysis using the list of genes significantly up-regulated in males Pxr-/- compared to males Pxr+/+. No summary metabolic pathways (summary) were considered as significantly enriched with q-value < 0.05. (A) List of genes significantly down-regulated in females Pxr-/- compared to females Pxr+/+. (B) GO term enrichment analysis using the list of genes significantly down-regulated in females Pxr-/- compared to females Pxr+/+. Metabolic pathways (summary) were considered as significantly enriched when q-value < 0.05. [file 40168_2021_1050_MOESM6_ESM.xlsx]

## Sheet: AdditionalFile5A
Additional file 5A: List of genes significantly up-regulated in males Pxr-/- compared to males Pxr+/+
SystematicName	GeneName	logFC_M_PxrKO_CTRL.M_PxrWT_CTRL	P.value_M_PxrKO_CTRL.M_PxrWT_CTRL	adj.P.Val_M_PxrKO_CTRL.M_PxrWT_CTRL
NM_019790	Tmeff2	2.41444	5.97587e-13	3.94272e-09
NM_028089	Cyp2c55	2.37843	4.71684e-12	1.96828e-08
NM_013809	Cyp2g1	2.09385	1.11033e-06	0.00100179
NM_008579	Meig1	1.92634	9.95365e-14	1.10761e-09
XR_871801	Gm32872	1.74223	4.39933e-07	0.000489543
NM_028680	Ift57	1.64231	1.22968e-07	0.000164201
NM_009731	Akr1b7	1.57919	6.10092e-08	8.85509e-05
NM_183423	Pla2g12a	1.55979	5.20855e-10	1.93197e-06
NM_001164763	Rarres1	1.55022	1.15152e-08	2.26125e-05
NM_020564	Sult5a1	1.49026	5.2751e-07	0.000550308
NM_008681	Ndrg1	1.43082	3.51757e-08	5.33759e-05
NM_008430	Kcnk1	1.22277	1.42093e-07	0.000182442
NM_029967	Adamtsl1	1.17672	1.25106e-09	3.48034e-06
NR_033614	Cyp2c53-ps	1.1701	1.64277e-08	3.04669e-05
NM_008342	Igfbp2	1.15892	2.19503e-08	3.85667e-05
NM_173037	Tango6	1.14206	1.57827e-06	0.00138651
NM_010024	Dct	1.08654	4.28528e-05	0.0213516
NM_001253797	Smim22	0.965496	6.22324e-06	0.00432814
NM_138686	Cys1	0.949495	9.74319e-05	0.0382655
NM_011338	Ccl9	0.908268	7.94372e-09	1.7679e-05
NM_025329	Tctex1d2	0.876164	7.38983e-09	1.76211e-05
NM_010002	Cyp2c38	0.873159	9.9467e-09	2.07532e-05
AK220374	Rnf150	0.86602	2.81321e-05	0.0160305
NM_001164231	Pwwp2a	0.812382	0.000101453	0.0393816
NM_001100180	Cyp3a57	0.79341	1.22357e-07	0.000164201
NM_019792	Cyp3a25	0.789996	3.35953e-07	0.000400541
NM_001024841	Gm128	0.771582	1.91811e-05	0.0114344
NM_138313	Bmf	0.758399	6.89417e-05	0.0306864
NM_001302532	Esr1	0.751496	3.92215e-06	0.00319349
NM_011864	Papss2	0.70673	6.22249e-07	0.000629471
NM_010659	Krt31	0.693143	7.91973e-05	0.0334664
NM_001113351	Synj2	0.675715	5.83058e-06	0.00426626
ENSMUST00000085979	Abcg4	0.653914	0.000121459	0.0455582
NM_001011707	Cyp2c66	0.648154	1.58789e-09	4.07759e-06
NM_172631	Ldlrad4	0.623487	6.13149e-06	0.00432814
NM_133960	Ces2a	0.612962	2.71112e-08	4.52526e-05
NM_001252460	Cyfip2	0.609708	6.86297e-06	0.00467564
AK224954	AK224954	0.58997	4.76689e-06	0.00370077
NM_028191	Cyp2c65	0.570532	6.44755e-10	1.95671e-06
NM_013484	C2	0.541923	4.93423e-07	0.000531353
NR_040690	Gm6329	0.535418	1.464e-05	0.00905053
NM_175606	Hopx	0.533696	9.59152e-05	0.0381183
NM_021517	Pdzk1	0.521902	3.19489e-08	5.07881e-05
NM_172838	Slc16a12	0.5094	8.30019e-07	0.000791672
NM_007815	Cyp2c29	0.423653	3.5574e-06	0.00296892
ENSMUST00000084838	Cd47	0.422735	2.83317e-05	0.0160305
NM_013638	Prm3	0.37667	5.16906e-05	0.0250085
XR_866999	Gm31932	0.372633	2.56146e-05	0.0150016
XR_866106	Gm14488	0.365971	0.000131976	0.0489529
NM_001103182	Lin9	0.348111	9.4361e-05	0.0379525
NR_045333	Gm1715	0.313234	8.79117e-05	0.0362316
NM_201410	Ugt1a6b	0.308578	4.19484e-05	0.0212176
NM_021434	Gpr180	0.293108	7.44505e-05	0.0327024

## Sheet: AdditionalFile5B
Additional file 5B: GO term enrichment analysis using the list of genes significantly up-regulated in males Pxr-/- compared to males Pxr+/+. Metabolic pathways (summary) were considered as significantly enriched when q-value < 0.05.
GroupID	Category	Term	Description	LogP	Log(q-value)	InTerm_InList	Genes	Symbols
1_Summary	KEGG Pathway	ko00591	Linoleic acid metabolism	-10.9345	-6.95823	7/50	13095,13097,56388,66350,69888,72082,72303,13108,394435,13982,16423	Cyp2c29,Cyp2c38,Cyp3a25,Pla2g12a,Cyp2c66,Cyp2c55,Cyp2c65,Cyp2g1,Ugt1a6b,Esr1,Cd47
1_Member	KEGG Pathway	ko00591	Linoleic acid metabolism	-10.9345	-6.95823	7/50	13095,13097,56388,66350,69888,72082,72303	Cyp2c29,Cyp2c38,Cyp3a25,Pla2g12a,Cyp2c66,Cyp2c55,Cyp2c65
1_Member	KEGG Pathway	mmu00591	Linoleic acid metabolism	-10.9345	-6.95823	7/50	13095,13097,56388,66350,69888,72082,72303	Cyp2c29,Cyp2c38,Cyp3a25,Pla2g12a,Cyp2c66,Cyp2c55,Cyp2c65
1_Member	GO Biological Processes	GO:0019373	epoxygenase P450 pathway	-10.3217	-6.52148	6/31	13095,13097,13108,69888,72082,72303	Cyp2c29,Cyp2c38,Cyp2g1,Cyp2c66,Cyp2c55,Cyp2c65
1_Member	KEGG Pathway	ko00140	Steroid hormone biosynthesis	-9.19271	-5.6903	7/87	13095,13097,56388,69888,72082,72303,394435	Cyp2c29,Cyp2c38,Cyp3a25,Cyp2c66,Cyp2c55,Cyp2c65,Ugt1a6b
1_Member	KEGG Pathway	mmu00140	Steroid hormone biosynthesis	-9.19271	-5.6903	7/87	13095,13097,56388,69888,72082,72303,394435	Cyp2c29,Cyp2c38,Cyp3a25,Cyp2c66,Cyp2c55,Cyp2c65,Ugt1a6b
1_Member	KEGG Pathway	ko00830	Retinol metabolism	-9.12251	-5.6903	7/89	13095,13097,56388,69888,72082,72303,394435	Cyp2c29,Cyp2c38,Cyp3a25,Cyp2c66,Cyp2c55,Cyp2c65,Ugt1a6b
1_Member	KEGG Pathway	mmu00830	Retinol metabolism	-9.12251	-5.6903	7/89	13095,13097,56388,69888,72082,72303,394435	Cyp2c29,Cyp2c38,Cyp3a25,Cyp2c66,Cyp2c55,Cyp2c65,Ugt1a6b
1_Member	KEGG Pathway	ko05204	Chemical carcinogenesis	-8.98697	-5.63098	7/93	13095,13097,56388,69888,72082,72303,394435	Cyp2c29,Cyp2c38,Cyp3a25,Cyp2c66,Cyp2c55,Cyp2c65,Ugt1a6b
1_Member	KEGG Pathway	mmu05204	Chemical carcinogenesis	-8.95405	-5.63098	7/94	13095,13097,56388,69888,72082,72303,394435	Cyp2c29,Cyp2c38,Cyp3a25,Cyp2c66,Cyp2c55,Cyp2c65,Ugt1a6b
1_Member	GO Biological Processes	GO:0042738	exogenous drug catabolic process	-8.84295	-5.56564	6/53	13095,13097,13108,69888,72082,72303	Cyp2c29,Cyp2c38,Cyp2g1,Cyp2c66,Cyp2c55,Cyp2c65
1_Member	GO Biological Processes	GO:0006805	xenobiotic metabolic process	-8.55685	-5.32093	7/107	13095,13097,13108,69888,72082,72303,394435	Cyp2c29,Cyp2c38,Cyp2g1,Cyp2c66,Cyp2c55,Cyp2c65,Ugt1a6b
1_Member	GO Biological Processes	GO:0019369	arachidonic acid metabolic process	-8.09793	-4.8998	6/70	13095,13097,13108,69888,72082,72303	Cyp2c29,Cyp2c38,Cyp2g1,Cyp2c66,Cyp2c55,Cyp2c65
1_Member	GO Biological Processes	GO:0071466	cellular response to xenobiotic stimulus	-7.49437	-4.33393	7/152	13095,13097,13108,69888,72082,72303,394435	Cyp2c29,Cyp2c38,Cyp2g1,Cyp2c66,Cyp2c55,Cyp2c65,Ugt1a6b
1_Member	KEGG Pathway	ko00590	Arachidonic acid metabolism	-7.46443	-4.33393	6/89	13095,13097,66350,69888,72082,72303	Cyp2c29,Cyp2c38,Pla2g12a,Cyp2c66,Cyp2c55,Cyp2c65
1_Member	KEGG Pathway	mmu00590	Arachidonic acid metabolism	-7.43515	-4.33393	6/90	13095,13097,66350,69888,72082,72303	Cyp2c29,Cyp2c38,Pla2g12a,Cyp2c66,Cyp2c55,Cyp2c65
1_Member	GO Biological Processes	GO:0001676	long-chain fatty acid metabolic process	-6.88893	-3.81574	6/111	13095,13097,13108,69888,72082,72303	Cyp2c29,Cyp2c38,Cyp2g1,Cyp2c66,Cyp2c55,Cyp2c65
1_Member	GO Biological Processes	GO:0033559	unsaturated fatty acid metabolic process	-6.68744	-3.64057	6/120	13095,13097,13108,69888,72082,72303	Cyp2c29,Cyp2c38,Cyp2g1,Cyp2c66,Cyp2c55,Cyp2c65
1_Member	GO Biological Processes	GO:0006690	icosanoid metabolic process	-6.50129	-3.50273	6/129	13095,13097,13108,69888,72082,72303	Cyp2c29,Cyp2c38,Cyp2g1,Cyp2c66,Cyp2c55,Cyp2c65
1_Member	GO Biological Processes	GO:0009410	response to xenobiotic stimulus	-6.3715	-3.39522	7/222	13095,13097,13108,69888,72082,72303,394435	Cyp2c29,Cyp2c38,Cyp2g1,Cyp2c66,Cyp2c55,Cyp2c65,Ugt1a6b
1_Member	GO Biological Processes	GO:0042737	drug catabolic process	-6.09858	-3.14349	6/151	13095,13097,13108,69888,72082,72303	Cyp2c29,Cyp2c38,Cyp2g1,Cyp2c66,Cyp2c55,Cyp2c65
1_Member	GO Biological Processes	GO:1901568	fatty acid derivative metabolic process	-6.04852	-3.11364	6/154	13095,13097,13108,69888,72082,72303	Cyp2c29,Cyp2c38,Cyp2g1,Cyp2c66,Cyp2c55,Cyp2c65
1_Member	KEGG Pathway	mmu04726	Serotonergic synapse	-5.03058	-2.11499	5/133	13095,13097,69888,72082,72303	Cyp2c29,Cyp2c38,Cyp2c66,Cyp2c55,Cyp2c65
1_Member	GO Biological Processes	GO:0017144	drug metabolic process	-3.78087	-0.934926	8/749	13095,13097,13108,13982,16423,69888,72082,72303	Cyp2c29,Cyp2c38,Cyp2g1,Esr1,Cd47,Cyp2c66,Cyp2c55,Cyp2c65
1_Member	GO Biological Processes	GO:0006631	fatty acid metabolic process	-3.65823	-0.828077	6/408	13095,13097,13108,69888,72082,72303	Cyp2c29,Cyp2c38,Cyp2g1,Cyp2c66,Cyp2c55,Cyp2c65
1_Member	GO Biological Processes	GO:0032787	monocarboxylic acid metabolic process	-3.54824	-0.733322	7/608	13095,13097,13108,69888,72082,72303,394435	Cyp2c29,Cyp2c38,Cyp2g1,Cyp2c66,Cyp2c55,Cyp2c65,Ugt1a6b
2_Summary	Reactome Gene Sets	R-MMU-211981	Xenobiotics	-6.51012	-3.50273	4/27	13095,56388,72082,622127,23972	Cyp2c29,Cyp3a25,Cyp2c55,Cyp3a57,Papss2
2_Member	Reactome Gene Sets	R-MMU-211981	Xenobiotics	-6.51012	-3.50273	4/27	13095,56388,72082,622127	Cyp2c29,Cyp3a25,Cyp2c55,Cyp3a57
2_Member	Reactome Gene Sets	R-MMU-211897	Cytochrome P450 - arranged by substrate type	-4.70211	-1.80501	4/75	13095,56388,72082,622127	Cyp2c29,Cyp3a25,Cyp2c55,Cyp3a57
2_Member	Reactome Gene Sets	R-MMU-211859	Biological oxidations	-4.07941	-1.20004	5/210	13095,23972,56388,72082,622127	Cyp2c29,Papss2,Cyp3a25,Cyp2c55,Cyp3a57
2_Member	Reactome Gene Sets	R-MMU-211945	Phase I - Functionalization of compounds	-4.03379	-1.17146	4/111	13095,56388,72082,622127	Cyp2c29,Cyp3a25,Cyp2c55,Cyp3a57
3_Summary	Reactome Gene Sets	R-MMU-556833	Metabolism of lipids	-2.08011	0	5/591	11997,13095,20975,66350,72082	Akr1b7,Cyp2c29,Synj2,Pla2g12a,Cyp2c55
3_Member	Reactome Gene Sets	R-MMU-556833	Metabolism of lipids	-2.08011	0	5/591	11997,13095,20975,66350,72082	Akr1b7,Cyp2c29,Synj2,Pla2g12a,Cyp2c55

## Sheet: AdditionalFile5C
Additional file 5C: List of genes significantly up-regulated in females Pxr-/- compared to females Pxr+/+
SystematicName	GeneName	logFC_F_PxrKO_CTRL.F_PxrWT_CTRL	P.value_F_PxrKO_CTRL.F_PxrWT_CTRL	adj.P.Val_F_PxrKO_CTRL.F_PxrWT_CTRL
NM_028089	Cyp2c55	2.49809	2.50745e-13	4.18532e-09
NM_001184980	Sult2a5	2.14683	1.52093e-08	3.06137e-05
NM_009731	Akr1b7	2.12268	9.4796e-12	5.27429e-08
NM_183423	Pla2g12a	1.90313	4.5672e-13	5.08223e-09
BC172008	Sult2a6	1.89123	2.94094e-06	0.00158506
NM_001164763	Rarres1	1.76943	1.1957e-10	4.43511e-07
NM_028680	Ift57	1.54193	1.70206e-07	0.000250599
NM_001101586	Sult2a3	1.48813	0.000612755	0.0286092
NM_001184981	Sult2a7	1.46296	0.000493782	0.0258562
XR_871801	Gm32872	1.35689	1.6319e-05	0.00428958
NM_020568	Plin4	1.3462	0.00155355	0.0468659
NM_138686	Cys1	1.18529	1.2678e-06	0.00099755
NM_010701	Lect1	1.17688	1.3505e-06	0.00099755
NM_001101534	Sult2a4	1.15883	3.01809e-05	0.00599347
XR_887410	Gm11827	1.08796	0.000123944	0.0123881
NM_010659	Krt31	1.05075	1.55898e-08	3.06137e-05
NM_001111296	Sult2a1	1.01746	0.00132866	0.0430627
AK220374	Rnf150	0.989001	1.32656e-06	0.00099755
NM_008655	Gadd45b	0.94857	0.000316761	0.0203951
NM_021491	Smpd3	0.945681	0.000701102	0.0304743
NM_027227	Glod5	0.935827	6.32938e-08	0.000100616
NM_025429	Serpinb1a	0.931329	0.000132617	0.0128324
NM_010742	Ly6d	0.91919	0.00160791	0.0472698
NM_175692	Snhg11	0.913003	0.000229451	0.0173542
NM_178712	Adgrg2	0.882022	2.28071e-06	0.00138304
NM_008342	Igfbp2	0.873361	2.68027e-06	0.00153701
NM_025329	Tctex1d2	0.872795	2.54195e-09	6.52754e-06
NM_019413	Robo1	0.86646	3.51395e-05	0.00641017
NM_133960	Ces2a	0.839963	1.83628e-12	1.22601e-08
NM_173037	Tango6	0.830311	0.00011663	0.0120168
ENSMUST00000107517	Mup6	0.828659	0.000122771	0.0123077
NM_001253797	Smim22	0.82456	3.5873e-05	0.00647324
NM_013900	Mfi2	0.807702	2.01948e-08	3.54823e-05
NM_173051	Serpinb1c	0.806196	0.000148836	0.0137118
NM_181412	Zbed4	0.806066	2.86116e-06	0.00158506
NM_008649	Mup5	0.803686	0.00120012	0.0408378
NM_008681	Ndrg1	0.786046	0.000381053	0.022675
NM_011850	Nr0b2	0.785792	0.00133745	0.04318
NM_009999	Cyp2b10	0.758001	0.00154527	0.0468244
NM_177743	Fam198a	0.739812	0.00129822	0.0425304
NM_001134480	Plcxd2	0.731024	0.000672361	0.0299273
NM_010096	Ebf3	0.723788	1.0093e-06	0.000935925
NM_013633	Pou5f1	0.719568	1.84582e-05	0.00459842
NM_001045550	Mup2	0.706683	0.000101669	0.0116219
NM_001079865	Ces2f	0.688044	2.4056e-07	0.000297431
NM_029600	Abcc3	0.680626	1.43457e-06	0.00101894
NM_029967	Adamtsl1	0.663002	4.40387e-05	0.00717143
NM_025590	Acot11	0.662583	0.00076142	0.0316939
BC057152	Ppl	0.630937	0.00173565	0.0494441
NM_013467	Aldh1a1	0.620746	1.14969e-05	0.00376276
NM_007820	Cyp3a16	0.601762	0.000282367	0.0191981
NM_001085530	Gm13298	0.581936	0.00126822	0.0422947
NM_175307	Fam46b	0.565714	0.00162291	0.047441
ENSMUST00000085979	Abcg4	0.564349	0.000418069	0.0234138
NM_001100180	Cyp3a57	0.556557	3.1419e-05	0.00613368
NM_181752	Gpr135	0.540684	0.00054337	0.0268222
NM_175443	Etnk2	0.533519	0.00148691	0.0458335
NM_019792	Cyp3a25	0.531247	0.000113922	0.0119313
XM_006526085	Ldlrad4	0.516685	0.000755783	0.0315888
NM_010002	Cyp2c38	0.510171	8.70471e-05	0.0107878
ENSMUST00000084838	Cd47	0.501812	6.37904e-07	0.000710582
AK037499	AK037499	0.485276	0.000112233	0.0118942
NM_001012323	Mup20	0.480061	0.00101346	0.0370969
NM_001113351	Synj2	0.476353	0.000425355	0.0236843
TC1636769	TC1636769	0.470277	0.000317172	0.0203951
XR_375209	Gm14317	0.461822	0.00176714	0.0499089
NM_001105160	Cyp3a59	0.459888	0.000519113	0.0264573
NM_001024606	Pdp2	0.457952	0.00166912	0.0483682
NM_030732	Tbl1xr1	0.453906	0.0004357	0.0240413
NM_053184	Ugt2a1	0.438076	0.00167603	0.0484005
NM_001001980	Limch1	0.434577	0.000192925	0.0159178
NM_031192	Ren1	0.431766	1.19386e-05	0.00377069
XM_006515439	Arhgap5	0.426064	0.000571904	0.0275496
XM_011250152	Mup-ps16	0.422371	0.000969604	0.0366157
NM_001163010	Mup1	0.420318	0.000425429	0.0236843
NM_177025	Cobll1	0.416768	0.000368597	0.0222109
NM_134012	Mbtd1	0.413792	0.00144	0.045017
NM_011100	Prkacb	0.40944	0.000840825	0.0337777
NM_011864	Papss2	0.400794	0.00119259	0.0407079
AK134271	Btbd7	0.39835	0.000324811	0.020646
NM_001177694	Gm4858	0.38875	0.000733576	0.031088
NM_007386	Aco1	0.387518	0.000933635	0.0360736
NM_146869	Olfr147	0.385914	0.00168054	0.0484888
AK021293	Stbd1	0.383752	8.03462e-05	0.0103644
NM_001013012	Zfp787	0.3806	0.000637337	0.0291455
NM_010818	Cd200	0.376924	0.00019763	0.0160914
NM_145457	Paip1	0.365847	0.00013685	0.0129786
NM_001009550	Mup21	0.365257	0.000566953	0.0274008
NM_011977	Slc27a1	0.358065	0.00115405	0.0398815
NM_011391	Slc16a7	0.355091	0.00166576	0.0483128
NM_172517	Rbbp5	0.35482	0.00010672	0.0117435
NM_007405	Adcy6	0.349517	0.000451124	0.0244478
NM_080849	Nek8	0.345396	0.000955237	0.0364859
NM_009287	Stim1	0.34508	0.00127558	0.042412
ENSMUST00000190958	Nbeal1	0.344934	0.00082598	0.0334632
NM_021517	Pdzk1	0.341307	3.58562e-05	0.00647324
NM_001290501	Znrf3	0.337105	0.000737264	0.031194
ENSMUST00000135663	Csdc2	0.324944	0.000385711	0.0228822
NM_009423	Traf4	0.322304	0.000182966	0.0155025
XR_031666	Gm8675	0.320209	0.000237222	0.0176767
XM_006543385	Gm324	0.318941	0.00123186	0.0416225
NM_013484	C2	0.309008	0.0010003	0.0369942
NM_146124	Arhgap1	0.305879	0.000702803	0.0304743
NM_027055	Spaca4	0.299842	0.00129706	0.0425304
NM_015731	Atp9a	0.296158	8.53204e-05	0.0107481
ENSMUST00000148843	Hnrnpr	0.290013	0.000406423	0.0232141
NM_011278	Rnf4	0.288367	0.00158049	0.0472394
XM_006519864	Gm29776	0.285658	0.00175788	0.0496895
NM_007692	Chkb	0.281784	0.00111431	0.0389876
ENSMUST00000193710	Tgfa	0.273037	0.000890828	0.0350783

## Sheet: AdditionalFile5D
Additional file 5D: GO term enrichment analysis using the list of genes significantly up-regulated in females Pxr-/- compared to females Pxr+/+. Metabolic pathways (summary) were considered as significantly enriched when q-value < 0.05.
GroupID	Category	Term	Description	LogP	Log(q-value)	InTerm_InList	Genes	Symbols
1_Summary	KEGG Pathway	ko05204	Chemical carcinogenesis	-7.83685	-3.82363	8/93	13088,13097,13114,20859,56388,72082,94215,629203,11668,66350,26457	Cyp2b10,Cyp2c38,Cyp3a16,Sult2a1,Cyp3a25,Cyp2c55,Ugt2a1,Sult2a3,Aldh1a1,Pla2g12a,Slc27a1
1_Member	KEGG Pathway	ko05204	Chemical carcinogenesis	-7.83685	-3.82363	8/93	13088,13097,13114,20859,56388,72082,94215,629203	Cyp2b10,Cyp2c38,Cyp3a16,Sult2a1,Cyp3a25,Cyp2c55,Ugt2a1,Sult2a3
1_Member	KEGG Pathway	mmu05204	Chemical carcinogenesis	-7.79991	-3.82363	8/94	13088,13097,13114,20859,56388,72082,94215,629203	Cyp2b10,Cyp2c38,Cyp3a16,Sult2a1,Cyp3a25,Cyp2c55,Ugt2a1,Sult2a3
1_Member	KEGG Pathway	ko00830	Retinol metabolism	-6.64693	-3.06859	7/89	11668,13088,13097,13114,56388,72082,94215	Aldh1a1,Cyp2b10,Cyp2c38,Cyp3a16,Cyp3a25,Cyp2c55,Ugt2a1
1_Member	KEGG Pathway	mmu00830	Retinol metabolism	-6.64693	-3.06859	7/89	11668,13088,13097,13114,56388,72082,94215	Aldh1a1,Cyp2b10,Cyp2c38,Cyp3a16,Cyp3a25,Cyp2c55,Ugt2a1
1_Member	KEGG Pathway	ko00140	Steroid hormone biosynthesis	-5.42971	-2.27003	6/87	13088,13097,13114,56388,72082,94215	Cyp2b10,Cyp2c38,Cyp3a16,Cyp3a25,Cyp2c55,Ugt2a1
1_Member	KEGG Pathway	mmu00140	Steroid hormone biosynthesis	-5.42971	-2.27003	6/87	13088,13097,13114,56388,72082,94215	Cyp2b10,Cyp2c38,Cyp3a16,Cyp3a25,Cyp2c55,Ugt2a1
1_Member	KEGG Pathway	ko00591	Linoleic acid metabolism	-5.40121	-2.27003	5/50	13097,13114,56388,66350,72082	Cyp2c38,Cyp3a16,Cyp3a25,Pla2g12a,Cyp2c55
1_Member	KEGG Pathway	mmu00591	Linoleic acid metabolism	-5.40121	-2.27003	5/50	13097,13114,56388,66350,72082	Cyp2c38,Cyp3a16,Cyp3a25,Pla2g12a,Cyp2c55
1_Member	GO Biological Processes	GO:0019373	epoxygenase P450 pathway	-3.36799	-0.412902	3/31	13088,13097,72082	Cyp2b10,Cyp2c38,Cyp2c55
1_Member	KEGG Pathway	ko00590	Arachidonic acid metabolism	-3.06077	-0.163668	4/89	13088,13097,66350,72082	Cyp2b10,Cyp2c38,Pla2g12a,Cyp2c55
1_Member	KEGG Pathway	mmu00590	Arachidonic acid metabolism	-3.0426	-0.163228	4/90	13088,13097,66350,72082	Cyp2b10,Cyp2c38,Pla2g12a,Cyp2c55
1_Member	GO Biological Processes	GO:0001676	long-chain fatty acid metabolic process	-2.70571	0	4/111	13088,13097,26457,72082	Cyp2b10,Cyp2c38,Slc27a1,Cyp2c55
1_Member	GO Biological Processes	GO:0042738	exogenous drug catabolic process	-2.68395	0	3/53	13088,13097,72082	Cyp2b10,Cyp2c38,Cyp2c55
1_Member	GO Biological Processes	GO:0019369	arachidonic acid metabolic process	-2.34068	0	3/70	13088,13097,72082	Cyp2b10,Cyp2c38,Cyp2c55
2_Summary	Reactome Gene Sets	R-MMU-211981	Xenobiotics	-6.78261	-3.06859	5/27	13114,56388,72082,622127,100041449,11668,20859,23972,94215,13088	Cyp3a16,Cyp3a25,Cyp2c55,Cyp3a57,Cyp3a59,Aldh1a1,Sult2a1,Papss2,Ugt2a1,Cyp2b10
2_Member	Reactome Gene Sets	R-MMU-211981	Xenobiotics	-6.78261	-3.06859	5/27	13114,56388,72082,622127,100041449	Cyp3a16,Cyp3a25,Cyp2c55,Cyp3a57,Cyp3a59
2_Member	Reactome Gene Sets	R-MMU-211859	Biological oxidations	-6.13568	-2.63652	9/210	11668,13114,20859,23972,56388,72082,94215,622127,100041449	Aldh1a1,Cyp3a16,Sult2a1,Papss2,Cyp3a25,Cyp2c55,Ugt2a1,Cyp3a57,Cyp3a59
2_Member	GO Biological Processes	GO:0070989	oxidative demethylation	-5.74928	-2.42621	4/19	13114,56388,622127,100041449	Cyp3a16,Cyp3a25,Cyp3a57,Cyp3a59
2_Member	Reactome Gene Sets	R-MMU-5423646	Aflatoxin activation and detoxification	-5.47822	-2.27003	4/22	13114,56388,622127,100041449	Cyp3a16,Cyp3a25,Cyp3a57,Cyp3a59
2_Member	Reactome Gene Sets	R-MMU-211958	Miscellaneous substrates	-5.10609	-2.00487	4/27	13114,56388,622127,100041449	Cyp3a16,Cyp3a25,Cyp3a57,Cyp3a59
2_Member	Reactome Gene Sets	R-MMU-211945	Phase I - Functionalization of compounds	-4.81798	-1.77112	6/111	11668,13114,56388,72082,622127,100041449	Aldh1a1,Cyp3a16,Cyp3a25,Cyp2c55,Cyp3a57,Cyp3a59
2_Member	Reactome Gene Sets	R-MMU-211897	Cytochrome P450 - arranged by substrate type	-4.53112	-1.50908	5/75	13114,56388,72082,622127,100041449	Cyp3a16,Cyp3a25,Cyp2c55,Cyp3a57,Cyp3a59
2_Member	GO Biological Processes	GO:0070988	demethylation	-3.60596	-0.629677	4/64	13114,56388,622127,100041449	Cyp3a16,Cyp3a25,Cyp3a57,Cyp3a59
2_Member	GO Biological Processes	GO:0008202	steroid metabolic process	-2.43916	0	6/309	13088,13114,20859,56388,622127,100041449	Cyp2b10,Cyp3a16,Sult2a1,Cyp3a25,Cyp3a57,Cyp3a59
3_Summary	KEGG Pathway	ko04976	Bile secretion	-5.95035	-2.57613	6/71	11512,18749,20859,23957,76408,629203,94215	Adcy6,Prkacb,Sult2a1,Nr0b2,Abcc3,Sult2a3,Ugt2a1
3_Member	KEGG Pathway	ko04976	Bile secretion	-5.95035	-2.57613	6/71	11512,18749,20859,23957,76408,629203	Adcy6,Prkacb,Sult2a1,Nr0b2,Abcc3,Sult2a3
3_Member	KEGG Pathway	mmu04976	Bile secretion	-5.95035	-2.57613	6/71	11512,18749,20859,23957,76408,629203	Adcy6,Prkacb,Sult2a1,Nr0b2,Abcc3,Sult2a3
3_Member	KEGG Pathway	ko00980	Metabolism of xenobiotics by cytochrome P450	-2.43126	0	3/65	20859,94215,629203	Sult2a1,Ugt2a1,Sult2a3
3_Member	KEGG Pathway	mmu00980	Metabolism of xenobiotics by cytochrome P450	-2.43126	0	3/65	20859,94215,629203	Sult2a1,Ugt2a1,Sult2a3
4_Summary	GO Biological Processes	GO:0006646	phosphatidylethanolamine biosynthetic process	-5.06337	-1.99018	3/9	12651,26457,214253,11997,20975,58994,66350,72082,76408,81004,329910	Chkb,Slc27a1,Etnk2,Akr1b7,Synj2,Smpd3,Pla2g12a,Cyp2c55,Abcc3,Tbl1xr1,Acot11
4_Member	GO Biological Processes	GO:0006646	phosphatidylethanolamine biosynthetic process	-5.06337	-1.99018	3/9	12651,26457,214253	Chkb,Slc27a1,Etnk2
4_Member	GO Biological Processes	GO:0046337	phosphatidylethanolamine metabolic process	-3.81969	-0.821134	3/22	12651,26457,214253	Chkb,Slc27a1,Etnk2
4_Member	Reactome Gene Sets	R-MMU-556833	Metabolism of lipids	-3.28628	-0.351396	10/591	11997,12651,20975,58994,66350,72082,76408,81004,214253,329910	Akr1b7,Chkb,Synj2,Smpd3,Pla2g12a,Cyp2c55,Abcc3,Tbl1xr1,Etnk2,Acot11
4_Member	GO Biological Processes	GO:0006644	phospholipid metabolic process	-2.03392	0	6/376	12651,20975,26457,58994,66350,214253	Chkb,Synj2,Slc27a1,Smpd3,Pla2g12a,Etnk2
5_Summary	GO Biological Processes	GO:0010876	lipid localization	-3.18313	-0.267544	8/400	11981,17840,19701,26457,66350,76408,192663,432995,20503,58994	Atp9a,Mup1,Ren1,Slc27a1,Pla2g12a,Abcc3,Abcg4,Smim22,Slc16a7,Smpd3
5_Member	GO Biological Processes	GO:0010876	lipid localization	-3.18313	-0.267544	8/400	11981,17840,19701,26457,66350,76408,192663,432995	Atp9a,Mup1,Ren1,Slc27a1,Pla2g12a,Abcc3,Abcg4,Smim22
5_Member	GO Biological Processes	GO:0006869	lipid transport	-2.17934	0	6/350	11981,19701,26457,66350,76408,192663	Atp9a,Ren1,Slc27a1,Pla2g12a,Abcc3,Abcg4
5_Member	GO Biological Processes	GO:0015850	organic hydroxy compound transport	-2.15168	0	5/251	19701,20503,58994,76408,192663	Ren1,Slc16a7,Smpd3,Abcc3,Abcg4
5_Member	GO Biological Processes	GO:0015718	monocarboxylic acid transport	-2.01474	0	4/174	20503,26457,66350,76408	Slc16a7,Slc27a1,Pla2g12a,Abcc3
6_Summary	GO Biological Processes	GO:0016042	lipid catabolic process	-2.33931	0	6/324	58994,66350,71903,81004,102022,433022	Smpd3,Pla2g12a,Ces2f,Tbl1xr1,Ces2a,Plcxd2
6_Member	GO Biological Processes	GO:0016042	lipid catabolic process	-2.33931	0	6/324	58994,66350,71903,81004,102022,433022	Smpd3,Pla2g12a,Ces2f,Tbl1xr1,Ces2a,Plcxd2
7_Summary	KEGG Pathway	ko04924	Renin secretion	-2.30642	0	3/72	11512,18749,19701	Adcy6,Prkacb,Ren1
7_Member	KEGG Pathway	ko04924	Renin secretion	-2.30642	0	3/72	11512,18749,19701	Adcy6,Prkacb,Ren1
7_Member	KEGG Pathway	mmu04924	Renin secretion	-2.25696	0	3/75	11512,18749,19701	Adcy6,Prkacb,Ren1
8_Summary	Reactome Gene Sets	R-MMU-163125	Post-translational modification: synthesis of GPI-anchored proteins	-2.17919	0	3/80	17068,30060,69363	Ly6d,Meltf,Spaca4
8_Member	Reactome Gene Sets	R-MMU-163125	Post-translational modification: synthesis of GPI-anchored proteins	-2.17919	0	3/80	17068,30060,69363	Ly6d,Meltf,Spaca4

## Sheet: AdditionalFile5E
Additional file 5E: List of genes significantly down-regulated in males Pxr-/- compared to males Pxr+/+
SystematicName	GeneName	logFC_M_PxrKO_CTRL.M_PxrWT_CTRL	P.value_M_PxrKO_CTRL.M_PxrWT_CTRL	adj.P.Val_M_PxrKO_CTRL.M_PxrWT_CTRL
NM_030687	Slco1a4	-2.88908	1.42366e-17	4.7526e-13
NM_001291166	Apba2	-0.331954	7.72894e-05	0.0334657
NM_175111	Hspbap1	-0.569103	4.03946e-06	0.0032107
NM_175177	Bdh1	-0.438321	1.0011e-05	0.00655286
NM_134102	Pla1a	-0.547316	5.64784e-05	0.0269345
NM_010879	Nck2	-0.464548	0.000120054	0.0455426
NM_024464	Pigx	-0.902062	1.05648e-06	0.000979677
NM_145424	BC089597	-0.438478	3.22314e-05	0.017639
NM_177103	Senp5	-0.950047	5.88343e-10	1.95671e-06
NM_001024848	Apol7b	-1.51381	1.45203e-13	1.21183e-09
NM_033269	Chrm3	-0.57807	6.83771e-05	0.0306864
NM_001001565	Chpf	-0.478365	5.92119e-05	0.0278404
NM_001164528	Ildr2	-0.757331	0.000119454	0.0455426
NM_172511	Abhd10	-0.433049	5.87868e-06	0.00426626
NM_015749	Tcn2	-0.35493	6.48958e-05	0.0298482
NM_008563	Mcm3	-0.435567	6.52703e-05	0.0298482
NM_020255	Scand1	-0.263349	1.31614e-05	0.00828996
NM_175217	Mmd2	-1.22221	3.63966e-07	0.000418975
XR_881127	Gm11832	-0.580956	5.08854e-06	0.0038607
NM_176837	Arhgap18	-0.408398	7.86624e-06	0.00525197
NM_008639	Mtnr1a	-0.542512	7.81932e-05	0.0334657
NM_001109757	Atp7a	-0.444215	4.08149e-05	0.0209619

## Sheet: AdditionalFile5F
Additional file 5F: GO term enrichment analysis using the list of genes significantly up-regulated in males Pxr-/- compared to males Pxr+/+. No summary metabolic pathways (summary) were considered as significantly enriched with q-value < 0.05.
GroupID	Category	Term	Description	LogP	Log(q-value)	InTerm_InList	Genes	Symbols
1_Summary	GO Biological Processes	GO:0090066	regulation of anatomical structure size	-2.66828	0	4/582	11977,12671,17974,73910	Atp7a,Chrm3,Nck2,Arhgap18
1_Member	GO Biological Processes	GO:0090066	regulation of anatomical structure size	-2.66828	0	4/582	11977,12671,17974,73910	Atp7a,Chrm3,Nck2,Arhgap18
2_Summary	GO Biological Processes	GO:0032535	regulation of cellular component size	-2.14479	0	3/414	11977,17974,73910	Atp7a,Nck2,Arhgap18
2_Member	GO Biological Processes	GO:0032535	regulation of cellular component size	-2.14479	0	3/414	11977,17974,73910	Atp7a,Nck2,Arhgap18

## Sheet: AdditionalFile5G
Additional file 5G: List of genes significantly down-regulated in females Pxr-/- compared to females Pxr+/+
SystematicName	GeneName	logFC_F_PxrKO_CTRL.F_PxrWT_CTRL	P.value_F_PxrKO_CTRL.F_PxrWT_CTRL	adj.P.Val_F_PxrKO_CTRL.F_PxrWT_CTRL
NM_007824	Cyp7a1	-1.97151	0.000298072	0.0197432
NM_001081067	A1bg	-1.72887	0.000803464	0.0327898
NM_144942	Csad	-1.48573	3.26927e-05	0.00623575
NM_024464	Pigx	-1.35321	2.2122e-11	9.57396e-08
XR_376099	Gm6135	-1.33838	1.23432e-06	0.00099755
NM_001024848	Apol7b	-1.33589	1.57641e-12	1.22601e-08
NM_008361	Il1b	-1.31041	0.000537855	0.0267589
NM_027147	Enho	-1.14552	0.00114887	0.0397851
NM_011333	Ccl2	-1.11307	0.000744646	0.031387
NM_017372	Lyz2	-1.11162	0.000289507	0.0193512
NM_173428	Sspo	-1.075	0.000141683	0.0131519
NM_153510	Pilra	-1.07392	5.41968e-05	0.00818665
NM_019577	Ccl24	-1.05053	0.00045095	0.0244478
XM_006535485	Gm5150	-1.03296	2.71646e-06	0.00153701
NM_015811	Rgs1	-1.03233	1.10398e-06	0.000996059
NM_029464	Tex26	-1.02975	0.000177467	0.0152298
NM_177789	Vsig4	-1.02695	4.33187e-05	0.00714254
NM_001163247	Birc7	-1.02665	0.000241892	0.0177729
NM_010738	Ly6a	-1.01929	1.34918e-06	0.00099755
AK138573	AK138573	-0.976482	0.000315345	0.0203951
NM_007572	C1qa	-0.973724	0.000311347	0.0202212
NM_053190	S1pr5	-0.952933	1.12242e-05	0.00370986
NM_139138	Adgre4	-0.951355	0.000636865	0.0291455
NM_176998	Sybu	-0.951315	4.00438e-05	0.0067804
NM_012057	Irf5	-0.949259	1.39488e-05	0.00397249
NM_011254	Rbp1	-0.949092	0.000171374	0.0148212
NM_019754	Tagln3	-0.948274	1.77014e-06	0.00118185
NM_009777	C1qb	-0.944612	0.000371983	0.0223746
NM_001037859	Csf1r	-0.941261	0.000308109	0.0201284
NM_009917	Ccr5	-0.935567	1.37457e-06	0.00099755
NM_011662	Tyrobp	-0.934028	0.000498311	0.0259114
NM_001039484	Kcnj10	-0.922129	0.00130466	0.0426278
NM_001081413	Unc13b	-0.919642	4.46661e-06	0.00213013
NM_008035	Folr2	-0.910147	0.00038909	0.0229495
NM_001271411	Nfam1	-0.899595	3.91468e-06	0.00198006
NM_029803	Ifi27l2a	-0.878667	0.000696601	0.0303999
NM_001039647	Gbp11	-0.875862	5.49383e-05	0.00818753
NM_178911	Pld4	-0.870813	1.53236e-06	0.00104397
NM_153197	Clec4a3	-0.864206	0.000130863	0.0126994
NM_001270537	Bin2	-0.856221	2.29285e-06	0.00138304
NM_001024932	Pilrb2	-0.855078	7.86087e-06	0.00294853
NM_008152	Gpr65	-0.849863	9.47981e-05	0.011176
NM_134102	Pla1a	-0.843861	5.90555e-09	1.3143e-05
NM_011878	Tiam2	-0.83865	0.000360883	0.0218249
NM_029509	Gbp8	-0.837579	8.79894e-07	0.000863927
ENSMUST00000167403	Hist2h3c2	-0.821459	0.000953025	0.0364849
NM_015766	Ebi3	-0.818422	0.00156401	0.0469526
NM_144810	Klhdc8a	-0.816494	0.0014513	0.0451525
NM_020008	Clec7a	-0.815247	2.72618e-05	0.00572377
NM_009892	Chil3	-0.806344	4.02157e-05	0.0067804
NM_013612	Slc11a1	-0.804962	0.000834322	0.0336379
NM_133209	Pilrb1	-0.802081	0.000104818	0.0117078
NM_020001	Clec4n	-0.80203	0.00165234	0.0481327
NM_021272	Fabp7	-0.801914	0.000287073	0.0193512
NM_007649	Cd48	-0.801157	0.000531285	0.0266803
NM_007995	Fcna	-0.800627	0.000201595	0.0163296
NM_080470	Smc1b	-0.797152	4.01292e-06	0.00199467
NM_007823	Cyp4b1	-0.796151	5.47069e-05	0.00818753
NM_028808	P2ry13	-0.794772	0.000335349	0.0211625
NM_153074	Lrrc25	-0.790001	0.000606906	0.0285357
NM_009139	Ccl6	-0.787042	0.000981023	0.0368771
NM_013805	Cldn5	-0.780528	0.000266362	0.0185111
NM_008869	Pla2g4a	-0.780118	2.92649e-05	0.00595701
NM_010705	Lgals3	-0.777197	0.000259907	0.0182279
NM_010889	Neb	-0.769322	0.000360663	0.0218249
NM_007536	Bcl2a1d	-0.76604	0.000788657	0.0323834
NR_037996	Hmga2-ps1	-0.759334	0.00113696	0.0394954
NM_177103	Senp5	-0.756029	4.61228e-08	7.69859e-05
NM_007807	Cybb	-0.755399	0.000581931	0.0278318
NM_015786	Hist1h1c	-0.754279	8.10237e-05	0.0103644
NM_023044	Slc15a3	-0.750293	0.000151019	0.0137452
NM_007894	Ear1	-0.747467	0.000223652	0.0172032
NM_177595	Mkx	-0.745235	2.32602e-05	0.00520032
NM_178611	Lair1	-0.743478	0.00069664	0.0303999
NM_010186	Fcgr1	-0.742643	7.02738e-05	0.00959532
NM_001271757	Wnt5b	-0.739911	0.000337725	0.0211696
A_55_P2178798	A_55_P2178798	-0.7384	0.000355913	0.0216596
NM_021281	Ctss	-0.738158	0.00071346	0.0307173
NR_045844	Gm17746	-0.73605	0.000566085	0.0274008
NM_053112	Ear10	-0.732878	0.000407632	0.0232141
NM_007880	Arid3a	-0.731824	0.000165432	0.0144194
NM_010696	Lcp2	-0.730116	0.000352718	0.0215261
NM_021893	Cd274	-0.7294	0.000128794	0.0126086
NM_007895	Ear2	-0.728483	0.00142626	0.0449179
NM_001284393	Gngt2	-0.724378	0.00163703	0.0478119
NM_001080934	Slc16a5	-0.724288	4.86688e-05	0.00762775
NM_001012766	Ear12	-0.723202	0.000418718	0.0234138
NM_001045526	Scimp	-0.720664	1.72981e-05	0.00438141
NM_030239	Abcg3	-0.720188	0.000989685	0.036907
NM_007574	C1qc	-0.718896	0.0011165	0.0389876
NM_177686	Clec12a	-0.716381	0.00125827	0.0421481
NM_011539	Tbxas1	-0.715736	5.86984e-05	0.0085197
ENSMUST00000144788	Rab3il1	-0.715682	6.38573e-07	0.000710582
AK133783	Tert	-0.714511	0.00046831	0.0251126
NM_007486	Arhgdib	-0.710526	8.05668e-05	0.0103644
NM_001081239	Lilra5	-0.71018	9.88042e-05	0.0114527
NM_134158	AF251705	-0.708111	0.000958156	0.0365556
NM_031195	Msr1	-0.707514	9.96568e-07	0.000935925
NM_053214	Myo1f	-0.704788	0.00124487	0.0418666
NM_001033308	Themis2	-0.70391	0.000303164	0.020037
NM_144804	Depdc7	-0.700779	0.000346466	0.021309
AK172902	Spidr	-0.699521	3.69498e-06	0.00189768
NM_001033711	Evi2a	-0.697897	0.000410373	0.0232516
NM_007651	Cd53	-0.697828	0.000104498	0.0117078
NM_173786	Apol9a	-0.693184	1.71764e-05	0.00438141
NM_172822	Pigz	-0.691286	0.000994994	0.0369887
NM_001008791	Whrn	-0.690013	6.6216e-07	0.000713061
NM_016751	Clec4f	-0.689003	8.97701e-05	0.0109372
NM_001033632	Ifitm6	-0.684675	0.00067531	0.0300025
NM_021274	Cxcl10	-0.683906	0.00135471	0.0434559
AK048115	AK048115	-0.681562	1.88002e-06	0.0012306
NM_016675	Cldn2	-0.672061	2.55691e-05	0.00540237
NM_029007	Fam84a	-0.670342	0.00043663	0.0240528
NM_173014	Lpcat2	-0.669436	0.00140876	0.0445108
NM_172648	Ifi205	-0.668973	0.000360008	0.0218249
NM_010071	Dok2	-0.665172	0.000202023	0.0163296
NM_001037905	Dab2	-0.663738	7.39223e-06	0.00288334
NM_001291894	Lilrb4	-0.662547	0.00172853	0.0494441
NM_023065	Ifi30	-0.660676	0.00158193	0.0472394
NM_172285	Plcg2	-0.659014	0.000624296	0.0289457
NM_001168660	Apol9b	-0.656988	1.11402e-05	0.00370986
NM_174990	Gimap4	-0.650872	5.83464e-06	0.00256287
NM_010386	H2-DMa	-0.646692	9.50779e-05	0.011176
NM_009921	Camp	-0.645191	0.000274792	0.0188717
NM_011520	Sdc3	-0.644905	0.000294641	0.0195936
NM_010188	Fcgr3	-0.642159	5.97739e-05	0.00863824
NM_029550	Keg1	-0.642082	0.00128859	0.0424231
NM_009593	Abcg1	-0.641629	1.48607e-05	0.00406636
NM_153505	Nckap1l	-0.640551	0.00108014	0.0384009
ENSMUST00000045075	Cd300ld	-0.638882	0.00065913	0.0296508
NM_026436	Tmem86a	-0.638792	9.37509e-06	0.00329441
ENSMUST00000047399	Adgrf1	-0.637607	0.000740876	0.0313072
NM_001301374	Coro1a	-0.634191	0.00116727	0.0402968
NM_021715	Chst7	-0.633496	3.5014e-05	0.00641017
NM_016692	Incenp	-0.629819	0.000149968	0.0137452
NM_019804	B4galt4	-0.628955	2.13343e-07	0.000273924
NM_011426	Siglec1	-0.628853	0.000658362	0.0296508
NM_001301284	Cyba	-0.62686	0.0014532	0.0451697
NM_001033350	Bank1	-0.622896	0.000176824	0.0152137
NM_144796	Susd4	-0.621963	0.000534758	0.0266844
NM_001163833	Msl3l2	-0.618631	0.000252592	0.0180177
NM_007472	Aqp1	-0.617128	0.00122518	0.0414388
NM_013706	Cd52	-0.616872	0.00161288	0.0473435
NM_031198	Tfec	-0.616362	4.1171e-06	0.00199467
NM_001199676	Camkk2	-0.615528	1.20859e-05	0.00377069
NM_007929	Emp2	-0.615205	0.000226717	0.0173192
XR_377032	Gm32064	-0.611773	0.000802135	0.0327756
ENSMUST00000130784	Socs2	-0.611479	0.00026455	0.0184759
NM_173405	Amz1	-0.610813	0.0004549	0.0245781
NM_027218	Clec4b1	-0.609102	0.000798454	0.0326652
NM_001081117	Mki67	-0.608469	0.00112663	0.0392592
NM_172495	Ncoa7	-0.607872	3.67236e-06	0.00189768
NM_001002842	Pram1	-0.607824	3.03417e-05	0.00599347
NM_010566	Inpp5d	-0.606891	0.000215886	0.0169204
NM_013652	Ccl4	-0.606256	0.000344475	0.021309
NM_001161111	Pqlc3	-0.605687	0.000372751	0.0223805
NM_007502	Atp1b3	-0.604996	2.33666e-05	0.00520032
NM_170758	Cd300a	-0.604555	0.0005061	0.026194
NM_008340	Igfals	-0.602926	3.83558e-05	0.00670384
NM_010129	Emp3	-0.600882	0.000205904	0.0165363
NM_026446	Rgs19	-0.599125	0.000106514	0.0117435
AK138196	Abca8b	-0.598228	0.00149294	0.0458955
NM_026640	Fam111a	-0.596347	5.03417e-06	0.00235213
NM_029911	Kcnk10	-0.596168	5.07304e-06	0.00235213
NM_007778	Csf1	-0.596112	0.000207803	0.0165959
NM_001164327	Phf11b	-0.595423	3.88778e-05	0.00675967
NM_011405	Slc7a7	-0.595051	0.000134018	0.0128589
NM_033217	Ngfr	-0.592615	5.65047e-05	0.0083159
NM_133685	Rab31	-0.592587	0.000455127	0.0245781
NM_007412	Gpr182	-0.591907	0.000519978	0.026461
NM_145211	Oas1a	-0.591691	0.00071221	0.0307173
NM_011246	Rasgrp1	-0.590836	0.000932348	0.0360655
NM_025961	Gatm	-0.590699	2.98805e-05	0.00599347
NM_011244	Rarg	-0.59049	0.000140435	0.0131248
NM_010590	Ajuba	-0.589031	0.00143198	0.0449354
NM_183180	Tspan18	-0.587996	0.00111881	0.0390275
NM_029419	Apol7a	-0.587864	0.000349251	0.0213928
NM_009465	Axl	-0.586669	0.000414076	0.0233498
NM_008400	Itgal	-0.584701	0.000694848	0.0303999
NM_010877	Ncf2	-0.584617	0.00085628	0.034152
NM_181545	Slfn8	-0.584613	6.87682e-06	0.00283418
NM_153795	Fermt3	-0.58187	0.000225833	0.0172912
NM_017480	Icos	-0.581143	0.000339266	0.0211696
NM_011206	Ptpn18	-0.581074	0.000623179	0.0289341
XR_871840	Gm15343	-0.580952	6.7479e-05	0.00942532
NM_177628	Fam167a	-0.580586	5.25334e-05	0.00800786
NM_001081105	Rhoh	-0.580542	2.32872e-05	0.00520032
NM_172893	Parp12	-0.579787	8.72045e-06	0.00316429
NM_001037724	Adcy7	-0.579699	0.00107617	0.0383595
NM_175449	Fam26f	-0.57397	0.000145222	0.0134292
NM_023386	Rtp4	-0.573386	1.26349e-05	0.00386668
NM_017378	Pcdh12	-0.569	7.62548e-05	0.0100664
NM_025760	Hacd4	-0.567639	0.000347003	0.021309
NR_001461	Kcnq1ot1	-0.565503	4.36473e-05	0.00714254
NM_018763	Chst2	-0.564519	0.000280921	0.0191712
NM_029077	Trim14	-0.56006	0.000193591	0.0159178
XR_380684	Gm32688	-0.559742	6.79377e-05	0.00943074
NM_019440	Irgm2	-0.55945	0.000191978	0.0159178
NM_028749	Npl	-0.559282	0.000125415	0.0124088
NM_177583	Aph1b	-0.558106	0.000761286	0.0316939
NM_009061	Rgs2	-0.558055	0.000246559	0.0178932
NM_134152	Lpxn	-0.557016	0.000505479	0.026194
NM_011210	Ptprc	-0.555967	0.000524632	0.0265763
NM_145494	Me2	-0.553699	5.48431e-05	0.00818753
NM_018738	Igtp	-0.551113	0.00173831	0.0494441
NM_019985	Clec1b	-0.548812	0.000473852	0.0252291
NM_016850	Irf7	-0.548061	0.000683561	0.0301563
NM_007999	Fen1	-0.546742	0.000155421	0.013985
NM_001033525	Kcnk6	-0.544175	0.000784191	0.032319
NM_010807	Marcksl1	-0.543649	0.00015088	0.0137452
NM_027363	Chp2	-0.543101	0.000133327	0.0128589
NM_001277255	Acvrl1	-0.542803	3.21123e-06	0.0017016
NM_016972	Slc7a8	-0.542715	4.29256e-05	0.00712928
NM_029000	Gvin1	-0.541444	0.00124157	0.041866
NM_001177600	Adam23	-0.541249	0.000756321	0.0315888
NM_013819	H2-M3	-0.540883	2.94383e-06	0.00158506
NM_033444	Clic1	-0.539526	8.38629e-06	0.00307648
NM_173763	Ccbl2	-0.538495	0.000183735	0.0155282
NM_001105561	Gm11545	-0.538162	9.23106e-05	0.0111342
NM_010299	Gm2a	-0.538134	0.000347246	0.021309
NM_177715	Kctd12	-0.53793	0.000112075	0.0118942
NM_138673	Stab2	-0.537602	2.37757e-05	0.00525632
NM_016885	Emcn	-0.537367	4.64323e-05	0.00740524
NM_001122733	Kit	-0.536704	0.000107949	0.0117718
NM_001141981	Rbm43	-0.53655	2.29939e-05	0.00520032
AK042678	Prr16	-0.534696	0.0017093	0.0491063
NM_011925	Adgre5	-0.533861	0.0016471	0.048022
NM_009868	Cdh5	-0.533826	0.000714264	0.0307173
NM_021704	Cxcl12	-0.533436	1.19724e-06	0.00099755
NM_178215	Hist2h3b	-0.533016	1.57982e-05	0.00423331
NM_172697	Prpf38a	-0.532384	0.000596584	0.0283502
NM_153556	Pms1	-0.532344	0.000325309	0.020646
NM_139198	Plac8	-0.532176	0.000115442	0.0119313
NM_013489	Cd84	-0.531512	0.000244486	0.0178202
NM_009331	Tcf7	-0.531297	0.00019234	0.0159178
NM_029075	Stx11	-0.53054	0.000892972	0.0350783
NM_009325	Tbxa2r	-0.530314	0.000942461	0.0363305
NM_030710	Slamf6	-0.530307	0.00150551	0.0461131
NM_007977	F8	-0.529604	0.000221633	0.0170884
NM_010045	Ackr1	-0.529107	1.33135e-05	0.00396683
NM_033078	Klrk1	-0.527732	0.000240883	0.0177729
NM_013683	Tap1	-0.52723	0.000493152	0.0258562
NM_172537	Sema6d	-0.526736	1.9219e-05	0.0046492
NM_009807	Casp1	-0.526707	0.000156219	0.0140032
NM_178752	Gdpgp1	-0.525223	9.47489e-05	0.011176
NM_009288	Stk10	-0.52514	0.000342912	0.0212777
NM_175397	Sp110	-0.524682	3.09104e-05	0.0060699
NM_025659	Abi3	-0.523275	0.000396187	0.0230016
NM_001304721	Entpd1	-0.522828	0.00167409	0.0484005
NM_019549	Plek	-0.522441	0.0016053	0.0472692
NM_011157	Srgn	-0.522317	0.000391901	0.0229495
NM_019975	Hacl1	-0.519855	0.000111193	0.0118593
NM_177568	Plcb2	-0.517665	6.7479e-05	0.00942532
NM_146069	Nrros	-0.517604	0.000465649	0.0250318
NM_024184	Asf1b	-0.516658	0.00060403	0.0284405
ENSMUST00000139982	Gp49a	-0.515855	0.000657742	0.0296508
NM_025864	Tmem206	-0.515624	1.68095e-05	0.00438141
NR_015597	Zfp862-ps	-0.515618	3.83171e-05	0.00670384
NM_011577	Tgfb1	-0.515345	8.29011e-05	0.0104829
NM_007604	Capza2	-0.515231	4.58679e-05	0.00738879
NM_029465	Clec4g	-0.514972	4.35583e-05	0.00714254
NM_021493	Arhgap23	-0.514674	0.00148183	0.0457191
NM_009027	Rasgrf2	-0.514372	0.00102472	0.0373453
NM_026656	Mcoln2	-0.51434	0.000608288	0.0285605
NM_133810	Stk17b	-0.513477	0.000714954	0.0307173
NM_008905	Ppfibp2	-0.51329	8.75743e-05	0.0107878
NM_008505	Lmo2	-0.512998	9.11466e-06	0.00327177
NM_027307	Golm1	-0.511968	3.94856e-05	0.00675972
NM_027280	Nkd1	-0.510887	0.00080919	0.0328627
AK169301	Nap1l1	-0.510487	3.28758e-05	0.00623575
NM_029505	Ap3m2	-0.509576	5.27322e-06	0.00241145
NM_174850	Micall2	-0.507915	0.000406582	0.0232141
NM_001077189	Fcgr2b	-0.507324	0.000469661	0.0251126
AK089914	Gm8025	-0.507309	0.00118388	0.0404519
NM_008695	Nid2	-0.506544	0.00149443	0.0458955
XM_006519924	Gm4131	-0.506173	0.00169733	0.0488045
NM_001271360	Arrb2	-0.505661	1.2041e-05	0.00377069
NM_027840	Snx20	-0.505028	0.000898108	0.0351483
NM_033374	Dock2	-0.50489	0.0011473	0.0397718
NM_148942	Serpinb6c	-0.504529	0.000307909	0.0201284
ENSMUST00000078267	Hist3h2ba	-0.503791	6.43136e-05	0.00917513
NM_010612	Kdr	-0.503756	0.000430123	0.0238518
NM_001302132	Cenpa	-0.503644	1.9515e-06	0.00125282
NM_007414	Adprh	-0.503584	1.73246e-05	0.00438141
NM_139147	Rab40b	-0.503216	0.000176186	0.015198
NM_016846	Rgl1	-0.503157	6.0253e-05	0.00866438
NM_207246	Rasgrp3	-0.503137	0.000525456	0.0265777
NM_001033217	Prickle1	-0.502728	0.000470161	0.0251126
NM_009663	Alox5ap	-0.501888	0.00135363	0.0434559
NR_033577	Gm8221	-0.498369	0.00150944	0.0461131
NM_001162500	Parvg	-0.498258	0.000443931	0.0243606
NM_026793	Myct1	-0.498117	0.00033925	0.0211696
ENSMUST00000108654	Cd68	-0.497388	0.000521966	0.0264815
NM_172603	Phf11a	-0.497315	0.000227714	0.0173542
NM_177878	Mblac1	-0.497036	3.25809e-05	0.00623575
NM_133978	Cmtm7	-0.496665	2.85125e-05	0.00587552
NM_008326	Irgm1	-0.49664	0.000865256	0.0344277
NM_026418	Rgs10	-0.495949	0.000743778	0.031387
NM_027206	Tnfaip8l2	-0.494935	0.000153083	0.0138868
NM_134247	Acot4	-0.494167	0.0014322	0.0449354
NM_010692	Lbx2	-0.492801	7.8031e-06	0.00294853
NM_153127	Mmrn2	-0.492319	0.000154954	0.013985
NM_008566	Mcm5	-0.491658	0.000106309	0.0117435
NM_175433	Zfp710	-0.491629	0.000216016	0.0169204
NM_029537	Tmem98	-0.490656	0.000876997	0.0347705
NM_177632	Fam43a	-0.490287	0.000415125	0.0233692
NM_009515	Was	-0.49013	0.00153059	0.0465778
ENSMUST00000037315	Abhd2	-0.490087	4.67447e-05	0.00740524
NM_026405	Rab32	-0.489622	9.73608e-05	0.0113247
NM_023158	Cxcl16	-0.488084	0.00069785	0.0304129
NM_009259	Spn	-0.487307	0.000633537	0.0291455
NM_011937	Gnpda1	-0.487145	0.000778837	0.0322579
NM_183201	Slfn5	-0.486635	0.000164806	0.0144194
NM_026790	Ifi27	-0.486404	0.000377232	0.0225526
NM_153408	Neurl3	-0.485772	0.000515247	0.0263811
NM_181397	Rftn1	-0.485431	0.000575584	0.0276471
NM_009277	Trim21	-0.4853	5.35612e-06	0.00241626
NM_207301	Wrb	-0.483803	7.95442e-05	0.0103644
NM_008564	Mcm2	-0.482392	0.000659892	0.0296508
NM_018782	Calcrl	-0.482265	0.000473142	0.0252291
NM_206536	AB124611	-0.481578	4.05973e-05	0.00681035
NM_001164118	Serpinb6a	-0.481129	0.000830158	0.0335417
NM_019680	Elf4	-0.480764	0.000155387	0.013985
NM_153136	Nudt18	-0.479647	0.000213277	0.0168836
NM_019388	Cd86	-0.479542	0.000493997	0.0258562
XM_011242639	Gm10910	-0.478024	0.000356203	0.0216596
NM_008625	Mrc1	-0.477905	0.000283316	0.0192235
NM_001271478	Pglyrp2	-0.477377	0.000216935	0.0169204
AK039020	Fcnaos	-0.476195	0.000306028	0.0201105
NM_008563	Mcm3	-0.475116	0.000117512	0.0120487
NM_001037727	Arhgap25	-0.474833	0.00158205	0.0472394
NM_008535	Lyl1	-0.473935	0.000124372	0.0123938
NM_001195065	Phactr2	-0.47369	9.63547e-05	0.0112469
NM_133746	Calhm2	-0.471738	0.00105847	0.0380763
NM_011594	Timp2	-0.470883	0.000913097	0.0354874
BB312617	BB312617	-0.47072	0.000257729	0.0182279
NM_013482	Btk	-0.470348	0.000616537	0.0287372
XM_011247787	Tlr8	-0.46985	0.000644177	0.0292709
NM_016706	Coil	-0.468306	0.00177282	0.0499293
NM_172436	Slc25a12	-0.467883	0.000108524	0.0117718
NM_025892	Cep19	-0.466078	2.02744e-06	0.00127702
NM_153564	Gbp5	-0.463252	0.000197524	0.0160914
NM_001005370	Spin2c	-0.462461	0.000168318	0.0146327
NM_010404	Hap1	-0.461847	5.70453e-05	0.0083159
NM_197996	Tspan15	-0.461226	6.79631e-06	0.00283418
NM_009896	Socs1	-0.460961	0.000242378	0.0177729
NM_019641	Stmn1	-0.460798	0.000397174	0.0230188
A_55_P2547602	A_55_P2547602	-0.460481	0.000290415	0.0193512
NM_153138	Wipf1	-0.460077	0.00123874	0.0418126
NM_174992	Smagp	-0.459995	0.000425684	0.0236843
NM_013610	Ninj1	-0.459944	1.90818e-07	0.000254803
NM_173439	Fbxo45	-0.459675	5.3326e-05	0.00809173
XR_373448	Gm4208	-0.457675	0.00161865	0.0473593
NM_001038587	Adar	-0.457573	0.00100587	0.0370403
NM_011173	Pros1	-0.457037	3.81664e-05	0.00670384
NM_009164	Sh3bp1	-0.455001	0.00160571	0.0472692
NM_026819	Dhrs1	-0.454671	5.13333e-05	0.00789705
NM_013538	Cdca3	-0.454478	0.000250474	0.0179505
NM_001252292	Mest	-0.453572	3.39565e-05	0.00632844
NM_173048	Gga3	-0.450481	8.04947e-05	0.0103644
NM_010494	Icam2	-0.450257	0.00115301	0.0398815
NM_025912	Fam210b	-0.449683	1.27411e-05	0.00386668
NM_001159662	Ppp1r16b	-0.448623	0.000182936	0.0155025
NM_001033293	Uap1l1	-0.448008	0.000612317	0.0286092
NM_001112715	Ifitm1	-0.447558	8.63117e-05	0.0107878
NM_010892	Nek2	-0.445275	0.00041582	0.0233692
NM_007535	Bcl2a1c	-0.444583	0.00119575	0.0407323
NM_001009947	Dock11	-0.444458	0.00101079	0.0370804
NM_198654	Nsl1	-0.444172	0.00119388	0.0407103
NM_018816	Apom	-0.443715	8.10329e-05	0.0103644
NM_009399	Tnfrsf11a	-0.442573	0.000893165	0.0350783
NM_013531	Gnb4	-0.442279	0.000449632	0.0244463
NM_153193	Hsd3b2	-0.441892	0.00101332	0.0370969
NM_008348	Il10ra	-0.440797	0.000718895	0.0307678
NM_172564	Tns4	-0.439528	0.000109103	0.0117718
NM_177909	Slc9a9	-0.43795	0.0010204	0.0372284
NM_001039678	Urad	-0.437666	0.00100768	0.0370403
NM_011150	Lgals3bp	-0.437597	2.44357e-05	0.00526281
NM_001083810	Prr5l	-0.437336	0.000115162	0.0119313
NM_028019	Rnf135	-0.436507	0.000850485	0.0340021
AK013706	Kantr	-0.436424	0.000597866	0.0283502
NM_016774	Atp5b	-0.435774	0.00129644	0.0425304
NM_001081656	Neurl1b	-0.435555	0.000535767	0.0266948
NM_011216	Ptpro	-0.434749	0.00159272	0.0472627
NM_023395	Wfdc1	-0.43397	0.000514619	0.0263811
ENSMUST00000069009	Maf	-0.433243	0.00153246	0.046592
AK203051	AK203051	-0.431857	0.000966045	0.036564
NM_030188	Ttc30a1	-0.431664	0.00019359	0.0159178
NM_030565	Fam20c	-0.431414	0.00124535	0.0418666
NM_172731	Fgd5	-0.43059	0.00109138	0.0386715
NM_176860	Ubash3b	-0.430495	0.00103771	0.03767
NM_001199009	Dcaf11	-0.429989	0.00111283	0.0389876
NM_153554	Aldh18a1	-0.429469	0.000840693	0.0337777
NM_175666	Hist2h2bb	-0.429223	0.000688932	0.0303012
NM_145526	P2rx3	-0.428194	0.00135044	0.0434314
NM_001162938	Pydc3	-0.427684	3.45579e-05	0.00637373
XR_405043	Gm31105	-0.42756	0.000289624	0.0193512
NM_001164420	Pqlc1	-0.426241	1.19802e-05	0.00377069
NM_207131	Cebpe	-0.426162	0.00109151	0.0386715
NM_181590	Shq1	-0.425419	0.000463051	0.0249323
ENSMUST00000093902	Rnf213	-0.425356	6.86611e-05	0.00947154
DV062564	DV062564	-0.424292	2.25276e-05	0.00519709
NM_001163855	BC051142	-0.424214	0.00156341	0.0469526
NM_009837	Cct4	-0.424128	0.000637182	0.0291455
NM_027490	Dcp2	-0.423695	1.68086e-08	3.11733e-05
NM_008480	Lama1	-0.422751	0.000990585	0.036907
NM_028334	Nup37	-0.422369	0.000280073	0.0191592
ENSMUST00000197522	Gsap	-0.422109	0.00105193	0.0380049
NM_183390	Klhl6	-0.421278	7.83083e-05	0.010292
ENSMUST00000146409	Slc26a2	-0.421223	0.000444406	0.0243606
NM_001170853	Mndal	-0.420506	0.00140077	0.044366
NM_001134460	Prickle2	-0.420167	0.00125885	0.0421481
NM_001085518	Gm14085	-0.420087	1.89493e-05	0.00461953
NM_013462	Adrb3	-0.420014	2.54071e-05	0.00540234
NM_178680	Unc45b	-0.419282	7.41797e-05	0.00994515
NM_025809	Clec14a	-0.419054	0.00136752	0.0437279
NM_018744	Sema6a	-0.418919	0.000483471	0.0255789
NM_028009	Rpusd1	-0.41884	2.10715e-05	0.00497656
NM_011827	Hcst	-0.418667	0.00173555	0.0494441
NM_026642	Trmt12	-0.418479	0.000962399	0.036564
NM_016861	Pdlim1	-0.418261	0.000400296	0.0231596
NM_001177841	Otub2	-0.417491	0.00100859	0.0370403
NM_028967	Batf2	-0.414316	1.88871e-05	0.00461953
NM_013470	Anxa3	-0.41403	0.00158692	0.0472627
NM_147220	Abca9	-0.413967	0.000973442	0.0366777
NM_001253883	Pkm	-0.413438	0.00177009	0.0499293
NM_001166399	Rab3a	-0.413011	0.000489833	0.0258327
NM_001033141	Ecscr	-0.412724	0.00117167	0.0403237
NM_175454	Hid1	-0.412322	0.00101928	0.0372283
NM_026772	Cdc42ep2	-0.41185	2.11059e-05	0.00497656
NM_008646	Mug2	-0.411801	0.0013184	0.0428551
NM_007446	Amy1	-0.411278	0.00114181	0.0396225
NM_011249	Rbl1	-0.410128	0.000107764	0.0117718
NM_030705	Mesdc1	-0.409722	0.000784167	0.032319
NM_177562	Clec16a	-0.409711	7.67504e-06	0.00294501
NM_175347	Srl	-0.408879	0.000401293	0.0231771
NM_032398	Plvap	-0.40887	0.000377645	0.0225526
XR_377181	Gm31365	-0.408223	0.00175663	0.0496895
NM_001301671	Sumo3	-0.407709	7.26997e-07	0.000758417
NM_001007581	Trp53rka	-0.407202	9.28149e-06	0.00329441
NM_008540	Smad4	-0.407183	5.62855e-05	0.0083159
NM_030684	Trim34a	-0.406961	0.00146393	0.0452924
NM_022430	Ms4a8a	-0.406935	0.000392236	0.0229495
NM_134116	Gpsm3	-0.406774	0.00118115	0.0404281
NM_199015	Phf11d	-0.405827	0.00145681	0.0452267
NM_172921	Nxpe4	-0.405799	0.00028729	0.0193512
NM_133918	Emilin1	-0.405199	0.0007286	0.031024
NM_172511	Abhd10	-0.404943	8.16004e-06	0.00302674
NM_057172	Fubp1	-0.404938	0.000404608	0.0232141
AK044300	AW011738	-0.404587	0.000897858	0.0351483
NM_178745	Tmem229b	-0.404116	7.89653e-05	0.0103376
NM_001285503	Nde1	-0.403846	5.16973e-05	0.00791656
NM_144846	Fam49b	-0.40318	9.45191e-05	0.011176
NM_001204907	Recql	-0.403013	0.000184385	0.0155437
NM_008258	Hn1	-0.402868	7.17844e-05	0.00974137
NM_007440	Alox12	-0.402623	0.000808536	0.0328627
NM_144845	Ugt3a2	-0.402488	1.2517e-05	0.00386668
NM_001033175	Cln6	-0.402471	0.000665981	0.0297924
NM_027260	Vrk2	-0.401579	0.00014035	0.0131248
NM_013842	Xbp1	-0.401322	0.00150815	0.0461131
AK035671	AK035671	-0.401042	6.14074e-06	0.00262816
AK081811	C130078N14	-0.4008	0.00127593	0.042412
NM_013632	Pnp	-0.400272	8.68207e-05	0.0107878
NM_138310	Apobr	-0.400138	0.000233196	0.0174156
NM_029758	Fam49a	-0.400109	0.000997229	0.0369942
NM_001284332	Shisa5	-0.399698	0.00151037	0.0461131
NM_175511	Fam78a	-0.398665	0.000682608	0.0301563
NM_001042711	Amy2a5	-0.398299	0.00160346	0.0472692
NM_029682	Stambpl1	-0.397834	0.00071678	0.0307561
NM_001243052	Bcat2	-0.397577	0.000533079	0.0266803
NM_026167	Klhl13	-0.396721	0.000731953	0.0310875
NM_153175	Gimap6	-0.396185	0.000455737	0.0245781
NM_011121	Plk1	-0.394796	0.00128396	0.042412
NM_172775	Plxnb1	-0.394735	0.000104863	0.0117078
NM_007519	Baat	-0.3947	0.000247379	0.0179138
NM_172508	Dse	-0.393632	3.99063e-05	0.0067804
NM_008534	Ly9	-0.393262	0.00159114	0.0472627
NM_028261	Tmem173	-0.392623	0.000644123	0.0292709
NM_175484	Coro2b	-0.392576	0.00138897	0.044202
ENSMUST00000045748	Pdk3	-0.392242	0.000588454	0.0280634
NM_007870	Dnase1l3	-0.392116	0.000961127	0.036564
NM_153513	BC028528	-0.391974	0.000482701	0.0255789
NM_010423	Hey1	-0.391646	0.000661654	0.0296882
NM_023320	Plekho1	-0.391246	0.000651139	0.0295339
NM_133762	Ncapg2	-0.391239	0.000281398	0.0191712
NM_001009573	Unc13d	-0.391132	0.000216899	0.0169204
XR_868833	Gm30896	-0.390945	0.00154604	0.0468244
NM_008252	Hmgb2	-0.390816	0.000830932	0.0335417
NM_023480	Fahd1	-0.390409	0.00135728	0.0434836
NM_207237	Man1c1	-0.389847	0.000633995	0.0291455
NM_153119	Plekho2	-0.389298	0.000106941	0.0117435
NR_040714	Plet1os	-0.388777	0.000275305	0.0188717
NM_008565	Mcm4	-0.388534	0.000410941	0.0232516
NM_009230	Soat1	-0.388406	0.000947201	0.0363677
NM_145588	Kif22	-0.38643	0.00160198	0.0472692
BI695924	BI695924	-0.385784	0.000307406	0.0201284
NM_011519	Sdc1	-0.38573	0.000554304	0.0271723
NM_201357	Tssc1	-0.385436	0.000683831	0.0301563
NM_001162943	Dchs1	-0.385372	0.00136662	0.0437279
NM_019437	Rfk	-0.38464	0.000387709	0.0229484
ENSMUST00000023335	Pvrl3	-0.383148	0.000446448	0.0243632
NM_012012	Exo1	-0.382033	0.000186566	0.0156486
NM_181816	Ccdc67	-0.381935	0.000967344	0.0365717
NM_007916	Ddx19a	-0.381895	0.000157286	0.0140108
NM_001291047	Ypel1	-0.38184	0.00132121	0.0429046
XR_378118	Gm28523	-0.381821	5.68633e-05	0.0083159
NM_178741	Klhl8	-0.379936	0.00082152	0.033323
NM_181406	Rars2	-0.379768	0.00159416	0.0472627
NM_080435	Adcy4	-0.379316	0.000327889	0.0207702
NM_173402	Rgs12	-0.378978	0.000140494	0.0131248
NM_013908	Fbxw5	-0.37882	0.000449007	0.0244463
ENSMUST00000174839	H2-T23	-0.37823	9.74045e-06	0.00335222
XM_011238153	H2-Bl	-0.378093	0.000258928	0.0182279
NR_046011	Particl	-0.377994	0.00159375	0.0472627
ENSMUST00000023246	Ly6g	-0.377428	0.000101692	0.0116219
NM_026507	Zwilch	-0.377138	0.000161316	0.0142843
NM_183221	Fat4	-0.376913	0.000122501	0.0123077
NM_001168652	Lrch4	-0.376683	0.000764645	0.0317696
NM_026858	Xrcc6bp1	-0.376212	0.000579331	0.0277631
ENSMUST00000096325	Gm960	-0.375623	0.000636803	0.0291455
NM_025286	Slc31a2	-0.375462	0.00098205	0.0368771
NM_145471	Lrrc14	-0.375318	0.000392953	0.0229495
NM_001255992	Bbs12	-0.375007	0.00117546	0.0403293
ENSMUST00000121465	Fuca2	-0.373444	0.000411796	0.0232606
NM_009037	Rcn1	-0.373193	0.000733827	0.031088
XM_006511302	Pias1	-0.372951	0.00120315	0.0408582
NM_172261	Ppp1r9b	-0.372887	0.000259398	0.0182279
NM_001033142	Rnf166	-0.372835	3.92664e-05	0.00675972
NM_001081490	Fbxo9	-0.37248	0.00094469	0.0363485
NM_144894	Zgpat	-0.372436	0.000999005	0.0369942
NM_175653	Hist1h3c	-0.37218	0.000406595	0.0232141
NM_001190852	Pdlim5	-0.371021	0.000392235	0.0229495
NM_172051	Tmcc3	-0.370641	0.00011407	0.0119313
NM_029037	Pomk	-0.370635	9.23873e-05	0.0111342
NM_001290422	Ccnc	-0.370477	0.00111634	0.0389876
NM_053188	Srd5a2	-0.370249	3.76467e-05	0.0066906
NM_022979	Nup98	-0.370058	0.000540936	0.0267625
NM_175092	Rhof	-0.369927	0.000249782	0.0179505
NM_175026	Pyhin1	-0.36825	0.000484608	0.0255976
AK053706	Trib1	-0.367936	0.000543948	0.0268222
NM_030139	Zfp449	-0.367404	0.00151114	0.0461131
NM_080595	Emid1	-0.366491	0.000884189	0.0350141
NM_008376	Gimap1	-0.366281	0.000667149	0.0297924
NM_011131	Pold1	-0.366186	0.000149099	0.0137118
NM_001045514	Akna	-0.366117	0.0012847	0.042412
NM_144560	Gas2l1	-0.366069	0.00147148	0.0454837
NM_025564	Magohb	-0.365601	0.00132511	0.0429896
NM_022434	Cyp4f14	-0.365314	8.13636e-05	0.010367
NM_152812	Otud6b	-0.365186	0.000138766	0.013123
NM_008921	Prim1	-0.36514	0.000102347	0.0116219
NR_028311	Gm4371	-0.364527	0.000395106	0.0229788
NM_011711	Fmnl3	-0.364136	0.000218724	0.0169725
NM_025885	Med19	-0.364062	0.00011503	0.0119313
NM_022018	Fam129a	-0.363928	0.000609834	0.0285823
NM_177158	Rinl	-0.362086	0.00103732	0.03767
NM_008587	Mertk	-0.362061	0.00155691	0.0469083
NM_008924	Prkar2a	-0.361846	0.000114105	0.0119313
AK008496	P2ry6	-0.361241	0.00085592	0.034152
NM_033314	Slco2a1	-0.360059	0.000966003	0.036564
ENSMUST00000054384	Trim56	-0.359576	9.60937e-05	0.0112469
ENSMUST00000155958	Dlg1	-0.359023	0.000259514	0.0182279
NM_001077694	Dysf	-0.358577	0.00116924	0.0403149
NM_172379	Fam149b	-0.358041	9.41665e-05	0.011176
NM_008332	Ifit2	-0.357798	0.00128572	0.042412
NM_126166	Tlr3	-0.357341	0.000440249	0.0242122
NM_130863	Adrbk1	-0.35689	0.0016751	0.0484005
NM_001286383	Cklf	-0.35685	0.000900265	0.0351619
NM_008881	Plxna1	-0.356225	0.000248301	0.0179416
NM_027835	Ifih1	-0.356088	0.000875126	0.0347705
AK037773	Gm10325	-0.355969	0.00158093	0.0472394
NM_001034097	Tnfsfm13	-0.35585	0.000274962	0.0188717
NM_207216	Ugt3a1	-0.354889	0.000210506	0.0167716
NM_133986	Tcta	-0.354173	0.000196954	0.0160914
NM_023132	Renbp	-0.353853	0.00155997	0.0469237
NM_175240	Fam187b	-0.353183	0.000889093	0.0350783
NM_172142	Nfkbid	-0.352813	0.00128048	0.042412
NM_021792	Iigp1	-0.351243	0.000837634	0.0337307
NM_013810	Dbnl	-0.351165	0.000427951	0.0237709
ENSMUST00000016088	Gatsl2	-0.351098	0.000435447	0.0240413
NM_026936	Oxa1l	-0.351079	0.000165279	0.0144194
NM_025297	Mecr	-0.350865	0.000213429	0.0168836
NM_146066	Gspt1	-0.350492	0.000231721	0.0173832
ENSMUST00000123037	Zeb2	-0.350421	0.0005265	0.0265902
NM_011232	Rad1	-0.350404	0.000390431	0.0229495
NM_178885	AI182371	-0.350324	0.00015111	0.0137452
NM_001253738	Tpm3	-0.349692	0.000723651	0.0308661
NM_008385	Inpp5b	-0.349546	5.11973e-05	0.00789705
NM_001003919	Ddx11	-0.348714	0.000592691	0.0282251
ENSMUST00000178186	Pydc4	-0.348467	0.00151118	0.0461131
NM_031395	Sytl3	-0.348269	0.000718084	0.0307678
NM_025964	Mettl21a	-0.348222	3.3297e-05	0.00624469
ENSMUST00000035278	March3	-0.347343	2.42903e-05	0.00526281
NM_138594	D6Wsu163e	-0.347264	1.40976e-05	0.00397249
NR_003517	Pisd-ps1	-0.346133	0.000567174	0.0274008
CF532098	AI429363	-0.345605	0.00110997	0.0389833
NM_021430	Rilpl1	-0.344914	0.000682876	0.0301563
NM_146073	Zdhhc14	-0.344878	0.00077982	0.0322587
NM_023824	Paqr4	-0.344791	0.000231557	0.0173832
NM_001005767	Parl	-0.344687	0.00125661	0.0421481
ENSMUST00000021424	Sptlc2	-0.344288	0.00113393	0.0394311
NM_011876	Twf2	-0.34422	0.00128401	0.042412
NM_030096	Ddx52	-0.343916	0.00164588	0.048022
NM_134189	Galnt10	-0.343824	0.00111484	0.0389876
NM_026959	Stx18	-0.343592	0.000417618	0.0234138
NM_026836	Taf11	-0.342976	0.000260852	0.0182558
NM_025783	Chmp3	-0.342973	5.03075e-05	0.00781123
NM_029952	Zfp955a	-0.342945	0.00173883	0.0494441
NM_026981	Dtwd1	-0.342905	0.000270525	0.0187364
ENSMUST00000181377	Slc35a5	-0.342746	0.000125011	0.0124088
NM_173437	Nav1	-0.342162	0.00128654	0.042412
NM_019923	Itpr2	-0.342058	0.00118032	0.0404281
NM_175394	Wtap	-0.341975	0.00140704	0.0445108
NM_019442	Stk19	-0.341947	0.000250574	0.0179505
NM_008338	Ifngr2	-0.341687	6.46006e-05	0.00917685
NM_021354	Drg2	-0.339156	0.000316762	0.0203951
NM_001305421	Stra6l	-0.338573	0.00147675	0.0456043
NM_173413	Rab8b	-0.337656	0.00107785	0.0383601
NM_183016	Cdc42bpb	-0.337209	0.000483488	0.0255789
NM_018817	Smarcal1	-0.336589	0.000219128	0.0169725
NM_178926	Vmac	-0.335472	0.000184894	0.0155474
NM_022323	Moap1	-0.335333	0.000345021	0.021309
NM_001285831	Far1	-0.334848	0.00140047	0.044366
NM_024270	Stard3nl	-0.334632	1.78786e-05	0.00448753
NM_025895	Med28	-0.334359	0.000988161	0.036907
NM_026949	Cnot8	-0.333251	1.39701e-05	0.00397249
NM_008538	Marcks	-0.333172	0.00173687	0.0494441
NM_146165	Aimp2	-0.33244	0.0017222	0.0493495
NM_019986	Habp4	-0.332254	1.34325e-05	0.00396683
NM_028427	Tmem192	-0.331836	8.23671e-05	0.010455
NM_001122992	Gmeb1	-0.33166	0.000887353	0.0350562
NM_001289558	Pomgnt2	-0.331448	0.000770987	0.0319725
CK347075	CK347075	-0.330898	0.000620209	0.0288363
NM_001029856	Atad5	-0.329958	0.00113024	0.0393439
NM_182994	Arl5a	-0.329443	0.000322437	0.0206205
NM_133805	Cops8	-0.329074	0.00090441	0.0352709
NM_021486	Bco1	-0.328781	0.000532493	0.0266803
NM_011852	Oas1g	-0.327884	0.000514838	0.0263811
NM_016670	Pknox1	-0.327723	0.000675851	0.0300025
NM_025910	Mina	-0.327582	0.00143714	0.045017
NM_025449	Nicn1	-0.326979	0.000549099	0.0270363
NM_016750	H2afz	-0.32666	1.45593e-05	0.00405028
NM_001256100	Mtif3	-0.326456	0.000659212	0.0296508
NM_029347	Fggy	-0.324228	8.82656e-05	0.010833
NM_027257	Nabp2	-0.322343	0.00023888	0.0177212
NM_020498	Ly6i	-0.322136	0.000579662	0.0277631
NM_133683	Tmem19	-0.321906	0.000601455	0.0284073
NM_133932	Tada3	-0.321752	0.000191506	0.0159178
NM_021389	Sh3kbp1	-0.320421	0.000407291	0.0232141
NM_025364	Sarnp	-0.31964	0.000323938	0.020646
NM_010421	Hexa	-0.319495	0.000403773	0.0232141
XM_006535098	2011-09-01	-0.319048	0.000556862	0.027179
NM_011956	Nubp2	-0.318569	0.00100799	0.0370403
NM_175337	Mlh3	-0.318478	0.000181195	0.0154307
NM_026228	Slc39a8	-0.318053	0.000830931	0.0335417
AK181635	Pddc1	-0.318008	0.000110264	0.0118358
NM_145480	Rfc4	-0.317623	0.000494155	0.0258562
NM_001037758	Btrc	-0.317621	0.000518648	0.0264573
NM_025300	Mrpl15	-0.317257	9.17857e-05	0.0111342
NM_001122832	Eps15l1	-0.31722	0.000119291	0.0121412
NM_019736	Acot9	-0.316454	0.000569714	0.0274837
NM_008102	Gch1	-0.31598	0.00144185	0.045017
NM_134139	Wdr74	-0.315878	0.00125444	0.0421296
NM_007801	Ctsh	-0.314919	0.00107206	0.0383595
NM_139295	Mcfd2	-0.313806	0.00142323	0.0448645
NM_023645	Kdelc1	-0.313776	0.00062707	0.0290339
NM_177620	Rin3	-0.312892	0.00157819	0.0472394
NM_025902	Cisd2	-0.312588	0.000393227	0.0229495
NM_026844	Cmc2	-0.311309	1.41607e-05	0.00397249
NM_145575	Cald1	-0.311084	0.000194609	0.0159623
NM_178592	Abhd16a	-0.31091	0.000914213	0.0354874
NM_008223	Serpind1	-0.310785	4.96067e-05	0.00773842
NM_029851	Dync2h1	-0.310561	0.000409963	0.0232516
NM_008160	Gpx1	-0.310496	0.000786147	0.0323201
NM_030098	Rnase6	-0.310483	0.0010925	0.0386715
AK035387	Gm20559	-0.309354	0.000517846	0.0264573
NM_001291035	Mapk7	-0.308044	0.000556151	0.027179
NM_144830	Tmem106a	-0.307399	0.00166558	0.0483128
NM_011292	Rpl9	-0.307319	0.000272017	0.0188007
AJ306425	Hfe	-0.306486	0.00111046	0.0389833
NM_001013817	Sp140	-0.30647	0.0013063	0.0426278
NM_172719	Gcn1l1	-0.306293	0.000631669	0.0291455
NM_001033220	AU021092	-0.306242	0.00160063	0.0472692
NM_001003908	Cltc	-0.306087	0.00031025	0.0201892
NM_001081320	Cyb561d1	-0.305173	0.000985879	0.036907
NM_019395	Fbp1	-0.304973	0.000513151	0.0263811
NM_144806	Prpsap2	-0.303434	0.00174828	0.049544
NM_133979	Ano10	-0.30342	0.00126004	0.0421481
NM_027982	Ppm1j	-0.30321	0.000841935	0.0337816
NM_026880	Pink1	-0.302132	0.00128644	0.042412
NM_001013405	Tcaim	-0.301998	0.00100535	0.0370403
NM_016671	Il27ra	-0.301852	0.00159691	0.0472692
NM_010362	Gsto1	-0.301602	0.000540407	0.0267625
NM_025839	Nudt16l1	-0.301151	0.00118197	0.0404281
AK158083	AK158083	-0.300068	0.000324151	0.020646
NM_133721	Itga9	-0.299237	0.00127853	0.042412
NM_028049	Fbxo22	-0.299235	0.000659933	0.0296508
NM_018851	Samhd1	-0.299151	0.00137801	0.0439787
NM_198301	Fam105a	-0.298994	0.000756331	0.0315888
NM_174870	Slc26a1	-0.298862	0.001743	0.0494785
NM_026175	Sf3a1	-0.298692	0.000265508	0.0185041
NM_022980	Rcan3	-0.298417	0.00172664	0.0494342
NM_026873	Ptcd2	-0.298349	0.000225025	0.017269
NM_023160	Cml1	-0.297816	0.00156023	0.0469237
NM_027328	Prpf31	-0.297505	0.00151502	0.0461881
NM_008406	Itih1	-0.297016	0.00106376	0.0382113
NM_009990	Clip2	-0.29686	0.000954664	0.0364859
NM_011843	Esyt1	-0.296555	0.000896534	0.0351483
NM_013835	Trove2	-0.296096	0.0013047	0.0426278
NM_009198	Slc17a1	-0.295957	0.00174158	0.0494785
NM_026798	Tmem216	-0.295234	0.00106828	0.0383054
NM_026551	Dcakd	-0.294868	0.00174561	0.0495103
NM_021329	Rangrf	-0.294276	0.00103927	0.03767
NM_001110275	Itsn1	-0.292646	0.00137394	0.0438913
NM_007754	Cpd	-0.29164	0.000125638	0.0124088
NM_001080774	Myo1c	-0.291492	0.00160414	0.0472692
NM_008207	H2-T24	-0.291187	0.000664412	0.0297719
NM_001013256	Ctc1	-0.291048	0.00100593	0.0370403
NM_029219	Rnf19b	-0.290944	0.00107668	0.0383595
NM_026275	Ube2r2	-0.290917	0.000964476	0.036564
NM_010391	H2-Q10	-0.289911	0.000534745	0.0266844
NM_145579	Mypop	-0.289352	0.00133994	0.0432186
NM_175185	Hsdl1	-0.288418	0.000520995	0.0264724
NM_001018063	Cxx1b	-0.28804	0.000530732	0.0266803
NM_001025608	Szrd1	-0.286715	0.000446643	0.0243632
NM_009225	Snrpb	-0.28669	0.000128698	0.0126086
NM_197991	Emc10	-0.286482	0.000723008	0.0308661
NM_026430	Uxs1	-0.286426	0.000334034	0.0211195
NM_013716	G3bp1	-0.286297	0.00101571	0.0371384
NM_178184	Hist1h2an	-0.286116	0.00117526	0.0403293
NM_015749	Tcn2	-0.286079	0.000540183	0.0267625
NM_001029990	Mettl17	-0.285156	0.0013063	0.0426278
NM_016852	Wbp2	-0.284901	0.00139326	0.0442541
NM_011779	Coro1c	-0.284083	0.000297628	0.0197432
NM_028844	Aven	-0.283767	0.000336577	0.0211696
NM_001081423	Ttll5	-0.283757	0.0014591	0.0452267
HQ258995	HQ258995	-0.283018	5.67442e-05	0.0083159
NM_007892	E2f5	-0.282044	0.00161795	0.0473593
NM_001081279	Mfhas1	-0.281768	0.00100068	0.0369942
NM_177992	Gmpr2	-0.281215	0.000204711	0.0165069
NM_010394	H2-Q7	-0.280921	0.000140129	0.0131248
NM_201530	Sly	-0.279839	0.0016187	0.0473593
NM_018793	Tyk2	-0.278659	0.000216563	0.0169204
NM_178602	Polr2m	-0.278341	3.76788e-05	0.0066906
NM_001025439	Camk2d	-0.277036	0.000711544	0.0307173
NM_145427	Atpaf2	-0.276718	0.000351156	0.02147
NM_172689	Ddx58	-0.276261	0.00173201	0.0494441
NM_027430	Mpc2	-0.275464	0.000274112	0.0188717
NM_178775	Rps6kc1	-0.275455	0.00078515	0.032319
NM_012052	Rps3	-0.274651	0.000120249	0.0121644
NM_023162	Znrd1	-0.273294	0.000408192	0.0232141
NM_007798	Ctsb	-0.273228	0.000574783	0.0276471
NM_025516	Ergic3	-0.272822	0.000259808	0.0182279
NM_153164	Cnot1	-0.272524	0.0012826	0.042412
NM_001001181	BC031181	-0.269823	0.00146079	0.045237
NM_001167751	Ccdc132	-0.269729	0.00175609	0.0496895
NM_144794	Tmem63a	-0.268989	0.00154581	0.0468244
NM_198101	Gmip	-0.268568	0.00159318	0.0472627
NM_008828	Pgk1	-0.268563	0.00105472	0.0380644
NM_009284	Stat6	-0.26844	0.000512816	0.0263811
NM_175360	Obfc1	-0.268296	0.00144128	0.045017
NM_011678	Usp4	-0.268209	0.000876855	0.0347705
NM_011894	Sh3bp5	-0.267989	0.000229775	0.0173542
NM_023124	H2-Q8	-0.266702	0.000860433	0.0342766
NM_026865	Ptges3l	-0.266108	0.00177384	0.0499293
NM_146124	Arhgap1	-0.264497	0.000239431	0.0177226
NM_028355	Ndc1	-0.264391	0.00139607	0.0443013
NM_133950	Kdelr1	-0.264347	0.00143046	0.0449354
NM_016796	Vamp4	-0.264345	0.000290248	0.0193512
NM_023173	Dusp12	-0.264344	0.00140934	0.0445108
NM_198017	Fam175b	-0.263925	0.000259831	0.0182279
NM_175414	Tspan9	-0.263328	0.000999117	0.0369942

## Sheet: AdditionalFile5H
Additional file 5H: GO term enrichment analysis using the list of genes significantly down-regulated in females Pxr-/- compared to females Pxr+/+. Metabolic pathways (summary) were considered as significantly enriched when q-value < 0.05.
GroupID	Category	Term	Description	LogP	Log(q-value)	InTerm_InList	Genes	Symbols
1_Summary	GO Biological Processes	GO:0002443	leukocyte mediated immunity	-14.5246	-10.2473	58/522	11745,12229,12259,12260,12262,12523,12721,13036,13383,13421,13731,14129,14130,14131,14963,14991,14998,15007,15018,15019,15040,15042,15216,16176,16331,16590,17916,18173,18950,19264,19419,20737,20852,21354,21803,22376,26909,27007,28040,30925,50931,54123,68137,70450,74732,75234,75863,76438,96935,142980,216869,217303,223601,230073,237877,327957,378460,619441,12774,12796,15945,16854,20296,20315,22177,…	Anxa3,Btk,C1qa,C1qb,C1qc,Cd84,Coro1a,Ctsh,Dlg1,Dnase1l3,Emp2,Fcgr1,Fcgr2b,Fcgr3,H2-Bl,H2-M3,H2-DMa,H2-Q10,H2-Q7,H2-Q8,H2-T23,H2-T24,Hfe,Il1b,Inpp5d,Kit,Myo1f,Slc11a1,Pnp,Ptprc,Rasgrp1,Spn,Stat6,Tap1,Tgfb1,Was,Exo1,Klrk1,D6Wsu163e,Slamf6,Il27ra,Irf7,Kdelr1,Unc13d,Stx11,Rnf19b,Clec4g,Rftn1,Susd4,Tlr3,Arrb2,Cd300a,Cyrib,Ddx58,Atad5,Scimp,Pram1,Tnfsfm13,Ccr5,Camp,Cxcl10,Lgals3,Ccl2,Cxcl12,Tyrobp,Clec…
1_Member	GO Biological Processes	GO:0002443	leukocyte mediated immunity	-14.5246	-10.2473	58/522	11745,12229,12259,12260,12262,12523,12721,13036,13383,13421,13731,14129,14130,14131,14963,14991,14998,15007,15018,15019,15040,15042,15216,16176,16331,16590,17916,18173,18950,19264,19419,20737,20852,21354,21803,22376,26909,27007,28040,30925,50931,54123,68137,70450,74732,75234,75863,76438,96935,142980,216869,217303,223601,230073,237877,327957,378460,619441	Anxa3,Btk,C1qa,C1qb,C1qc,Cd84,Coro1a,Ctsh,Dlg1,Dnase1l3,Emp2,Fcgr1,Fcgr2b,Fcgr3,H2-Bl,H2-M3,H2-DMa,H2-Q10,H2-Q7,H2-Q8,H2-T23,H2-T24,Hfe,Il1b,Inpp5d,Kit,Myo1f,Slc11a1,Pnp,Ptprc,Rasgrp1,Spn,Stat6,Tap1,Tgfb1,Was,Exo1,Klrk1,D6Wsu163e,Slamf6,Il27ra,Irf7,Kdelr1,Unc13d,Stx11,Rnf19b,Clec4g,Rftn1,Susd4,Tlr3,Arrb2,Cd300a,Cyrib,Ddx58,Atad5,Scimp,Pram1,Tnfsfm13
1_Member	GO Biological Processes	GO:0002703	regulation of leukocyte mediated immunity	-14.1371	-10.1608	39/259	12229,12523,13421,14129,14130,14131,14963,14991,15007,15018,15019,15040,15042,15216,16176,18950,19264,19419,20737,20852,21354,21803,22376,27007,28040,30925,50931,70450,75863,96935,142980,216869,217303,223601,230073,237877,327957,378460,619441	Btk,Cd84,Dnase1l3,Fcgr1,Fcgr2b,Fcgr3,H2-Bl,H2-M3,H2-Q10,H2-Q7,H2-Q8,H2-T23,H2-T24,Hfe,Il1b,Pnp,Ptprc,Rasgrp1,Spn,Stat6,Tap1,Tgfb1,Was,Klrk1,D6Wsu163e,Slamf6,Il27ra,Unc13d,Clec4g,Susd4,Tlr3,Arrb2,Cd300a,Cyrib,Ddx58,Atad5,Scimp,Pram1,Tnfsfm13
1_Member	GO Biological Processes	GO:0001906	cell killing	-12.4423	-8.76704	32/200	12721,12774,12796,13036,13421,13731,14129,14131,14963,14991,15007,15018,15019,15040,15042,15945,16854,18950,19264,19419,20296,20315,21354,22177,27007,30925,56644,70450,74732,75234,216869,223601	Coro1a,Ccr5,Camp,Ctsh,Dnase1l3,Emp2,Fcgr1,Fcgr3,H2-Bl,H2-M3,H2-Q10,H2-Q7,H2-Q8,H2-T23,H2-T24,Cxcl10,Lgals3,Pnp,Ptprc,Rasgrp1,Ccl2,Cxcl12,Tap1,Tyrobp,Klrk1,Slamf6,Clec7a,Unc13d,Stx11,Rnf19b,Arrb2,Cyrib
1_Member	GO Biological Processes	GO:0002819	regulation of adaptive immune response	-12.2315	-8.7196	33/216	11513,12229,12506,14129,14130,14131,14963,14991,14998,15007,15018,15019,15040,15042,15216,16176,18173,18783,18950,19264,20737,20852,21803,22376,50931,54123,60533,75863,96935,223601,237877,243910,619441	Adcy7,Btk,Cd48,Fcgr1,Fcgr2b,Fcgr3,H2-Bl,H2-M3,H2-DMa,H2-Q10,H2-Q7,H2-Q8,H2-T23,H2-T24,Hfe,Il1b,Slc11a1,Pla2g4a,Pnp,Ptprc,Spn,Stat6,Tgfb1,Was,Il27ra,Irf7,Cd274,Clec4g,Susd4,Cyrib,Atad5,Nfkbid,Tnfsfm13
1_Member	GO Biological Processes	GO:0002250	adaptive immune response	-12.2188	-8.7196	58/590	11513,12229,12259,12260,12262,12506,12523,12524,13036,13169,13383,13731,14129,14130,14131,14963,14991,14998,15007,15018,15019,15040,15042,15216,16176,16331,17085,18173,18783,18950,19264,20737,20852,21354,21803,21934,22376,26909,27007,30925,50931,54123,56620,60533,68137,68279,70450,74732,75234,75863,76438,96935,103743,223601,237877,239743,243910,619441	Adcy7,Btk,C1qa,C1qb,C1qc,Cd48,Cd84,Cd86,Ctsh,Dbnl,Dlg1,Emp2,Fcgr1,Fcgr2b,Fcgr3,H2-Bl,H2-M3,H2-DMa,H2-Q10,H2-Q7,H2-Q8,H2-T23,H2-T24,Hfe,Il1b,Inpp5d,Ly9,Slc11a1,Pla2g4a,Pnp,Ptprc,Spn,Stat6,Tap1,Tgfb1,Tnfrsf11a,Was,Exo1,Klrk1,Slamf6,Il27ra,Irf7,Clec4n,Cd274,Kdelr1,Mcoln2,Unc13d,Stx11,Rnf19b,Clec4g,Rftn1,Susd4,Tmem98,Cyrib,Atad5,Klhl6,Nfkbid,Tnfsfm13
1_Member	GO Biological Processes	GO:0001909	leukocyte mediated cytotoxicity	-11.676	-8.35297	26/141	12721,13036,13421,13731,14129,14131,14963,14991,15007,15018,15019,15040,15042,18950,19264,19419,20296,21354,22177,27007,30925,70450,74732,75234,216869,223601	Coro1a,Ctsh,Dnase1l3,Emp2,Fcgr1,Fcgr3,H2-Bl,H2-M3,H2-Q10,H2-Q7,H2-Q8,H2-T23,H2-T24,Pnp,Ptprc,Rasgrp1,Ccl2,Tap1,Tyrobp,Klrk1,Slamf6,Unc13d,Stx11,Rnf19b,Arrb2,Cyrib
1_Member	GO Biological Processes	GO:0002449	lymphocyte mediated immunity	-11.4516	-8.18142	47/434	12229,12259,12260,12262,12721,13036,13383,13731,14129,14130,14131,14963,14991,14998,15007,15018,15019,15040,15042,15216,16176,16331,18173,18950,19264,19419,20737,20852,21354,21803,22376,26909,27007,30925,50931,54123,68137,70450,74732,75234,75863,76438,96935,216869,223601,237877,619441	Btk,C1qa,C1qb,C1qc,Coro1a,Ctsh,Dlg1,Emp2,Fcgr1,Fcgr2b,Fcgr3,H2-Bl,H2-M3,H2-DMa,H2-Q10,H2-Q7,H2-Q8,H2-T23,H2-T24,Hfe,Il1b,Inpp5d,Slc11a1,Pnp,Ptprc,Rasgrp1,Spn,Stat6,Tap1,Tgfb1,Was,Exo1,Klrk1,Slamf6,Il27ra,Irf7,Kdelr1,Unc13d,Stx11,Rnf19b,Clec4g,Rftn1,Susd4,Arrb2,Cyrib,Atad5,Tnfsfm13
1_Member	GO Biological Processes	GO:0002706	regulation of lymphocyte mediated immunity	-11.1386	-7.97519	30/197	12229,14129,14130,14131,14963,14991,15007,15018,15019,15040,15042,15216,16176,18950,19264,19419,20737,20852,21354,21803,22376,27007,30925,50931,75863,96935,216869,223601,237877,619441	Btk,Fcgr1,Fcgr2b,Fcgr3,H2-Bl,H2-M3,H2-Q10,H2-Q7,H2-Q8,H2-T23,H2-T24,Hfe,Il1b,Pnp,Ptprc,Rasgrp1,Spn,Stat6,Tap1,Tgfb1,Was,Klrk1,Slamf6,Il27ra,Clec4g,Susd4,Arrb2,Cyrib,Atad5,Tnfsfm13
1_Member	GO Biological Processes	GO:0002822	regulation of adaptive immune response based on somatic recombination of immune receptors built from immunoglobulin superfamily domains	-10.9679	-7.8625	30/200	12229,14129,14130,14131,14963,14991,14998,15007,15018,15019,15040,15042,15216,16176,18173,18783,18950,19264,20737,20852,21803,22376,50931,60533,75863,96935,223601,237877,243910,619441	Btk,Fcgr1,Fcgr2b,Fcgr3,H2-Bl,H2-M3,H2-DMa,H2-Q10,H2-Q7,H2-Q8,H2-T23,H2-T24,Hfe,Il1b,Slc11a1,Pla2g4a,Pnp,Ptprc,Spn,Stat6,Tgfb1,Was,Il27ra,Cd274,Clec4g,Susd4,Cyrib,Atad5,Nfkbid,Tnfsfm13
1_Member	GO Biological Processes	GO:0002460	adaptive immune response based on somatic recombination of immune receptors built from immunoglobulin superfamily domains	-10.9637	-7.8625	47/448	12229,12259,12260,12262,13036,13383,13731,14129,14130,14131,14963,14991,14998,15007,15018,15019,15040,15042,15216,16176,16331,17085,18173,18783,18950,19264,20737,20852,21803,22376,26909,30925,50931,54123,60533,68137,70450,74732,75863,76438,96935,103743,223601,237877,239743,243910,619441	Btk,C1qa,C1qb,C1qc,Ctsh,Dlg1,Emp2,Fcgr1,Fcgr2b,Fcgr3,H2-Bl,H2-M3,H2-DMa,H2-Q10,H2-Q7,H2-Q8,H2-T23,H2-T24,Hfe,Il1b,Inpp5d,Ly9,Slc11a1,Pla2g4a,Pnp,Ptprc,Spn,Stat6,Tgfb1,Was,Exo1,Slamf6,Il27ra,Irf7,Cd274,Kdelr1,Unc13d,Stx11,Clec4g,Rftn1,Susd4,Tmem98,Cyrib,Atad5,Klhl6,Nfkbid,Tnfsfm13
1_Member	GO Biological Processes	GO:0002697	regulation of immune effector process	-10.6894	-7.66731	46/440	12229,12523,13421,14129,14130,14131,14963,14991,15007,15018,15019,15040,15042,15216,16176,16854,18950,19264,19419,20296,20737,20852,21354,21803,22376,22433,27007,28040,30925,50931,57757,70450,72512,75863,96935,142980,216869,217303,223601,230073,237877,243910,278180,327957,378460,619441	Btk,Cd84,Dnase1l3,Fcgr1,Fcgr2b,Fcgr3,H2-Bl,H2-M3,H2-Q10,H2-Q7,H2-Q8,H2-T23,H2-T24,Hfe,Il1b,Lgals3,Pnp,Ptprc,Rasgrp1,Ccl2,Spn,Stat6,Tap1,Tgfb1,Was,Xbp1,Klrk1,D6Wsu163e,Slamf6,Il27ra,Pglyrp2,Unc13d,Sting1,Clec4g,Susd4,Tlr3,Arrb2,Cd300a,Cyrib,Ddx58,Atad5,Nfkbid,Vsig4,Scimp,Pram1,Tnfsfm13
1_Member	GO Biological Processes	GO:0002824	positive regulation of adaptive immune response based on somatic recombination of immune receptors built from immunoglobulin superfamily domains	-9.67556	-6.77847	24/147	12229,14129,14131,14963,14991,14998,15007,15018,15019,15040,15042,16176,18173,18783,18950,19264,20852,21803,50931,60533,223601,237877,243910,619441	Btk,Fcgr1,Fcgr3,H2-Bl,H2-M3,H2-DMa,H2-Q10,H2-Q7,H2-Q8,H2-T23,H2-T24,Il1b,Slc11a1,Pla2g4a,Pnp,Ptprc,Stat6,Tgfb1,Il27ra,Cd274,Cyrib,Atad5,Nfkbid,Tnfsfm13
1_Member	GO Biological Processes	GO:0019882	antigen processing and presentation	-9.32681	-6.44744	21/117	12514,13040,14129,14130,14131,14963,14991,14998,15007,15018,15019,15040,15042,15216,18173,21354,22376,65972,67844,76438,235442	Cd68,Ctss,Fcgr1,Fcgr2b,Fcgr3,H2-Bl,H2-M3,H2-DMa,H2-Q10,H2-Q7,H2-Q8,H2-T23,H2-T24,Hfe,Slc11a1,Tap1,Was,Ifi30,Rab32,Rftn1,Rab8b
1_Member	GO Biological Processes	GO:0002821	positive regulation of adaptive immune response	-9.24755	-6.40161	24/154	12229,14129,14131,14963,14991,14998,15007,15018,15019,15040,15042,16176,18173,18783,18950,19264,20852,21803,50931,60533,223601,237877,243910,619441	Btk,Fcgr1,Fcgr3,H2-Bl,H2-M3,H2-DMa,H2-Q10,H2-Q7,H2-Q8,H2-T23,H2-T24,Il1b,Slc11a1,Pla2g4a,Pnp,Ptprc,Stat6,Tgfb1,Il27ra,Cd274,Cyrib,Atad5,Nfkbid,Tnfsfm13
1_Member	GO Biological Processes	GO:0002456	T cell mediated immunity	-8.97017	-6.14001	22/134	13036,13383,13731,14963,14991,15007,15018,15019,15040,15042,15216,16176,18173,18950,19264,20737,22376,68137,74732,75863,76438,223601	Ctsh,Dlg1,Emp2,H2-Bl,H2-M3,H2-Q10,H2-Q7,H2-Q8,H2-T23,H2-T24,Hfe,Il1b,Slc11a1,Pnp,Ptprc,Spn,Was,Kdelr1,Stx11,Clec4g,Rftn1,Cyrib
1_Member	GO Biological Processes	GO:0048002	antigen processing and presentation of peptide antigen	-8.66378	-5.84887	16/72	13040,14129,14130,14131,14963,14991,14998,15007,15018,15019,15040,15042,15216,18173,21354,65972	Ctss,Fcgr1,Fcgr2b,Fcgr3,H2-Bl,H2-M3,H2-DMa,H2-Q10,H2-Q7,H2-Q8,H2-T23,H2-T24,Hfe,Slc11a1,Tap1,Ifi30
1_Member	GO Biological Processes	GO:0031341	regulation of cell killing	-7.95306	-5.20722	20/126	12774,13421,14963,14991,15007,15018,15019,15040,15042,18950,19264,19419,20296,21354,22177,27007,30925,56644,216869,223601	Ccr5,Dnase1l3,H2-Bl,H2-M3,H2-Q10,H2-Q7,H2-Q8,H2-T23,H2-T24,Pnp,Ptprc,Rasgrp1,Ccl2,Tap1,Tyrobp,Klrk1,Slamf6,Clec7a,Arrb2,Cyrib
1_Member	GO Biological Processes	GO:0001910	regulation of leukocyte mediated cytotoxicity	-7.75857	-5.07204	18/105	13421,14963,14991,15007,15018,15019,15040,15042,18950,19264,19419,20296,21354,22177,27007,30925,216869,223601	Dnase1l3,H2-Bl,H2-M3,H2-Q10,H2-Q7,H2-Q8,H2-T23,H2-T24,Pnp,Ptprc,Rasgrp1,Ccl2,Tap1,Tyrobp,Klrk1,Slamf6,Arrb2,Cyrib
1_Member	GO Biological Processes	GO:0002699	positive regulation of immune effector process	-7.73822	-5.06682	30/271	12229,12523,14129,14131,14963,14991,15007,15018,15019,15040,15042,16176,18950,19264,19419,20296,20852,21803,22433,27007,28040,30925,70450,217303,223601,230073,237877,243910,327957,619441	Btk,Cd84,Fcgr1,Fcgr3,H2-Bl,H2-M3,H2-Q10,H2-Q7,H2-Q8,H2-T23,H2-T24,Il1b,Pnp,Ptprc,Rasgrp1,Ccl2,Stat6,Tgfb1,Xbp1,Klrk1,D6Wsu163e,Slamf6,Unc13d,Cd300a,Cyrib,Ddx58,Atad5,Nfkbid,Scimp,Tnfsfm13
1_Member	KEGG Pathway	ko04514	Cell adhesion molecules (CAMs)	-7.73134	-5.06682	23/169	12524,12562,12738,12741,14963,14991,14998,15007,15018,15019,15040,15042,15896,16408,19264,20612,20737,20969,20970,54167,58998,60533,104099	Cd86,Cdh5,Cldn2,Cldn5,H2-Bl,H2-M3,H2-DMa,H2-Q10,H2-Q7,H2-Q8,H2-T23,H2-T24,Icam2,Itgal,Ptprc,Siglec1,Spn,Sdc1,Sdc3,Icos,Nectin3,Cd274,Itga9
1_Member	GO Biological Processes	GO:0031343	positive regulation of cell killing	-7.65117	-5.02325	17/95	12774,14963,14991,15007,15018,15019,15040,15042,18950,19264,19419,20296,22177,27007,30925,56644,223601	Ccr5,H2-Bl,H2-M3,H2-Q10,H2-Q7,H2-Q8,H2-T23,H2-T24,Pnp,Ptprc,Rasgrp1,Ccl2,Tyrobp,Klrk1,Slamf6,Clec7a,Cyrib
1_Member	GO Biological Processes	GO:0002708	positive regulation of lymphocyte mediated immunity	-7.64735	-5.02325	21/144	12229,14129,14131,14963,14991,15007,15018,15019,15040,15042,16176,18950,19264,19419,20852,21803,27007,30925,223601,237877,619441	Btk,Fcgr1,Fcgr3,H2-Bl,H2-M3,H2-Q10,H2-Q7,H2-Q8,H2-T23,H2-T24,Il1b,Pnp,Ptprc,Rasgrp1,Stat6,Tgfb1,Klrk1,Slamf6,Cyrib,Atad5,Tnfsfm13
1_Member	KEGG Pathway	mmu04514	Cell adhesion molecules	-7.63351	-5.01896	23/171	12524,12562,12738,12741,14963,14991,14998,15007,15018,15019,15040,15042,15896,16408,19264,20612,20737,20969,20970,54167,58998,60533,104099	Cd86,Cdh5,Cldn2,Cldn5,H2-Bl,H2-M3,H2-DMa,H2-Q10,H2-Q7,H2-Q8,H2-T23,H2-T24,Icam2,Itgal,Ptprc,Siglec1,Spn,Sdc1,Sdc3,Icos,Nectin3,Cd274,Itga9
1_Member	GO Biological Processes	GO:0002705	positive regulation of leukocyte mediated immunity	-7.12246	-4.60857	23/182	12229,14129,14131,14963,14991,15007,15018,15019,15040,15042,16176,18950,19264,19419,20852,21803,27007,30925,223601,230073,237877,327957,619441	Btk,Fcgr1,Fcgr3,H2-Bl,H2-M3,H2-Q10,H2-Q7,H2-Q8,H2-T23,H2-T24,Il1b,Pnp,Ptprc,Rasgrp1,Stat6,Tgfb1,Klrk1,Slamf6,Cyrib,Ddx58,Atad5,Scimp,Tnfsfm13
1_Member	GO Biological Processes	GO:0001912	positive regulation of leukocyte mediated cytotoxicity	-6.95634	-4.50511	15/82	14963,14991,15007,15018,15019,15040,15042,18950,19264,19419,20296,22177,27007,30925,223601	H2-Bl,H2-M3,H2-Q10,H2-Q7,H2-Q8,H2-T23,H2-T24,Pnp,Ptprc,Rasgrp1,Ccl2,Tyrobp,Klrk1,Slamf6,Cyrib
1_Member	GO Biological Processes	GO:0002474	antigen processing and presentation of peptide antigen via MHC class I	-6.94371	-4.4989	12/51	14129,14131,14963,14991,15007,15018,15019,15040,15042,15216,21354,65972	Fcgr1,Fcgr3,H2-Bl,H2-M3,H2-Q10,H2-Q7,H2-Q8,H2-T23,H2-T24,Hfe,Tap1,Ifi30
1_Member	GO Biological Processes	GO:0002478	antigen processing and presentation of exogenous peptide antigen	-6.76995	-4.35596	9/27	13040,14129,14130,14131,14991,14998,15040,21354,65972	Ctss,Fcgr1,Fcgr2b,Fcgr3,H2-M3,H2-DMa,H2-T23,Tap1,Ifi30
1_Member	KEGG Pathway	ko04145	Phagosome	-6.4162	-4.04737	22/184	12721,13040,13057,13058,14129,14130,14131,14963,14991,14998,15007,15018,15019,15040,15042,17533,17970,20288,21354,56644,71116,110350	Coro1a,Ctss,Cyba,Cybb,Fcgr1,Fcgr2b,Fcgr3,H2-Bl,H2-M3,H2-DMa,H2-Q10,H2-Q7,H2-Q8,H2-T23,H2-T24,Mrc1,Ncf2,Msr1,Tap1,Clec7a,Stx18,Dync2h1
1_Member	GO Biological Processes	GO:0001913	T cell mediated cytotoxicity	-6.26481	-3.92759	13/69	13036,13731,14963,14991,15007,15018,15019,15040,15042,18950,19264,74732,223601	Ctsh,Emp2,H2-Bl,H2-M3,H2-Q10,H2-Q7,H2-Q8,H2-T23,H2-T24,Pnp,Ptprc,Stx11,Cyrib
1_Member	KEGG Pathway	mmu04145	Phagosome	-6.25408	-3.92615	22/188	12721,13040,13057,13058,14129,14130,14131,14963,14991,14998,15007,15018,15019,15040,15042,17533,17970,20288,21354,56644,71116,110350	Coro1a,Ctss,Cyba,Cybb,Fcgr1,Fcgr2b,Fcgr3,H2-Bl,H2-M3,H2-DMa,H2-Q10,H2-Q7,H2-Q8,H2-T23,H2-T24,Mrc1,Ncf2,Msr1,Tap1,Clec7a,Stx18,Dync2h1
1_Member	GO Biological Processes	GO:0002709	regulation of T cell mediated immunity	-5.91411	-3.62802	15/98	14963,14991,15007,15018,15019,15040,15042,15216,16176,18950,19264,20737,22376,75863,223601	H2-Bl,H2-M3,H2-Q10,H2-Q7,H2-Q8,H2-T23,H2-T24,Hfe,Il1b,Pnp,Ptprc,Spn,Was,Clec4g,Cyrib
1_Member	GO Biological Processes	GO:0019884	antigen processing and presentation of exogenous antigen	-5.81474	-3.54603	9/34	13040,14129,14130,14131,14991,14998,15040,21354,65972	Ctss,Fcgr1,Fcgr2b,Fcgr3,H2-M3,H2-DMa,H2-T23,Tap1,Ifi30
1_Member	GO Biological Processes	GO:0001916	positive regulation of T cell mediated cytotoxicity	-5.1164	-2.91827	10/51	14963,14991,15007,15018,15019,15040,15042,18950,19264,223601	H2-Bl,H2-M3,H2-Q10,H2-Q7,H2-Q8,H2-T23,H2-T24,Pnp,Ptprc,Cyrib
1_Member	GO Biological Processes	GO:0002483	antigen processing and presentation of endogenous peptide antigen	-5.08346	-2.89686	9/41	14963,14991,15007,15018,15019,15040,15042,15216,21354	H2-Bl,H2-M3,H2-Q10,H2-Q7,H2-Q8,H2-T23,H2-T24,Hfe,Tap1
1_Member	GO Biological Processes	GO:0019885	antigen processing and presentation of endogenous peptide antigen via MHC class I	-5.08346	-2.89686	9/41	14963,14991,15007,15018,15019,15040,15042,15216,21354	H2-Bl,H2-M3,H2-Q10,H2-Q7,H2-Q8,H2-T23,H2-T24,Hfe,Tap1
1_Member	GO Biological Processes	GO:0019883	antigen processing and presentation of endogenous antigen	-4.81733	-2.66387	9/44	14963,14991,15007,15018,15019,15040,15042,15216,21354	H2-Bl,H2-M3,H2-Q10,H2-Q7,H2-Q8,H2-T23,H2-T24,Hfe,Tap1
1_Member	GO Biological Processes	GO:0001914	regulation of T cell mediated cytotoxicity	-4.7385	-2.59472	10/56	14963,14991,15007,15018,15019,15040,15042,18950,19264,223601	H2-Bl,H2-M3,H2-Q10,H2-Q7,H2-Q8,H2-T23,H2-T24,Pnp,Ptprc,Cyrib
1_Member	KEGG Pathway	ko04144	Endocytosis	-4.70182	-2.57372	25/286	11556,12343,12774,12978,13132,13859,14276,14963,14991,15007,15018,15019,15040,15042,16542,16590,21803,22376,58194,66700,67300,106572,110355,215280,216869	Adrb3,Capza2,Ccr5,Csf1r,Dab2,Eps15l1,Folr2,H2-Bl,H2-M3,H2-Q10,H2-Q7,H2-Q8,H2-T23,H2-T24,Kdr,Kit,Tgfb1,Was,Sh3kbp1,Chmp3,Cltc,Rab31,Grk2,Wipf1,Arrb2
1_Member	KEGG Pathway	mmu04144	Endocytosis	-4.57527	-2.48265	25/291	11556,12343,12774,12978,13132,13859,14276,14963,14991,15007,15018,15019,15040,15042,16542,16590,21803,22376,58194,66700,67300,106572,110355,215280,216869	Adrb3,Capza2,Ccr5,Csf1r,Dab2,Eps15l1,Folr2,H2-Bl,H2-M3,H2-Q10,H2-Q7,H2-Q8,H2-T23,H2-T24,Kdr,Kit,Tgfb1,Was,Sh3kbp1,Chmp3,Cltc,Rab31,Grk2,Wipf1,Arrb2
1_Member	GO Biological Processes	GO:0002711	positive regulation of T cell mediated immunity	-4.43035	-2.37838	11/73	14963,14991,15007,15018,15019,15040,15042,16176,18950,19264,223601	H2-Bl,H2-M3,H2-Q10,H2-Q7,H2-Q8,H2-T23,H2-T24,Il1b,Pnp,Ptprc,Cyrib
1_Member	KEGG Pathway	ko04612	Antigen processing and presentation	-4.19004	-2.1799	12/91	13030,13040,14963,14991,14998,15007,15018,15019,15040,15042,21354,65972	Ctsb,Ctss,H2-Bl,H2-M3,H2-DMa,H2-Q10,H2-Q7,H2-Q8,H2-T23,H2-T24,Tap1,Ifi30
1_Member	KEGG Pathway	ko05332	Graft-versus-host disease	-4.15782	-2.15467	10/65	12524,14963,14991,14998,15007,15018,15019,15040,15042,16176	Cd86,H2-Bl,H2-M3,H2-DMa,H2-Q10,H2-Q7,H2-Q8,H2-T23,H2-T24,Il1b
1_Member	KEGG Pathway	mmu04612	Antigen processing and presentation	-4.09645	-2.11361	12/93	13030,13040,14963,14991,14998,15007,15018,15019,15040,15042,21354,65972	Ctsb,Ctss,H2-Bl,H2-M3,H2-DMa,H2-Q10,H2-Q7,H2-Q8,H2-T23,H2-T24,Tap1,Ifi30
1_Member	KEGG Pathway	mmu05332	Graft-versus-host disease	-4.04304	-2.07536	10/67	12524,14963,14991,14998,15007,15018,15019,15040,15042,16176	Cd86,H2-Bl,H2-M3,H2-DMa,H2-Q10,H2-Q7,H2-Q8,H2-T23,H2-T24,Il1b
1_Member	GO Biological Processes	GO:0002486	antigen processing and presentation of endogenous peptide antigen via MHC class I via ER pathway, TAP-independent	-3.97025	-2.01134	7/33	14963,14991,15007,15018,15019,15040,15042	H2-Bl,H2-M3,H2-Q10,H2-Q7,H2-Q8,H2-T23,H2-T24
1_Member	KEGG Pathway	mmu05163	human cytomegalovirus infection	-3.88584	-1.95125	8/45	14963,14991,15007,15018,15019,15040,15042,74191	H2-Bl,H2-M3,H2-Q10,H2-Q7,H2-Q8,H2-T23,H2-T24,P2ry13
1_Member	GO Biological Processes	GO:0002476	antigen processing and presentation of endogenous peptide antigen via MHC class Ib	-3.88309	-1.95125	7/34	14963,14991,15007,15018,15019,15040,15042	H2-Bl,H2-M3,H2-Q10,H2-Q7,H2-Q8,H2-T23,H2-T24
1_Member	GO Biological Processes	GO:0002484	antigen processing and presentation of endogenous peptide antigen via MHC class I via ER pathway	-3.88309	-1.95125	7/34	14963,14991,15007,15018,15019,15040,15042	H2-Bl,H2-M3,H2-Q10,H2-Q7,H2-Q8,H2-T23,H2-T24
1_Member	KEGG Pathway	ko04940	Type I diabetes mellitus	-3.87914	-1.95014	10/70	12524,14963,14991,14998,15007,15018,15019,15040,15042,16176	Cd86,H2-Bl,H2-M3,H2-DMa,H2-Q10,H2-Q7,H2-Q8,H2-T23,H2-T24,Il1b
1_Member	GO Biological Processes	GO:0002428	antigen processing and presentation of peptide antigen via MHC class Ib	-3.79913	-1.88543	7/35	14963,14991,15007,15018,15019,15040,15042	H2-Bl,H2-M3,H2-Q10,H2-Q7,H2-Q8,H2-T23,H2-T24
1_Member	KEGG Pathway	mmu04940	Type I diabetes mellitus	-3.77501	-1.86876	10/72	12524,14963,14991,14998,15007,15018,15019,15040,15042,16176	Cd86,H2-Bl,H2-M3,H2-DMa,H2-Q10,H2-Q7,H2-Q8,H2-T23,H2-T24,Il1b
1_Member	KEGG Pathway	mmu04218	cellular senescence	-3.56453	-1.69205	7/38	14963,14991,15007,15018,15019,15040,15042	H2-Bl,H2-M3,H2-Q10,H2-Q7,H2-Q8,H2-T23,H2-T24
1_Member	KEGG Pathway	ko05330	Allograft rejection	-3.49346	-1.64073	9/64	12524,14963,14991,14998,15007,15018,15019,15040,15042	Cd86,H2-Bl,H2-M3,H2-DMa,H2-Q10,H2-Q7,H2-Q8,H2-T23,H2-T24
1_Member	GO Biological Processes	GO:0002475	antigen processing and presentation via MHC class Ib	-3.49153	-1.64073	7/39	14963,14991,15007,15018,15019,15040,15042	H2-Bl,H2-M3,H2-Q10,H2-Q7,H2-Q8,H2-T23,H2-T24
1_Member	KEGG Pathway	mmu05165	human papillomavirus infection	-3.49153	-1.64073	7/39	14963,14991,15007,15018,15019,15040,15042	H2-Bl,H2-M3,H2-Q10,H2-Q7,H2-Q8,H2-T23,H2-T24
1_Member	KEGG Pathway	mmu05330	Allograft rejection	-3.39151	-1.57659	9/66	12524,14963,14991,14998,15007,15018,15019,15040,15042	Cd86,H2-Bl,H2-M3,H2-DMa,H2-Q10,H2-Q7,H2-Q8,H2-T23,H2-T24
1_Member	KEGG Pathway	mmu05170	human immunodeficiency virus 1 infection	-3.3525	-1.54354	7/41	14963,14991,15007,15018,15019,15040,15042	H2-Bl,H2-M3,H2-Q10,H2-Q7,H2-Q8,H2-T23,H2-T24
1_Member	KEGG Pathway	mmu05416	Viral myocarditis	-2.98669	-1.26331	10/90	12524,14963,14991,14998,15007,15018,15019,15040,15042,16408	Cd86,H2-Bl,H2-M3,H2-DMa,H2-Q10,H2-Q7,H2-Q8,H2-T23,H2-T24,Itgal
1_Member	KEGG Pathway	mmu05167	kaposi sarcoma-associated herpesvirus infection	-2.92743	-1.22415	7/48	14963,14991,15007,15018,15019,15040,15042	H2-Bl,H2-M3,H2-Q10,H2-Q7,H2-Q8,H2-T23,H2-T24
1_Member	Reactome Gene Sets	R-MMU-1236975	Antigen processing-Cross presentation	-2.91271	-1.21633	10/92	13057,13058,14129,14991,15007,15018,15040,17533,17970,21354	Cyba,Cybb,Fcgr1,H2-M3,H2-Q10,H2-Q7,H2-T23,Mrc1,Ncf2,Tap1
1_Member	KEGG Pathway	ko05320	Autoimmune thyroid disease	-2.81777	-1.15005	9/79	12524,14963,14991,14998,15007,15018,15019,15040,15042	Cd86,H2-Bl,H2-M3,H2-DMa,H2-Q10,H2-Q7,H2-Q8,H2-T23,H2-T24
1_Member	KEGG Pathway	mmu05320	Autoimmune thyroid disease	-2.70371	-1.0734	9/82	12524,14963,14991,14998,15007,15018,15019,15040,15042	Cd86,H2-Bl,H2-M3,H2-DMa,H2-Q10,H2-Q7,H2-Q8,H2-T23,H2-T24
1_Member	Reactome Gene Sets	R-MMU-1236974	ER-Phagosome pathway	-2.24121	-0.750668	5/34	14991,15007,15018,15040,21354	H2-M3,H2-Q10,H2-Q7,H2-T23,Tap1
1_Member	KEGG Pathway	ko05166	HTLV-I infection	-2.03269	-0.612112	18/283	11513,13383,14963,14991,14998,15007,15018,15019,15040,15042,16408,17128,18971,21752,21803,22419,22433,104110	Adcy7,Dlg1,H2-Bl,H2-M3,H2-DMa,H2-Q10,H2-Q7,H2-Q8,H2-T23,H2-T24,Itgal,Smad4,Pold1,Tert,Tgfb1,Wnt5b,Xbp1,Adcy4
1_Member	Reactome Gene Sets	R-MMU-1236977	Endosomal/Vacuolar pathway	-2.00783	-0.597987	4/25	14991,15007,15018,15040	H2-M3,H2-Q10,H2-Q7,H2-T23
2_Summary	GO Biological Processes	GO:0050778	positive regulation of immune response	-12.8296	-9.0294	70/776	12047,12229,12259,12260,12262,12524,13057,14129,14130,14131,14133,14963,14991,14998,15007,15018,15019,15040,15042,15944,16176,16822,16854,18173,18783,18950,19264,19419,20737,20852,21803,22433,27007,27050,30925,50931,52065,54123,54396,60533,71586,71956,72512,74039,76438,96935,97165,105855,107321,142980,170744,216869,217303,223601,223664,226695,229898,230073,230787,234779,236312,237877,239743,24391…	Bcl2a1d,Btk,C1qa,C1qb,C1qc,Cd86,Cyba,Fcgr1,Fcgr2b,Fcgr3,Fcna,H2-Bl,H2-M3,H2-DMa,H2-Q10,H2-Q7,H2-Q8,H2-T23,H2-T24,Irgm1,Il1b,Lcp2,Lgals3,Slc11a1,Pla2g4a,Pnp,Ptprc,Rasgrp1,Spn,Stat6,Tgfb1,Xbp1,Klrk1,Rps3,Slamf6,Il27ra,Mfhas1,Irf7,Irgm2,Cd274,Ifih1,Rnf135,Sting1,Nfam1,Rftn1,Susd4,Hmgb2,Nckap1l,Lpxn,Tlr3,Tlr8,Arrb2,Cd300a,Cyrib,Lrrc14,Ifi205,Gbp5,Ddx58,Themis2,Plcg2,Ifi209,Atad5,Klhl6,Nfkbid,Vsig4,Sc…
2_Member	GO Biological Processes	GO:0050778	positive regulation of immune response	-12.8296	-9.0294	70/776	12047,12229,12259,12260,12262,12524,13057,14129,14130,14131,14133,14963,14991,14998,15007,15018,15019,15040,15042,15944,16176,16822,16854,18173,18783,18950,19264,19419,20737,20852,21803,22433,27007,27050,30925,50931,52065,54123,54396,60533,71586,71956,72512,74039,76438,96935,97165,105855,107321,142980,170744,216869,217303,223601,223664,226695,229898,230073,230787,234779,236312,237877,239743,24391…	Bcl2a1d,Btk,C1qa,C1qb,C1qc,Cd86,Cyba,Fcgr1,Fcgr2b,Fcgr3,Fcna,H2-Bl,H2-M3,H2-DMa,H2-Q10,H2-Q7,H2-Q8,H2-T23,H2-T24,Irgm1,Il1b,Lcp2,Lgals3,Slc11a1,Pla2g4a,Pnp,Ptprc,Rasgrp1,Spn,Stat6,Tgfb1,Xbp1,Klrk1,Rps3,Slamf6,Il27ra,Mfhas1,Irf7,Irgm2,Cd274,Ifih1,Rnf135,Sting1,Nfam1,Rftn1,Susd4,Hmgb2,Nckap1l,Lpxn,Tlr3,Tlr8,Arrb2,Cd300a,Cyrib,Lrrc14,Ifi205,Gbp5,Ddx58,Themis2,Plcg2,Ifi209,Atad5,Klhl6,Nfkbid,Vsig4,Sc…
2_Member	GO Biological Processes	GO:0031347	regulation of defense response	-11.7633	-8.35297	62/674	11513,11690,12229,12362,12524,12562,12703,12774,13040,13057,13421,14129,14130,14131,14775,14991,15040,15944,16176,17916,18783,19419,20737,21354,21934,22249,27007,30925,52065,54123,54396,54598,56045,56221,56417,56644,57757,67866,69769,71586,71956,72512,76438,96935,97165,100182,104759,106512,142980,170744,216869,217303,223664,226695,229898,230073,232801,236312,278180,327957,100033459,100040462	Adcy7,Alox5ap,Btk,Casp1,Cd86,Cdh5,Socs1,Ccr5,Ctss,Cyba,Dnase1l3,Fcgr1,Fcgr2b,Fcgr3,Gpx1,H2-M3,H2-T23,Irgm1,Il1b,Myo1f,Pla2g4a,Rasgrp1,Spn,Tap1,Tnfrsf11a,Unc13b,Klrk1,Slamf6,Mfhas1,Irf7,Irgm2,Calcrl,Samhd1,Ccl24,Adar,Clec7a,Pglyrp2,Wfdc1,Tnfaip8l2,Ifih1,Rnf135,Sting1,Rftn1,Susd4,Hmgb2,Akna,Pld4,Gpsm3,Tlr3,Tlr8,Arrb2,Cd300a,Lrrc14,Ifi205,Gbp5,Ddx58,Lilra5,Ifi209,Vsig4,Scimp,Ifi208,Mndal
2_Member	GO Biological Processes	GO:0031349	positive regulation of defense response	-10.3192	-7.38428	42/387	11690,12229,12524,12774,13040,13057,14129,14131,14991,15040,15944,16176,18783,19419,21934,22249,27007,30925,52065,54123,54396,56221,56644,71586,71956,72512,76438,97165,106512,142980,170744,216869,217303,223664,226695,229898,230073,232801,236312,327957,100033459,100040462	Alox5ap,Btk,Cd86,Ccr5,Ctss,Cyba,Fcgr1,Fcgr3,H2-M3,H2-T23,Irgm1,Il1b,Pla2g4a,Rasgrp1,Tnfrsf11a,Unc13b,Klrk1,Slamf6,Mfhas1,Irf7,Irgm2,Ccl24,Clec7a,Ifih1,Rnf135,Sting1,Rftn1,Hmgb2,Gpsm3,Tlr3,Tlr8,Arrb2,Cd300a,Lrrc14,Ifi205,Gbp5,Ddx58,Lilra5,Ifi209,Scimp,Ifi208,Mndal
2_Member	GO Biological Processes	GO:0045088	regulation of innate immune response	-9.7037	-6.78812	35/296	12524,12703,13057,14991,15040,15944,17916,19419,21354,27007,30925,52065,54123,54396,56045,56417,71586,71956,72512,76438,96935,97165,142980,170744,216869,217303,223664,226695,229898,230073,236312,278180,327957,100033459,100040462	Cd86,Socs1,Cyba,H2-M3,H2-T23,Irgm1,Myo1f,Rasgrp1,Tap1,Klrk1,Slamf6,Mfhas1,Irf7,Irgm2,Samhd1,Adar,Ifih1,Rnf135,Sting1,Rftn1,Susd4,Hmgb2,Tlr3,Tlr8,Arrb2,Cd300a,Lrrc14,Ifi205,Gbp5,Ddx58,Ifi209,Vsig4,Scimp,Ifi208,Mndal
2_Member	GO Biological Processes	GO:0045089	positive regulation of innate immune response	-7.75829	-5.07204	28/240	12524,13057,14991,15040,15944,19419,27007,30925,52065,54123,54396,71586,71956,72512,76438,97165,142980,170744,216869,217303,223664,226695,229898,230073,236312,327957,100033459,100040462	Cd86,Cyba,H2-M3,H2-T23,Irgm1,Rasgrp1,Klrk1,Slamf6,Mfhas1,Irf7,Irgm2,Ifih1,Rnf135,Sting1,Rftn1,Hmgb2,Tlr3,Tlr8,Arrb2,Cd300a,Lrrc14,Ifi205,Gbp5,Ddx58,Ifi209,Scimp,Ifi208,Mndal
2_Member	GO Biological Processes	GO:0002253	activation of immune response	-6.42571	-4.05149	43/544	12047,12259,12260,12262,12524,13057,14130,14133,16176,16822,16854,19264,20737,27007,27050,52065,54123,54396,71586,71956,72512,74039,76438,96935,105855,107321,142980,170744,216869,217303,223664,226695,230073,230787,234779,236312,239743,243910,278180,327957,378460,100033459,100040462	Bcl2a1d,C1qa,C1qb,C1qc,Cd86,Cyba,Fcgr2b,Fcna,Il1b,Lcp2,Lgals3,Ptprc,Spn,Klrk1,Rps3,Mfhas1,Irf7,Irgm2,Ifih1,Rnf135,Sting1,Nfam1,Rftn1,Susd4,Nckap1l,Lpxn,Tlr3,Tlr8,Arrb2,Cd300a,Lrrc14,Ifi205,Ddx58,Themis2,Plcg2,Ifi209,Klhl6,Nfkbid,Vsig4,Scimp,Pram1,Ifi208,Mndal
2_Member	GO Biological Processes	GO:0002218	activation of innate immune response	-6.05688	-3.76634	21/178	12524,13057,27007,52065,54123,54396,71586,71956,72512,76438,142980,170744,216869,217303,223664,226695,230073,236312,327957,100033459,100040462	Cd86,Cyba,Klrk1,Mfhas1,Irf7,Irgm2,Ifih1,Rnf135,Sting1,Rftn1,Tlr3,Tlr8,Arrb2,Cd300a,Lrrc14,Ifi205,Ddx58,Ifi209,Scimp,Ifi208,Mndal
2_Member	GO Biological Processes	GO:0002764	immune response-regulating signaling pathway	-4.25945	-2.22765	34/478	12047,12524,13036,13057,14130,14991,16590,16822,16854,19264,20737,27007,27050,52065,54123,54396,71586,71956,74039,76438,105855,107321,142980,170744,216869,217303,223664,230073,230787,234779,239743,243910,327957,378460	Bcl2a1d,Cd86,Ctsh,Cyba,Fcgr2b,H2-M3,Kit,Lcp2,Lgals3,Ptprc,Spn,Klrk1,Rps3,Mfhas1,Irf7,Irgm2,Ifih1,Rnf135,Nfam1,Rftn1,Nckap1l,Lpxn,Tlr3,Tlr8,Arrb2,Cd300a,Lrrc14,Ddx58,Themis2,Plcg2,Klhl6,Nfkbid,Scimp,Pram1
2_Member	GO Biological Processes	GO:0002758	innate immune response-activating signal transduction	-4.18543	-2.17763	16/151	12524,13057,27007,52065,54123,54396,71586,71956,76438,142980,170744,216869,217303,223664,230073,327957	Cd86,Cyba,Klrk1,Mfhas1,Irf7,Irgm2,Ifih1,Rnf135,Rftn1,Tlr3,Tlr8,Arrb2,Cd300a,Lrrc14,Ddx58,Scimp
2_Member	GO Biological Processes	GO:0002221	pattern recognition receptor signaling pathway	-3.71206	-1.81723	15/149	12524,13057,52065,54123,54396,71586,71956,76438,142980,170744,216869,217303,223664,230073,327957	Cd86,Cyba,Mfhas1,Irf7,Irgm2,Ifih1,Rnf135,Rftn1,Tlr3,Tlr8,Arrb2,Cd300a,Lrrc14,Ddx58,Scimp
2_Member	GO Biological Processes	GO:0002757	immune response-activating signal transduction	-3.42611	-1.5944	31/466	12047,12524,13057,14130,16822,16854,19264,20737,27007,27050,52065,54123,54396,71586,71956,74039,76438,105855,107321,142980,170744,216869,217303,223664,230073,230787,234779,239743,243910,327957,378460	Bcl2a1d,Cd86,Cyba,Fcgr2b,Lcp2,Lgals3,Ptprc,Spn,Klrk1,Rps3,Mfhas1,Irf7,Irgm2,Ifih1,Rnf135,Nfam1,Rftn1,Nckap1l,Lpxn,Tlr3,Tlr8,Arrb2,Cd300a,Lrrc14,Ddx58,Themis2,Plcg2,Klhl6,Nfkbid,Scimp,Pram1
2_Member	GO Biological Processes	GO:0002224	toll-like receptor signaling pathway	-2.91398	-1.21645	11/108	12524,13057,52065,54123,76438,142980,170744,216869,217303,223664,327957	Cd86,Cyba,Mfhas1,Irf7,Rftn1,Tlr3,Tlr8,Arrb2,Cd300a,Lrrc14,Scimp
2_Member	GO Biological Processes	GO:0034121	regulation of toll-like receptor signaling pathway	-2.16911	-0.700685	7/65	13057,52065,54123,142980,216869,217303,223664	Cyba,Mfhas1,Irf7,Tlr3,Arrb2,Cd300a,Lrrc14
3_Summary	GO Biological Processes	GO:0001817	regulation of cytokine production	-11.7063	-8.35297	65/729	11513,12229,12362,12523,12703,12774,12796,12978,13057,13058,13349,14130,14131,14991,15040,15216,16176,16331,17085,17128,17289,18173,19073,19264,19419,20296,20303,20737,21803,22177,22433,26362,27007,27050,30925,50931,54123,56620,56644,57757,60533,68279,71586,71956,72512,74039,97165,104759,105855,106512,110355,142980,170744,216869,217305,223601,226695,229898,230073,232801,234779,242248,278180,32795…	Adcy7,Btk,Casp1,Cd84,Socs1,Ccr5,Camp,Csf1r,Cyba,Cybb,Ackr1,Fcgr2b,Fcgr3,H2-M3,H2-T23,Hfe,Il1b,Inpp5d,Ly9,Smad4,Mertk,Slc11a1,Srgn,Ptprc,Rasgrp1,Ccl2,Ccl4,Spn,Tgfb1,Tyrobp,Xbp1,Axl,Klrk1,Rps3,Slamf6,Il27ra,Irf7,Clec4n,Clec7a,Pglyrp2,Cd274,Mcoln2,Ifih1,Rnf135,Sting1,Nfam1,Hmgb2,Pld4,Nckap1l,Gpsm3,Grk2,Tlr3,Tlr8,Arrb2,Cd300ld,Cyrib,Ifi205,Gbp5,Ddx58,Lilra5,Plcg2,Bank1,Vsig4,Scimp,Mndal,Tmem106a,Lilr…
3_Member	GO Biological Processes	GO:0001817	regulation of cytokine production	-11.7063	-8.35297	65/729	11513,12229,12362,12523,12703,12774,12796,12978,13057,13058,13349,14130,14131,14991,15040,15216,16176,16331,17085,17128,17289,18173,19073,19264,19419,20296,20303,20737,21803,22177,22433,26362,27007,27050,30925,50931,54123,56620,56644,57757,60533,68279,71586,71956,72512,74039,97165,104759,105855,106512,110355,142980,170744,216869,217305,223601,226695,229898,230073,232801,234779,242248,278180,32795…	Adcy7,Btk,Casp1,Cd84,Socs1,Ccr5,Camp,Csf1r,Cyba,Cybb,Ackr1,Fcgr2b,Fcgr3,H2-M3,H2-T23,Hfe,Il1b,Inpp5d,Ly9,Smad4,Mertk,Slc11a1,Srgn,Ptprc,Rasgrp1,Ccl2,Ccl4,Spn,Tgfb1,Tyrobp,Xbp1,Axl,Klrk1,Rps3,Slamf6,Il27ra,Irf7,Clec4n,Clec7a,Pglyrp2,Cd274,Mcoln2,Ifih1,Rnf135,Sting1,Nfam1,Hmgb2,Pld4,Nckap1l,Gpsm3,Grk2,Tlr3,Tlr8,Arrb2,Cd300ld,Cyrib,Ifi205,Gbp5,Ddx58,Lilra5,Plcg2,Bank1,Vsig4,Scimp,Mndal
3_Member	GO Biological Processes	GO:0001819	positive regulation of cytokine production	-10.337	-7.38428	47/467	12362,12523,12774,12796,12978,13057,13058,14131,14991,15040,16176,17085,18173,19264,19419,20296,20303,20737,21803,22177,22433,27007,27050,30925,50931,54123,56620,56644,60533,68279,71586,71956,72512,74039,97165,106512,110355,142980,170744,223601,226695,229898,230073,232801,234779,327957,100040462	Casp1,Cd84,Ccr5,Camp,Csf1r,Cyba,Cybb,Fcgr3,H2-M3,H2-T23,Il1b,Ly9,Slc11a1,Ptprc,Rasgrp1,Ccl2,Ccl4,Spn,Tgfb1,Tyrobp,Xbp1,Klrk1,Rps3,Slamf6,Il27ra,Irf7,Clec4n,Clec7a,Cd274,Mcoln2,Ifih1,Rnf135,Sting1,Nfam1,Hmgb2,Gpsm3,Grk2,Tlr3,Tlr8,Cyrib,Ifi205,Gbp5,Ddx58,Lilra5,Plcg2,Scimp,Mndal
3_Member	GO Biological Processes	GO:0071706	tumor necrosis factor superfamily cytokine production	-7.25749	-4.70445	23/179	12523,12774,13057,13058,14131,15040,19264,19419,20296,20303,20737,22177,26362,50931,56644,60533,71586,142980,216869,217203,217305,230073,232801	Cd84,Ccr5,Cyba,Cybb,Fcgr3,H2-T23,Ptprc,Rasgrp1,Ccl2,Ccl4,Spn,Tyrobp,Axl,Il27ra,Clec7a,Cd274,Ifih1,Tlr3,Arrb2,Tmem106a,Cd300ld,Ddx58,Lilra5
3_Member	GO Biological Processes	GO:0032760	positive regulation of tumor necrosis factor production	-7.04737	-4.54821	17/104	12523,12774,13057,13058,14131,15040,19264,19419,20296,20303,20737,22177,56644,71586,142980,230073,232801	Cd84,Ccr5,Cyba,Cybb,Fcgr3,H2-T23,Ptprc,Rasgrp1,Ccl2,Ccl4,Spn,Tyrobp,Clec7a,Ifih1,Tlr3,Ddx58,Lilra5
3_Member	GO Biological Processes	GO:1903557	positive regulation of tumor necrosis factor superfamily cytokine production	-6.98455	-4.52016	17/105	12523,12774,13057,13058,14131,15040,19264,19419,20296,20303,20737,22177,56644,71586,142980,230073,232801	Cd84,Ccr5,Cyba,Cybb,Fcgr3,H2-T23,Ptprc,Rasgrp1,Ccl2,Ccl4,Spn,Tyrobp,Clec7a,Ifih1,Tlr3,Ddx58,Lilra5
3_Member	GO Biological Processes	GO:1903555	regulation of tumor necrosis factor superfamily cytokine production	-6.88901	-4.45267	22/173	12523,12774,13057,13058,14131,15040,19264,19419,20296,20303,20737,22177,26362,50931,56644,60533,71586,142980,216869,217305,230073,232801	Cd84,Ccr5,Cyba,Cybb,Fcgr3,H2-T23,Ptprc,Rasgrp1,Ccl2,Ccl4,Spn,Tyrobp,Axl,Il27ra,Clec7a,Cd274,Ifih1,Tlr3,Arrb2,Cd300ld,Ddx58,Lilra5
3_Member	GO Biological Processes	GO:0032640	tumor necrosis factor production	-6.75595	-4.34787	22/176	12523,12774,13057,13058,14131,15040,19264,19419,20296,20303,20737,22177,26362,50931,56644,71586,142980,216869,217203,217305,230073,232801	Cd84,Ccr5,Cyba,Cybb,Fcgr3,H2-T23,Ptprc,Rasgrp1,Ccl2,Ccl4,Spn,Tyrobp,Axl,Il27ra,Clec7a,Ifih1,Tlr3,Arrb2,Tmem106a,Cd300ld,Ddx58,Lilra5
3_Member	GO Biological Processes	GO:0032680	regulation of tumor necrosis factor production	-6.34779	-3.98956	21/171	12523,12774,13057,13058,14131,15040,19264,19419,20296,20303,20737,22177,26362,50931,56644,71586,142980,216869,217305,230073,232801	Cd84,Ccr5,Cyba,Cybb,Fcgr3,H2-T23,Ptprc,Rasgrp1,Ccl2,Ccl4,Spn,Tyrobp,Axl,Il27ra,Clec7a,Ifih1,Tlr3,Arrb2,Cd300ld,Ddx58,Lilra5
3_Member	GO Biological Processes	GO:0032635	interleukin-6 production	-5.86036	-3.57869	20/168	12523,12774,13057,16176,16331,22177,22433,50931,71586,105855,110355,142980,170744,216869,217203,217305,230073,232801,242248,327957	Cd84,Ccr5,Cyba,Il1b,Inpp5d,Tyrobp,Xbp1,Il27ra,Ifih1,Nckap1l,Grk2,Tlr3,Tlr8,Arrb2,Tmem106a,Cd300ld,Ddx58,Lilra5,Bank1,Scimp
3_Member	GO Biological Processes	GO:0032675	regulation of interleukin-6 production	-5.70637	-3.44609	19/157	12523,12774,13057,16176,16331,22177,22433,50931,71586,105855,110355,142980,170744,216869,217305,230073,232801,242248,327957	Cd84,Ccr5,Cyba,Il1b,Inpp5d,Tyrobp,Xbp1,Il27ra,Ifih1,Nckap1l,Grk2,Tlr3,Tlr8,Arrb2,Cd300ld,Ddx58,Lilra5,Bank1,Scimp
3_Member	GO Biological Processes	GO:0032755	positive regulation of interleukin-6 production	-3.74816	-1.84734	12/101	12774,13057,16176,22177,22433,71586,110355,142980,170744,230073,232801,327957	Ccr5,Cyba,Il1b,Tyrobp,Xbp1,Ifih1,Grk2,Tlr3,Tlr8,Ddx58,Lilra5,Scimp
3_Member	GO Biological Processes	GO:0042108	positive regulation of cytokine biosynthetic process	-3.4209	-1.5944	7/40	13058,14131,16176,20737,22177,56644,142980	Cybb,Fcgr3,Il1b,Spn,Tyrobp,Clec7a,Tlr3
3_Member	GO Biological Processes	GO:0042107	cytokine metabolic process	-3.29363	-1.49199	9/68	13058,14131,14728,16176,20737,22177,56644,110794,142980	Cybb,Fcgr3,Lilrb4a,Il1b,Spn,Tyrobp,Clec7a,Cebpe,Tlr3
3_Member	GO Biological Processes	GO:0042089	cytokine biosynthetic process	-2.95958	-1.24811	8/61	13058,14131,16176,20737,22177,56644,110794,142980	Cybb,Fcgr3,Il1b,Spn,Tyrobp,Clec7a,Cebpe,Tlr3
3_Member	GO Biological Processes	GO:0042535	positive regulation of tumor necrosis factor biosynthetic process	-2.69286	-1.07165	5/27	13058,14131,20737,22177,56644	Cybb,Fcgr3,Spn,Tyrobp,Clec7a
3_Member	GO Biological Processes	GO:0042035	regulation of cytokine biosynthetic process	-2.36133	-0.838364	7/60	13058,14131,16176,20737,22177,56644,142980	Cybb,Fcgr3,Il1b,Spn,Tyrobp,Clec7a,Tlr3
3_Member	GO Biological Processes	GO:0042533	tumor necrosis factor biosynthetic process	-2.13371	-0.68506	5/36	13058,14131,20737,22177,56644	Cybb,Fcgr3,Spn,Tyrobp,Clec7a
3_Member	GO Biological Processes	GO:0042534	regulation of tumor necrosis factor biosynthetic process	-2.13371	-0.68506	5/36	13058,14131,20737,22177,56644	Cybb,Fcgr3,Spn,Tyrobp,Clec7a
4_Summary	GO Biological Processes	GO:0006954	inflammatory response	-11.4173	-8.18142	65/740	11513,11690,12229,12259,12362,12514,12562,12655,12774,12796,12977,12978,13040,13057,13058,13349,13421,14069,14129,14130,14131,14728,14775,15040,15945,15980,16176,16590,18173,18783,19419,20296,20303,20305,20737,20969,21390,21803,21934,22177,26362,52065,54371,54598,56221,56644,57757,67866,69769,70450,72512,96935,97165,100182,104759,106512,142980,170744,217303,224109,229898,230787,232801,243910,2781…	Adcy7,Alox5ap,Btk,C1qa,Casp1,Cd68,Cdh5,Chil3,Ccr5,Camp,Csf1,Csf1r,Ctss,Cyba,Cybb,Ackr1,Dnase1l3,F8,Fcgr1,Fcgr2b,Fcgr3,Lilrb4a,Gpx1,H2-T23,Cxcl10,Ifngr2,Il1b,Kit,Slc11a1,Pla2g4a,Rasgrp1,Ccl2,Ccl4,Ccl6,Spn,Sdc1,Tbxa2r,Tgfb1,Tnfrsf11a,Tyrobp,Axl,Mfhas1,Chst2,Calcrl,Ccl24,Clec7a,Pglyrp2,Wfdc1,Tnfaip8l2,Unc13d,Sting1,Susd4,Hmgb2,Akna,Pld4,Gpsm3,Tlr3,Tlr8,Cd300a,Nrros,Gbp5,Themis2,Lilra5,Nfkbid,Vsig4,K…
4_Member	GO Biological Processes	GO:0006954	inflammatory response	-11.4173	-8.18142	65/740	11513,11690,12229,12259,12362,12514,12562,12655,12774,12796,12977,12978,13040,13057,13058,13349,13421,14069,14129,14130,14131,14728,14775,15040,15945,15980,16176,16590,18173,18783,19419,20296,20303,20305,20737,20969,21390,21803,21934,22177,26362,52065,54371,54598,56221,56644,57757,67866,69769,70450,72512,96935,97165,100182,104759,106512,142980,170744,217303,224109,229898,230787,232801,243910,2781…	Adcy7,Alox5ap,Btk,C1qa,Casp1,Cd68,Cdh5,Chil3,Ccr5,Camp,Csf1,Csf1r,Ctss,Cyba,Cybb,Ackr1,Dnase1l3,F8,Fcgr1,Fcgr2b,Fcgr3,Lilrb4a,Gpx1,H2-T23,Cxcl10,Ifngr2,Il1b,Kit,Slc11a1,Pla2g4a,Rasgrp1,Ccl2,Ccl4,Ccl6,Spn,Sdc1,Tbxa2r,Tgfb1,Tnfrsf11a,Tyrobp,Axl,Mfhas1,Chst2,Calcrl,Ccl24,Clec7a,Pglyrp2,Wfdc1,Tnfaip8l2,Unc13d,Sting1,Susd4,Hmgb2,Akna,Pld4,Gpsm3,Tlr3,Tlr8,Cd300a,Nrros,Gbp5,Themis2,Lilra5,Nfkbid,Vsig4
4_Member	GO Biological Processes	GO:0050727	regulation of inflammatory response	-5.82162	-3.54603	33/385	11513,11690,12229,12362,12562,12774,13040,13421,14129,14130,14131,14775,15040,16176,18783,20737,21934,52065,54598,56221,56644,57757,67866,69769,72512,96935,100182,104759,106512,142980,229898,232801,278180	Adcy7,Alox5ap,Btk,Casp1,Cdh5,Ccr5,Ctss,Dnase1l3,Fcgr1,Fcgr2b,Fcgr3,Gpx1,H2-T23,Il1b,Pla2g4a,Spn,Tnfrsf11a,Mfhas1,Calcrl,Ccl24,Clec7a,Pglyrp2,Wfdc1,Tnfaip8l2,Sting1,Susd4,Akna,Pld4,Gpsm3,Tlr3,Gbp5,Lilra5,Vsig4
4_Member	GO Biological Processes	GO:0032103	positive regulation of response to external stimulus	-5.2987	-3.07447	29/334	11690,12229,12774,12977,12978,13040,13057,14129,14131,15040,15945,16176,16542,18783,20296,20303,20315,21803,21934,22249,26903,56221,56644,105855,106512,142980,229898,232801,327957	Alox5ap,Btk,Ccr5,Csf1,Csf1r,Ctss,Cyba,Fcgr1,Fcgr3,H2-T23,Cxcl10,Il1b,Kdr,Pla2g4a,Ccl2,Ccl4,Cxcl12,Tgfb1,Tnfrsf11a,Unc13b,Dysf,Ccl24,Clec7a,Nckap1l,Gpsm3,Tlr3,Gbp5,Lilra5,Scimp
4_Member	GO Biological Processes	GO:0050729	positive regulation of inflammatory response	-4.15088	-2.15003	16/152	11690,12229,12774,13040,14129,14131,15040,16176,18783,21934,56221,56644,106512,142980,229898,232801	Alox5ap,Btk,Ccr5,Ctss,Fcgr1,Fcgr3,H2-T23,Il1b,Pla2g4a,Tnfrsf11a,Ccl24,Clec7a,Gpsm3,Tlr3,Gbp5,Lilra5
5_Summary	GO Biological Processes	GO:0002274	myeloid leukocyte activation	-11.2993	-8.10115	33/233	11745,12229,12259,12362,12506,12523,13421,14130,14131,15980,16590,16822,17916,18173,18783,19419,21803,22177,26903,27007,28040,52065,70450,74481,74732,74734,94176,142980,170741,170744,217203,217303,378460,14129,15040,230073,12721,19339	Anxa3,Btk,C1qa,Casp1,Cd48,Cd84,Dnase1l3,Fcgr2b,Fcgr3,Ifngr2,Kit,Lcp2,Myo1f,Slc11a1,Pla2g4a,Rasgrp1,Tgfb1,Tyrobp,Dysf,Klrk1,D6Wsu163e,Mfhas1,Unc13d,Batf2,Stx11,Rhoh,Dock2,Tlr3,Pilrb1,Tlr8,Tmem106a,Cd300a,Pram1,Fcgr1,H2-T23,Ddx58,Coro1a,Rab3a
5_Member	GO Biological Processes	GO:0002274	myeloid leukocyte activation	-11.2993	-8.10115	33/233	11745,12229,12259,12362,12506,12523,13421,14130,14131,15980,16590,16822,17916,18173,18783,19419,21803,22177,26903,27007,28040,52065,70450,74481,74732,74734,94176,142980,170741,170744,217203,217303,378460	Anxa3,Btk,C1qa,Casp1,Cd48,Cd84,Dnase1l3,Fcgr2b,Fcgr3,Ifngr2,Kit,Lcp2,Myo1f,Slc11a1,Pla2g4a,Rasgrp1,Tgfb1,Tyrobp,Dysf,Klrk1,D6Wsu163e,Mfhas1,Unc13d,Batf2,Stx11,Rhoh,Dock2,Tlr3,Pilrb1,Tlr8,Tmem106a,Cd300a,Pram1
5_Member	GO Biological Processes	GO:0002444	myeloid leukocyte mediated immunity	-6.35687	-3.99338	16/103	11745,12229,12523,13421,14129,14131,15040,16590,17916,19419,28040,70450,74732,217303,230073,378460	Anxa3,Btk,Cd84,Dnase1l3,Fcgr1,Fcgr3,H2-T23,Kit,Myo1f,Rasgrp1,D6Wsu163e,Unc13d,Stx11,Cd300a,Ddx58,Pram1
5_Member	GO Biological Processes	GO:0002275	myeloid cell activation involved in immune response	-6.27672	-3.93391	15/92	11745,12229,12523,13421,16590,17916,19419,22177,26903,28040,70450,74732,94176,217303,378460	Anxa3,Btk,Cd84,Dnase1l3,Kit,Myo1f,Rasgrp1,Tyrobp,Dysf,D6Wsu163e,Unc13d,Stx11,Dock2,Cd300a,Pram1
5_Member	GO Biological Processes	GO:0043299	leukocyte degranulation	-5.11681	-2.91827	12/74	11745,12229,12523,12721,16590,17916,19419,28040,70450,74732,217303,378460	Anxa3,Btk,Cd84,Coro1a,Kit,Myo1f,Rasgrp1,D6Wsu163e,Unc13d,Stx11,Cd300a,Pram1
5_Member	GO Biological Processes	GO:0045576	mast cell activation	-4.87474	-2.7147	12/78	12229,12506,12523,14130,14131,16590,16822,19419,28040,70450,74734,217303	Btk,Cd48,Cd84,Fcgr2b,Fcgr3,Kit,Lcp2,Rasgrp1,D6Wsu163e,Unc13d,Rhoh,Cd300a
5_Member	GO Biological Processes	GO:0002886	regulation of myeloid leukocyte mediated immunity	-4.54628	-2.46209	11/71	12229,12523,13421,14129,14131,15040,28040,70450,217303,230073,378460	Btk,Cd84,Dnase1l3,Fcgr1,Fcgr3,H2-T23,D6Wsu163e,Unc13d,Cd300a,Ddx58,Pram1
5_Member	GO Biological Processes	GO:0043303	mast cell degranulation	-2.76939	-1.10947	7/51	12229,12523,16590,19419,28040,70450,217303	Btk,Cd84,Kit,Rasgrp1,D6Wsu163e,Unc13d,Cd300a
5_Member	GO Biological Processes	GO:0002279	mast cell activation involved in immune response	-2.71942	-1.0816	7/52	12229,12523,16590,19419,28040,70450,217303	Btk,Cd84,Kit,Rasgrp1,D6Wsu163e,Unc13d,Cd300a
5_Member	GO Biological Processes	GO:0002448	mast cell mediated immunity	-2.71942	-1.0816	7/52	12229,12523,16590,19419,28040,70450,217303	Btk,Cd84,Kit,Rasgrp1,D6Wsu163e,Unc13d,Cd300a
5_Member	GO Biological Processes	GO:0032418	lysosome localization	-2.24564	-0.752235	8/79	12229,12523,16590,19339,19419,28040,70450,217303	Btk,Cd84,Kit,Rab3a,Rasgrp1,D6Wsu163e,Unc13d,Cd300a
6_Summary	GO Biological Processes	GO:0042110	T cell activation	-10.8207	-7.74755	51/518	12047,12506,12524,12703,12721,13383,14728,14991,14998,15040,15216,16176,16205,16408,16590,16854,17085,18173,18771,18950,19264,19419,20296,20315,20737,20852,21414,21803,22376,22433,27050,30925,50498,50931,51811,54167,56501,60533,68137,69769,74732,74734,75863,94176,103743,105855,217303,223601,243910,278180,381484,12229,12262,12514,12523,14130,14775,16331,16909,17289,21354,22177,26362,52065,56045,56…	Bcl2a1d,Cd48,Cd86,Socs1,Coro1a,Dlg1,Lilrb4a,H2-M3,H2-DMa,H2-T23,Hfe,Il1b,Gimap1,Itgal,Kit,Lgals3,Ly9,Slc11a1,Pknox1,Pnp,Ptprc,Rasgrp1,Ccl2,Cxcl12,Spn,Stat6,Tcf7,Tgfb1,Was,Xbp1,Rps3,Slamf6,Ebi3,Il27ra,Clec4f,Icos,Elf4,Cd274,Kdelr1,Tnfaip8l2,Stx11,Rhoh,Clec4g,Dock2,Tmem98,Nckap1l,Cd300a,Cyrib,Nfkbid,Vsig4,Gm5150,Btk,C1qc,Cd68,Cd84,Fcgr2b,Gpx1,Inpp5d,Lmo2,Mertk,Tap1,Tyrobp,Axl,Mfhas1,Samhd1,Adar,Pgl…
6_Member	GO Biological Processes	GO:0042110	T cell activation	-10.8207	-7.74755	51/518	12047,12506,12524,12703,12721,13383,14728,14991,14998,15040,15216,16176,16205,16408,16590,16854,17085,18173,18771,18950,19264,19419,20296,20315,20737,20852,21414,21803,22376,22433,27050,30925,50498,50931,51811,54167,56501,60533,68137,69769,74732,74734,75863,94176,103743,105855,217303,223601,243910,278180,381484	Bcl2a1d,Cd48,Cd86,Socs1,Coro1a,Dlg1,Lilrb4a,H2-M3,H2-DMa,H2-T23,Hfe,Il1b,Gimap1,Itgal,Kit,Lgals3,Ly9,Slc11a1,Pknox1,Pnp,Ptprc,Rasgrp1,Ccl2,Cxcl12,Spn,Stat6,Tcf7,Tgfb1,Was,Xbp1,Rps3,Slamf6,Ebi3,Il27ra,Clec4f,Icos,Elf4,Cd274,Kdelr1,Tnfaip8l2,Stx11,Rhoh,Clec4g,Dock2,Tmem98,Nckap1l,Cd300a,Cyrib,Nfkbid,Vsig4,Gm5150
6_Member	GO Biological Processes	GO:0002683	negative regulation of immune system process	-9.30431	-6.44197	46/484	12229,12262,12514,12523,12524,12703,13383,14130,14775,14991,15040,15216,16331,16854,16909,17289,19264,20315,20737,20852,21354,21803,22177,26362,50931,52065,56045,56417,57757,60533,69769,72828,75863,78926,96935,100952,102791,107321,170741,211770,216869,217303,223664,242248,243910,278180	Btk,C1qc,Cd68,Cd84,Cd86,Socs1,Dlg1,Fcgr2b,Gpx1,H2-M3,H2-T23,Hfe,Inpp5d,Lgals3,Lmo2,Mertk,Ptprc,Cxcl12,Spn,Stat6,Tap1,Tgfb1,Tyrobp,Axl,Il27ra,Mfhas1,Samhd1,Adar,Pglyrp2,Cd274,Tnfaip8l2,Ubash3b,Clec4g,Gas2l1,Susd4,Emilin1,Tcta,Lpxn,Pilrb1,Trib1,Arrb2,Cd300a,Lrrc14,Bank1,Nfkbid,Vsig4
6_Member	GO Biological Processes	GO:0050865	regulation of cell activation	-8.35094	-5.56499	58/740	11684,12229,12523,12524,12703,12721,13383,14130,14991,14998,15040,15216,16176,16331,16408,16854,17289,18783,18950,19264,19419,20296,20737,20852,21414,21803,22177,22433,26362,27007,27050,28040,50931,52065,54167,56193,56644,57757,58194,60533,69769,70450,72828,74039,74734,75863,100952,105855,217303,223601,232801,237877,242248,243910,278180,378460,381484,619441	Alox12,Btk,Cd84,Cd86,Socs1,Coro1a,Dlg1,Fcgr2b,H2-M3,H2-DMa,H2-T23,Hfe,Il1b,Inpp5d,Itgal,Lgals3,Mertk,Pla2g4a,Pnp,Ptprc,Rasgrp1,Ccl2,Spn,Stat6,Tcf7,Tgfb1,Tyrobp,Xbp1,Axl,Klrk1,Rps3,D6Wsu163e,Il27ra,Mfhas1,Icos,Plek,Clec7a,Pglyrp2,Sh3kbp1,Cd274,Tnfaip8l2,Unc13d,Ubash3b,Nfam1,Rhoh,Clec4g,Emilin1,Nckap1l,Cd300a,Cyrib,Lilra5,Atad5,Bank1,Nfkbid,Vsig4,Pram1,Gm5150,Tnfsfm13
6_Member	GO Biological Processes	GO:0030155	regulation of cell adhesion	-8.28445	-5.51229	57/724	11482,11684,11947,12524,12703,12721,12774,12977,13132,13383,13731,14991,14998,15040,15216,16176,16408,16542,16772,16854,17916,18081,18844,18950,19264,19419,20296,20315,20358,20737,21803,22433,23790,23939,26903,27050,50931,54167,60533,66116,69769,70450,72828,74734,75863,100182,100952,105855,107321,108101,217303,223601,235431,235611,243910,278180,381484	Acvrl1,Alox12,Atp5b,Cd86,Socs1,Coro1a,Ccr5,Csf1,Dab2,Dlg1,Emp2,H2-M3,H2-DMa,H2-T23,Hfe,Il1b,Itgal,Kdr,Lama1,Lgals3,Myo1f,Ninj1,Plxna1,Pnp,Ptprc,Rasgrp1,Ccl2,Cxcl12,Sema6a,Spn,Tgfb1,Xbp1,Coro1c,Mapk7,Dysf,Rps3,Il27ra,Icos,Cd274,Nat8f1,Tnfaip8l2,Unc13d,Ubash3b,Rhoh,Clec4g,Akna,Emilin1,Nckap1l,Lpxn,Fermt3,Cd300a,Cyrib,Coro2b,Plxnb1,Nfkbid,Vsig4,Gm5150
6_Member	GO Biological Processes	GO:0007159	leukocyte cell-cell adhesion	-7.9316	-5.2	35/345	12524,12703,12721,13383,14991,14998,15040,15216,16176,16408,16854,18950,19264,19419,20296,20315,20737,20868,21803,22433,27050,50931,54167,60533,67547,69769,74734,75863,105855,108101,217303,223601,243910,278180,381484	Cd86,Socs1,Coro1a,Dlg1,H2-M3,H2-DMa,H2-T23,Hfe,Il1b,Itgal,Lgals3,Pnp,Ptprc,Rasgrp1,Ccl2,Cxcl12,Spn,Stk10,Tgfb1,Xbp1,Rps3,Il27ra,Icos,Cd274,Slc39a8,Tnfaip8l2,Rhoh,Clec4g,Nckap1l,Fermt3,Cd300a,Cyrib,Nfkbid,Vsig4,Gm5150
6_Member	GO Biological Processes	GO:0002521	leukocyte differentiation	-7.92101	-5.2	49/590	12047,12229,12262,12703,12977,12978,14991,14998,16176,16205,16331,16590,17085,17095,17289,18771,18950,19264,19419,19659,20737,20852,21414,21803,21934,22177,22433,26362,30925,57757,68137,72828,74039,74481,74734,75974,80752,94176,102545,102791,103743,105446,105855,110794,170741,211770,224109,234779,243910	Bcl2a1d,Btk,C1qc,Socs1,Csf1,Csf1r,H2-M3,H2-DMa,Il1b,Gimap1,Inpp5d,Kit,Ly9,Lyl1,Mertk,Pknox1,Pnp,Ptprc,Rasgrp1,Rbp1,Spn,Stat6,Tcf7,Tgfb1,Tnfrsf11a,Tyrobp,Xbp1,Axl,Slamf6,Pglyrp2,Kdelr1,Ubash3b,Nfam1,Batf2,Rhoh,Dock11,Fam20c,Dock2,Cmtm7,Tcta,Tmem98,Gmpr2,Nckap1l,Cebpe,Pilrb1,Trib1,Nrros,Plcg2,Nfkbid
6_Member	GO Biological Processes	GO:0050866	negative regulation of cell activation	-7.78173	-5.07262	26/210	11684,12229,12523,12524,12703,13383,14130,14991,15216,16331,16854,17289,20737,21803,22177,26362,57757,60533,69769,72828,75863,100952,217303,242248,243910,278180	Alox12,Btk,Cd84,Cd86,Socs1,Dlg1,Fcgr2b,H2-M3,Hfe,Inpp5d,Lgals3,Mertk,Spn,Tgfb1,Tyrobp,Axl,Pglyrp2,Cd274,Tnfaip8l2,Ubash3b,Clec4g,Emilin1,Cd300a,Bank1,Nfkbid,Vsig4
6_Member	GO Biological Processes	GO:0032943	mononuclear cell proliferation	-7.65292	-5.02325	33/321	12229,12524,12721,12977,13383,14130,14728,14991,15040,16176,16331,16408,16854,18173,18950,19264,19419,20315,20737,21803,22177,27050,30925,50498,50931,56501,60533,75863,94176,105855,217303,237877,278180	Btk,Cd86,Coro1a,Csf1,Dlg1,Fcgr2b,Lilrb4a,H2-M3,H2-T23,Il1b,Inpp5d,Itgal,Lgals3,Slc11a1,Pnp,Ptprc,Rasgrp1,Cxcl12,Spn,Tgfb1,Tyrobp,Rps3,Slamf6,Ebi3,Il27ra,Elf4,Cd274,Clec4g,Dock2,Nckap1l,Cd300a,Atad5,Vsig4
6_Member	GO Biological Processes	GO:0051250	negative regulation of lymphocyte activation	-7.60592	-5.01257	22/158	12229,12524,12703,13383,14130,14991,15216,16331,16854,17289,20737,21803,22177,26362,57757,60533,69769,75863,217303,242248,243910,278180	Btk,Cd86,Socs1,Dlg1,Fcgr2b,H2-M3,Hfe,Inpp5d,Lgals3,Mertk,Spn,Tgfb1,Tyrobp,Axl,Pglyrp2,Cd274,Tnfaip8l2,Clec4g,Cd300a,Bank1,Nfkbid,Vsig4
6_Member	GO Biological Processes	GO:1903037	regulation of leukocyte cell-cell adhesion	-7.51493	-4.93658	32/309	12524,12703,12721,13383,14991,14998,15040,15216,16176,16408,16854,18950,19264,19419,20296,20315,20737,21803,22433,27050,50931,54167,60533,69769,74734,75863,105855,217303,223601,243910,278180,381484	Cd86,Socs1,Coro1a,Dlg1,H2-M3,H2-DMa,H2-T23,Hfe,Il1b,Itgal,Lgals3,Pnp,Ptprc,Rasgrp1,Ccl2,Cxcl12,Spn,Tgfb1,Xbp1,Rps3,Il27ra,Icos,Cd274,Tnfaip8l2,Rhoh,Clec4g,Nckap1l,Cd300a,Cyrib,Nfkbid,Vsig4,Gm5150
6_Member	GO Biological Processes	GO:0070661	leukocyte proliferation	-7.41081	-4.84107	34/345	12229,12524,12721,12977,12978,13383,14130,14728,14991,15040,16176,16331,16408,16854,18173,18950,19264,19419,20315,20737,21803,22177,27050,30925,50498,50931,56501,60533,75863,94176,105855,217303,237877,278180	Btk,Cd86,Coro1a,Csf1,Csf1r,Dlg1,Fcgr2b,Lilrb4a,H2-M3,H2-T23,Il1b,Inpp5d,Itgal,Lgals3,Slc11a1,Pnp,Ptprc,Rasgrp1,Cxcl12,Spn,Tgfb1,Tyrobp,Rps3,Slamf6,Ebi3,Il27ra,Elf4,Cd274,Clec4g,Dock2,Nckap1l,Cd300a,Atad5,Vsig4
6_Member	GO Biological Processes	GO:0002694	regulation of leukocyte activation	-7.28028	-4.71898	53/695	12229,12523,12524,12703,12721,13383,14130,14991,14998,15040,15216,16176,16331,16408,16854,17289,18783,18950,19264,19419,20296,20737,20852,21414,21803,22177,22433,26362,27007,27050,28040,50931,52065,54167,56644,57757,58194,60533,69769,70450,74039,74734,75863,105855,217303,223601,237877,242248,243910,278180,378460,381484,619441	Btk,Cd84,Cd86,Socs1,Coro1a,Dlg1,Fcgr2b,H2-M3,H2-DMa,H2-T23,Hfe,Il1b,Inpp5d,Itgal,Lgals3,Mertk,Pla2g4a,Pnp,Ptprc,Rasgrp1,Ccl2,Spn,Stat6,Tcf7,Tgfb1,Tyrobp,Xbp1,Axl,Klrk1,Rps3,D6Wsu163e,Il27ra,Mfhas1,Icos,Clec7a,Pglyrp2,Sh3kbp1,Cd274,Tnfaip8l2,Unc13d,Nfam1,Rhoh,Clec4g,Nckap1l,Cd300a,Cyrib,Atad5,Bank1,Nfkbid,Vsig4,Pram1,Gm5150,Tnfsfm13
6_Member	GO Biological Processes	GO:0046651	lymphocyte proliferation	-7.22146	-4.68451	32/318	12229,12524,12721,13383,14130,14728,14991,15040,16176,16331,16408,16854,18173,18950,19264,19419,20315,20737,21803,22177,27050,30925,50498,50931,56501,60533,75863,94176,105855,217303,237877,278180	Btk,Cd86,Coro1a,Dlg1,Fcgr2b,Lilrb4a,H2-M3,H2-T23,Il1b,Inpp5d,Itgal,Lgals3,Slc11a1,Pnp,Ptprc,Rasgrp1,Cxcl12,Spn,Tgfb1,Tyrobp,Rps3,Slamf6,Ebi3,Il27ra,Elf4,Cd274,Clec4g,Dock2,Nckap1l,Cd300a,Atad5,Vsig4
6_Member	GO Biological Processes	GO:0007162	negative regulation of cell adhesion	-7.07352	-4.56706	30/290	11482,11684,11947,12524,12703,13383,14991,15216,16854,17916,18844,19264,20315,20358,20737,21803,23790,23939,60533,66116,69769,72828,75863,100182,107321,217303,235431,235611,243910,278180	Acvrl1,Alox12,Atp5b,Cd86,Socs1,Dlg1,H2-M3,Hfe,Lgals3,Myo1f,Plxna1,Ptprc,Cxcl12,Sema6a,Spn,Tgfb1,Coro1c,Mapk7,Cd274,Nat8f1,Tnfaip8l2,Ubash3b,Clec4g,Akna,Lpxn,Cd300a,Coro2b,Plxnb1,Nfkbid,Vsig4
6_Member	GO Biological Processes	GO:0050863	regulation of T cell activation	-7.03271	-4.54518	32/324	12524,12703,12721,13383,14991,14998,15040,15216,16176,16408,16854,18950,19264,19419,20296,20737,21414,21803,22433,27050,50931,54167,60533,69769,74734,75863,105855,217303,223601,243910,278180,381484	Cd86,Socs1,Coro1a,Dlg1,H2-M3,H2-DMa,H2-T23,Hfe,Il1b,Itgal,Lgals3,Pnp,Ptprc,Rasgrp1,Ccl2,Spn,Tcf7,Tgfb1,Xbp1,Rps3,Il27ra,Icos,Cd274,Tnfaip8l2,Rhoh,Clec4g,Nckap1l,Cd300a,Cyrib,Nfkbid,Vsig4,Gm5150
6_Member	GO Biological Processes	GO:0022407	regulation of cell-cell adhesion	-7.0301	-4.54518	38/427	11684,12524,12703,12721,12774,13383,14991,14998,15040,15216,16176,16408,16854,18950,19264,19419,20296,20315,20737,21803,22433,23939,27050,50931,54167,60533,69769,72828,74734,75863,100182,105855,108101,217303,223601,243910,278180,381484	Alox12,Cd86,Socs1,Coro1a,Ccr5,Dlg1,H2-M3,H2-DMa,H2-T23,Hfe,Il1b,Itgal,Lgals3,Pnp,Ptprc,Rasgrp1,Ccl2,Cxcl12,Spn,Tgfb1,Xbp1,Mapk7,Rps3,Il27ra,Icos,Cd274,Tnfaip8l2,Ubash3b,Rhoh,Clec4g,Akna,Nckap1l,Fermt3,Cd300a,Cyrib,Nfkbid,Vsig4,Gm5150
6_Member	GO Biological Processes	GO:0042098	T cell proliferation	-7.0061	-4.53497	25/214	12524,12721,13383,14728,14991,15040,16176,16408,16854,18173,18950,19264,19419,20315,20737,21803,27050,50498,50931,56501,60533,75863,94176,105855,278180	Cd86,Coro1a,Dlg1,Lilrb4a,H2-M3,H2-T23,Il1b,Itgal,Lgals3,Slc11a1,Pnp,Ptprc,Rasgrp1,Cxcl12,Spn,Tgfb1,Rps3,Ebi3,Il27ra,Elf4,Cd274,Clec4g,Dock2,Nckap1l,Vsig4
6_Member	GO Biological Processes	GO:0050870	positive regulation of T cell activation	-6.97187	-4.5141	24/200	12524,12703,12721,14991,14998,15040,16176,16408,18950,19264,19419,20296,20737,21803,22433,27050,50931,54167,60533,74734,105855,223601,243910,381484	Cd86,Socs1,Coro1a,H2-M3,H2-DMa,H2-T23,Il1b,Itgal,Pnp,Ptprc,Rasgrp1,Ccl2,Spn,Tgfb1,Xbp1,Rps3,Il27ra,Icos,Cd274,Rhoh,Nckap1l,Cyrib,Nfkbid,Gm5150
6_Member	GO Biological Processes	GO:0002695	negative regulation of leukocyte activation	-6.81919	-4.39314	23/189	12229,12523,12524,12703,13383,14130,14991,15216,16331,16854,17289,20737,21803,22177,26362,57757,60533,69769,75863,217303,242248,243910,278180	Btk,Cd84,Cd86,Socs1,Dlg1,Fcgr2b,H2-M3,Hfe,Inpp5d,Lgals3,Mertk,Spn,Tgfb1,Tyrobp,Axl,Pglyrp2,Cd274,Tnfaip8l2,Clec4g,Cd300a,Bank1,Nfkbid,Vsig4
6_Member	GO Biological Processes	GO:0051249	regulation of lymphocyte activation	-6.74788	-4.34563	46/586	12229,12524,12703,12721,13383,14130,14991,14998,15040,15216,16176,16331,16408,16854,17289,18950,19264,19419,20296,20737,20852,21414,21803,22177,22433,26362,27050,50931,54167,56644,57757,58194,60533,69769,74039,74734,75863,105855,217303,223601,237877,242248,243910,278180,381484,619441	Btk,Cd86,Socs1,Coro1a,Dlg1,Fcgr2b,H2-M3,H2-DMa,H2-T23,Hfe,Il1b,Inpp5d,Itgal,Lgals3,Mertk,Pnp,Ptprc,Rasgrp1,Ccl2,Spn,Stat6,Tcf7,Tgfb1,Tyrobp,Xbp1,Axl,Rps3,Il27ra,Icos,Clec7a,Pglyrp2,Sh3kbp1,Cd274,Tnfaip8l2,Nfam1,Rhoh,Clec4g,Nckap1l,Cd300a,Cyrib,Atad5,Bank1,Nfkbid,Vsig4,Gm5150,Tnfsfm13
6_Member	GO Biological Processes	GO:0032944	regulation of mononuclear cell proliferation	-6.26042	-3.92759	25/234	12229,12524,12721,12977,13383,14130,14991,15040,16176,16331,16408,16854,18950,19264,20737,21803,22177,27050,50931,60533,75863,105855,217303,237877,278180	Btk,Cd86,Coro1a,Csf1,Dlg1,Fcgr2b,H2-M3,H2-T23,Il1b,Inpp5d,Itgal,Lgals3,Pnp,Ptprc,Spn,Tgfb1,Tyrobp,Rps3,Il27ra,Cd274,Clec4g,Nckap1l,Cd300a,Atad5,Vsig4
6_Member	GO Biological Processes	GO:0070663	regulation of leukocyte proliferation	-6.22488	-3.90181	26/251	12229,12524,12721,12977,12978,13383,14130,14991,15040,16176,16331,16408,16854,18950,19264,20737,21803,22177,27050,50931,60533,75863,105855,217303,237877,278180	Btk,Cd86,Coro1a,Csf1,Csf1r,Dlg1,Fcgr2b,H2-M3,H2-T23,Il1b,Inpp5d,Itgal,Lgals3,Pnp,Ptprc,Spn,Tgfb1,Tyrobp,Rps3,Il27ra,Cd274,Clec4g,Nckap1l,Cd300a,Atad5,Vsig4
6_Member	GO Biological Processes	GO:1903039	positive regulation of leukocyte cell-cell adhesion	-6.1639	-3.85508	24/221	12524,12703,12721,14991,14998,15040,16176,16408,18950,19264,19419,20296,20737,21803,22433,27050,50931,54167,60533,74734,105855,223601,243910,381484	Cd86,Socs1,Coro1a,H2-M3,H2-DMa,H2-T23,Il1b,Itgal,Pnp,Ptprc,Rasgrp1,Ccl2,Spn,Tgfb1,Xbp1,Rps3,Il27ra,Icos,Cd274,Rhoh,Nckap1l,Cyrib,Nfkbid,Gm5150
6_Member	GO Biological Processes	GO:0050670	regulation of lymphocyte proliferation	-5.81744	-3.54603	24/231	12229,12524,12721,13383,14130,14991,15040,16176,16331,16408,16854,18950,19264,20737,21803,22177,27050,50931,60533,75863,105855,217303,237877,278180	Btk,Cd86,Coro1a,Dlg1,Fcgr2b,H2-M3,H2-T23,Il1b,Inpp5d,Itgal,Lgals3,Pnp,Ptprc,Spn,Tgfb1,Tyrobp,Rps3,Il27ra,Cd274,Clec4g,Nckap1l,Cd300a,Atad5,Vsig4
6_Member	GO Biological Processes	GO:0030098	lymphocyte differentiation	-5.61123	-3.35923	34/412	12047,12229,12703,14991,14998,16176,16205,16331,16590,17085,17095,17289,18771,18950,19264,19419,20737,20852,21414,21803,22433,26362,30925,57757,68137,74039,74734,75974,94176,102545,103743,105855,234779,243910	Bcl2a1d,Btk,Socs1,H2-M3,H2-DMa,Il1b,Gimap1,Inpp5d,Kit,Ly9,Lyl1,Mertk,Pknox1,Pnp,Ptprc,Rasgrp1,Spn,Stat6,Tcf7,Tgfb1,Xbp1,Axl,Slamf6,Pglyrp2,Kdelr1,Nfam1,Rhoh,Dock11,Dock2,Cmtm7,Tmem98,Nckap1l,Plcg2,Nfkbid
6_Member	GO Biological Processes	GO:0098609	cell-cell adhesion	-5.51452	-3.27826	52/772	11684,12508,12524,12562,12703,12721,12738,12741,12774,13383,14991,14998,15040,15216,15896,16176,16408,16475,16590,16854,18950,19264,19419,20296,20315,20737,20868,21803,22433,23939,27050,50931,53601,54167,56193,58998,60533,67547,69769,72828,74734,75863,100182,105855,108101,217303,223601,233651,243910,278180,329628,381484	Alox12,Cd53,Cd86,Cdh5,Socs1,Coro1a,Cldn2,Cldn5,Ccr5,Dlg1,H2-M3,H2-DMa,H2-T23,Hfe,Icam2,Il1b,Itgal,Ajuba,Kit,Lgals3,Pnp,Ptprc,Rasgrp1,Ccl2,Cxcl12,Spn,Stk10,Tgfb1,Xbp1,Mapk7,Rps3,Il27ra,Pcdh12,Icos,Plek,Nectin3,Cd274,Slc39a8,Tnfaip8l2,Ubash3b,Rhoh,Clec4g,Akna,Nckap1l,Fermt3,Cd300a,Cyrib,Dchs1,Nfkbid,Vsig4,Fat4,Gm5150
6_Member	GO Biological Processes	GO:0022409	positive regulation of cell-cell adhesion	-5.27431	-3.0539	25/265	12524,12703,12721,12774,14991,14998,15040,16176,16408,18950,19264,19419,20296,20737,21803,22433,27050,50931,54167,60533,74734,105855,223601,243910,381484	Cd86,Socs1,Coro1a,Ccr5,H2-M3,H2-DMa,H2-T23,Il1b,Itgal,Pnp,Ptprc,Rasgrp1,Ccl2,Spn,Tgfb1,Xbp1,Rps3,Il27ra,Icos,Cd274,Rhoh,Nckap1l,Cyrib,Nfkbid,Gm5150
6_Member	GO Biological Processes	GO:0045785	positive regulation of cell adhesion	-5.07852	-2.89686	34/436	12524,12703,12721,12774,12977,13132,13731,14991,14998,15040,16176,16408,16542,18081,18950,19264,19419,20296,20315,20737,21803,22433,26903,27050,50931,54167,60533,70450,74734,100952,105855,223601,243910,381484	Cd86,Socs1,Coro1a,Ccr5,Csf1,Dab2,Emp2,H2-M3,H2-DMa,H2-T23,Il1b,Itgal,Kdr,Ninj1,Pnp,Ptprc,Rasgrp1,Ccl2,Cxcl12,Spn,Tgfb1,Xbp1,Dysf,Rps3,Il27ra,Icos,Cd274,Unc13d,Rhoh,Emilin1,Nckap1l,Cyrib,Nfkbid,Gm5150
6_Member	GO Biological Processes	GO:0050672	negative regulation of lymphocyte proliferation	-5.03265	-2.85571	13/88	12229,12524,13383,14130,14991,16331,20737,21803,22177,60533,75863,217303,278180	Btk,Cd86,Dlg1,Fcgr2b,H2-M3,Inpp5d,Spn,Tgfb1,Tyrobp,Cd274,Clec4g,Cd300a,Vsig4
6_Member	GO Biological Processes	GO:0032945	negative regulation of mononuclear cell proliferation	-4.97773	-2.81101	13/89	12229,12524,13383,14130,14991,16331,20737,21803,22177,60533,75863,217303,278180	Btk,Cd86,Dlg1,Fcgr2b,H2-M3,Inpp5d,Spn,Tgfb1,Tyrobp,Cd274,Clec4g,Cd300a,Vsig4
6_Member	GO Biological Processes	GO:0070664	negative regulation of leukocyte proliferation	-4.71512	-2.57769	13/94	12229,12524,13383,14130,14991,16331,20737,21803,22177,60533,75863,217303,278180	Btk,Cd86,Dlg1,Fcgr2b,H2-M3,Inpp5d,Spn,Tgfb1,Tyrobp,Cd274,Clec4g,Cd300a,Vsig4
6_Member	GO Biological Processes	GO:0051251	positive regulation of lymphocyte activation	-4.69706	-2.57203	32/416	12524,12703,12721,14991,14998,15040,16176,16331,16408,18950,19264,19419,20296,20737,20852,21803,22177,22433,26362,27050,50931,54167,56644,58194,60533,74734,105855,223601,237877,243910,381484,619441	Cd86,Socs1,Coro1a,H2-M3,H2-DMa,H2-T23,Il1b,Inpp5d,Itgal,Pnp,Ptprc,Rasgrp1,Ccl2,Spn,Stat6,Tgfb1,Tyrobp,Xbp1,Axl,Rps3,Il27ra,Icos,Clec7a,Sh3kbp1,Cd274,Rhoh,Nckap1l,Cyrib,Atad5,Nfkbid,Gm5150,Tnfsfm13
6_Member	GO Biological Processes	GO:0050867	positive regulation of cell activation	-4.66021	-2.55127	36/496	12524,12703,12721,14991,14998,15040,16176,16331,16408,18783,18950,19264,19419,20296,20737,20852,21803,22177,22433,26362,27007,27050,50931,54167,56193,56644,58194,60533,74734,105855,223601,232801,237877,243910,381484,619441	Cd86,Socs1,Coro1a,H2-M3,H2-DMa,H2-T23,Il1b,Inpp5d,Itgal,Pla2g4a,Pnp,Ptprc,Rasgrp1,Ccl2,Spn,Stat6,Tgfb1,Tyrobp,Xbp1,Axl,Klrk1,Rps3,Il27ra,Icos,Plek,Clec7a,Sh3kbp1,Cd274,Rhoh,Nckap1l,Cyrib,Lilra5,Atad5,Nfkbid,Gm5150,Tnfsfm13
6_Member	GO Biological Processes	GO:1902105	regulation of leukocyte differentiation	-4.50607	-2.43828	26/312	12262,12703,12977,12978,14991,14998,16176,16331,18950,19264,19419,19659,21414,21803,22177,22433,26362,57757,72828,74039,74734,102791,105855,170741,211770,243910	C1qc,Socs1,Csf1,Csf1r,H2-M3,H2-DMa,Il1b,Inpp5d,Pnp,Ptprc,Rasgrp1,Rbp1,Tcf7,Tgfb1,Tyrobp,Xbp1,Axl,Pglyrp2,Ubash3b,Nfam1,Rhoh,Tcta,Nckap1l,Pilrb1,Trib1,Nfkbid
6_Member	GO Biological Processes	GO:1903706	regulation of hemopoiesis	-4.49463	-2.42951	32/426	12262,12703,12977,12978,14991,14998,16176,16331,16542,16909,18950,19264,19411,19419,19659,21414,21803,22177,22433,26362,57757,67017,72828,74039,74734,78926,97165,102791,105855,170741,211770,243910	C1qc,Socs1,Csf1,Csf1r,H2-M3,H2-DMa,Il1b,Inpp5d,Kdr,Lmo2,Pnp,Ptprc,Rarg,Rasgrp1,Rbp1,Tcf7,Tgfb1,Tyrobp,Xbp1,Axl,Pglyrp2,Fam210b,Ubash3b,Nfam1,Rhoh,Gas2l1,Hmgb2,Tcta,Nckap1l,Pilrb1,Trib1,Nfkbid
6_Member	GO Biological Processes	GO:0042129	regulation of T cell proliferation	-4.45937	-2.40217	18/175	12524,12721,13383,14991,15040,16176,16408,16854,18950,19264,20737,21803,27050,50931,60533,75863,105855,278180	Cd86,Coro1a,Dlg1,H2-M3,H2-T23,Il1b,Itgal,Lgals3,Pnp,Ptprc,Spn,Tgfb1,Rps3,Il27ra,Cd274,Clec4g,Nckap1l,Vsig4
6_Member	GO Biological Processes	GO:0022408	negative regulation of cell-cell adhesion	-4.43901	-2.38442	19/192	11684,12524,12703,13383,14991,15216,16854,20315,20737,21803,23939,60533,69769,72828,75863,100182,217303,243910,278180	Alox12,Cd86,Socs1,Dlg1,H2-M3,Hfe,Lgals3,Cxcl12,Spn,Tgfb1,Mapk7,Cd274,Tnfaip8l2,Ubash3b,Clec4g,Akna,Cd300a,Nfkbid,Vsig4
6_Member	GO Biological Processes	GO:0045621	positive regulation of lymphocyte differentiation	-4.31025	-2.26594	14/117	12703,14991,14998,16176,16331,18950,19264,19419,21803,22433,26362,74734,105855,243910	Socs1,H2-M3,H2-DMa,Il1b,Inpp5d,Pnp,Ptprc,Rasgrp1,Tgfb1,Xbp1,Axl,Rhoh,Nckap1l,Nfkbid
6_Member	GO Biological Processes	GO:1902107	positive regulation of leukocyte differentiation	-4.29705	-2.25526	18/180	12703,12977,12978,14991,14998,16176,16331,18950,19264,19419,21803,22177,22433,26362,74734,105855,211770,243910	Socs1,Csf1,Csf1r,H2-M3,H2-DMa,Il1b,Inpp5d,Pnp,Ptprc,Rasgrp1,Tgfb1,Tyrobp,Xbp1,Axl,Rhoh,Nckap1l,Trib1,Nfkbid
6_Member	GO Biological Processes	GO:0030217	T cell differentiation	-4.2781	-2.23883	24/285	12047,12703,14991,14998,16176,16205,16590,17085,18771,18950,19264,19419,20737,20852,21414,21803,22433,30925,68137,74734,94176,103743,105855,243910	Bcl2a1d,Socs1,H2-M3,H2-DMa,Il1b,Gimap1,Kit,Ly9,Pknox1,Pnp,Ptprc,Rasgrp1,Spn,Stat6,Tcf7,Tgfb1,Xbp1,Slamf6,Kdelr1,Rhoh,Dock2,Tmem98,Nckap1l,Nfkbid
6_Member	GO Biological Processes	GO:0002696	positive regulation of leukocyte activation	-4.24153	-2.21464	34/479	12524,12703,12721,14991,14998,15040,16176,16331,16408,18783,18950,19264,19419,20296,20737,20852,21803,22177,22433,26362,27007,27050,50931,54167,56644,58194,60533,74734,105855,223601,237877,243910,381484,619441	Cd86,Socs1,Coro1a,H2-M3,H2-DMa,H2-T23,Il1b,Inpp5d,Itgal,Pla2g4a,Pnp,Ptprc,Rasgrp1,Ccl2,Spn,Stat6,Tgfb1,Tyrobp,Xbp1,Axl,Klrk1,Rps3,Il27ra,Icos,Clec7a,Sh3kbp1,Cd274,Rhoh,Nckap1l,Cyrib,Atad5,Nfkbid,Gm5150,Tnfsfm13
6_Member	GO Biological Processes	GO:1903038	negative regulation of leukocyte cell-cell adhesion	-4.23448	-2.21002	15/134	12524,12703,13383,14991,15216,16854,20315,20737,21803,60533,69769,75863,217303,243910,278180	Cd86,Socs1,Dlg1,H2-M3,Hfe,Lgals3,Cxcl12,Spn,Tgfb1,Cd274,Tnfaip8l2,Clec4g,Cd300a,Nfkbid,Vsig4
6_Member	GO Biological Processes	GO:0050868	negative regulation of T cell activation	-4.10921	-2.12295	14/122	12524,12703,13383,14991,15216,16854,20737,21803,60533,69769,75863,217303,243910,278180	Cd86,Socs1,Dlg1,H2-M3,Hfe,Lgals3,Spn,Tgfb1,Cd274,Tnfaip8l2,Clec4g,Cd300a,Nfkbid,Vsig4
6_Member	GO Biological Processes	GO:1903708	positive regulation of hemopoiesis	-4.00859	-2.04515	20/224	12703,12977,12978,14991,14998,16176,16331,18950,19264,19419,21803,22177,22433,26362,67017,74734,97165,105855,211770,243910	Socs1,Csf1,Csf1r,H2-M3,H2-DMa,Il1b,Inpp5d,Pnp,Ptprc,Rasgrp1,Tgfb1,Tyrobp,Xbp1,Axl,Fam210b,Rhoh,Hmgb2,Nckap1l,Trib1,Nfkbid
6_Member	GO Biological Processes	GO:0042102	positive regulation of T cell proliferation	-3.78957	-1.88147	12/100	12524,12721,15040,16176,16408,18950,19264,20737,27050,50931,60533,105855	Cd86,Coro1a,H2-T23,Il1b,Itgal,Pnp,Ptprc,Spn,Rps3,Il27ra,Cd274,Nckap1l
6_Member	GO Biological Processes	GO:0045582	positive regulation of T cell differentiation	-3.70733	-1.81562	12/102	12703,14991,14998,16176,18950,19264,19419,21803,22433,74734,105855,243910	Socs1,H2-M3,H2-DMa,Il1b,Pnp,Ptprc,Rasgrp1,Tgfb1,Xbp1,Rhoh,Nckap1l,Nfkbid
6_Member	GO Biological Processes	GO:0070665	positive regulation of leukocyte proliferation	-3.6168	-1.73218	15/152	12524,12721,12977,12978,15040,16176,16408,18950,19264,20737,27050,50931,60533,105855,237877	Cd86,Coro1a,Csf1,Csf1r,H2-T23,Il1b,Itgal,Pnp,Ptprc,Spn,Rps3,Il27ra,Cd274,Nckap1l,Atad5
6_Member	GO Biological Processes	GO:0032946	positive regulation of mononuclear cell proliferation	-3.47333	-1.62738	14/140	12524,12721,12977,15040,16176,16408,18950,19264,20737,27050,50931,60533,105855,237877	Cd86,Coro1a,Csf1,H2-T23,Il1b,Itgal,Pnp,Ptprc,Spn,Rps3,Il27ra,Cd274,Nckap1l,Atad5
6_Member	GO Biological Processes	GO:0045619	regulation of lymphocyte differentiation	-3.37557	-1.56364	17/195	12703,14991,14998,16176,16331,18950,19264,19419,21414,21803,22433,26362,57757,74039,74734,105855,243910	Socs1,H2-M3,H2-DMa,Il1b,Inpp5d,Pnp,Ptprc,Rasgrp1,Tcf7,Tgfb1,Xbp1,Axl,Pglyrp2,Nfam1,Rhoh,Nckap1l,Nfkbid
6_Member	GO Biological Processes	GO:0050671	positive regulation of lymphocyte proliferation	-3.021	-1.29392	13/138	12524,12721,15040,16176,16408,18950,19264,20737,27050,50931,60533,105855,237877	Cd86,Coro1a,H2-T23,Il1b,Itgal,Pnp,Ptprc,Spn,Rps3,Il27ra,Cd274,Nckap1l,Atad5
6_Member	GO Biological Processes	GO:0042130	negative regulation of T cell proliferation	-2.45605	-0.905465	8/73	12524,13383,14991,20737,21803,60533,75863,278180	Cd86,Dlg1,H2-M3,Spn,Tgfb1,Cd274,Clec4g,Vsig4
6_Member	GO Biological Processes	GO:0045580	regulation of T cell differentiation	-2.40075	-0.861429	13/162	12703,14991,14998,16176,18950,19264,19419,21414,21803,22433,74734,105855,243910	Socs1,H2-M3,H2-DMa,Il1b,Pnp,Ptprc,Rasgrp1,Tcf7,Tgfb1,Xbp1,Rhoh,Nckap1l,Nfkbid
7_Summary	GO Biological Processes	GO:0002366	leukocyte activation involved in immune response	-10.7449	-7.69805	36/286	11745,12229,12523,12721,13421,14991,16408,16590,16854,17085,17916,18173,19264,19419,20737,20852,21803,22177,22433,26903,26909,28040,30925,50931,57757,70450,74732,75974,94176,103743,217303,234779,237877,243910,378460,619441,14129,14130,14131,15040,96935,21414,56045,56417,15216,16176,142980,230073,327957,12259,12260,12262,14998,16331,54123,12464,18005,18950,22376,27050,68964,69917,106344,108058,108…	Anxa3,Btk,Cd84,Coro1a,Dnase1l3,H2-M3,Itgal,Kit,Lgals3,Ly9,Myo1f,Slc11a1,Ptprc,Rasgrp1,Spn,Stat6,Tgfb1,Tyrobp,Xbp1,Dysf,Exo1,D6Wsu163e,Slamf6,Il27ra,Pglyrp2,Unc13d,Stx11,Dock11,Dock2,Tmem98,Cd300a,Plcg2,Atad5,Nfkbid,Pram1,Tnfsfm13,Fcgr1,Fcgr2b,Fcgr3,H2-T23,Susd4,Tcf7,Samhd1,Adar,Hfe,Il1b,Tlr3,Ddx58,Scimp,C1qa,C1qb,C1qc,H2-DMa,Inpp5d,Irf7,Cct4,Nek2,Pnp,Was,Rps3,Ctc1,Nabp2,Rfc4,Camk2d,Stn1,Arrb2,Spi…
7_Member	GO Biological Processes	GO:0002366	leukocyte activation involved in immune response	-10.7449	-7.69805	36/286	11745,12229,12523,12721,13421,14991,16408,16590,16854,17085,17916,18173,19264,19419,20737,20852,21803,22177,22433,26903,26909,28040,30925,50931,57757,70450,74732,75974,94176,103743,217303,234779,237877,243910,378460,619441	Anxa3,Btk,Cd84,Coro1a,Dnase1l3,H2-M3,Itgal,Kit,Lgals3,Ly9,Myo1f,Slc11a1,Ptprc,Rasgrp1,Spn,Stat6,Tgfb1,Tyrobp,Xbp1,Dysf,Exo1,D6Wsu163e,Slamf6,Il27ra,Pglyrp2,Unc13d,Stx11,Dock11,Dock2,Tmem98,Cd300a,Plcg2,Atad5,Nfkbid,Pram1,Tnfsfm13
7_Member	GO Biological Processes	GO:0002263	cell activation involved in immune response	-10.5697	-7.57114	36/290	11745,12229,12523,12721,13421,14991,16408,16590,16854,17085,17916,18173,19264,19419,20737,20852,21803,22177,22433,26903,26909,28040,30925,50931,57757,70450,74732,75974,94176,103743,217303,234779,237877,243910,378460,619441	Anxa3,Btk,Cd84,Coro1a,Dnase1l3,H2-M3,Itgal,Kit,Lgals3,Ly9,Myo1f,Slc11a1,Ptprc,Rasgrp1,Spn,Stat6,Tgfb1,Tyrobp,Xbp1,Dysf,Exo1,D6Wsu163e,Slamf6,Il27ra,Pglyrp2,Unc13d,Stx11,Dock11,Dock2,Tmem98,Cd300a,Plcg2,Atad5,Nfkbid,Pram1,Tnfsfm13
7_Member	GO Biological Processes	GO:0002285	lymphocyte activation involved in immune response	-6.22003	-3.90176	23/204	12721,14991,16408,16854,17085,18173,19264,20737,20852,21803,22433,26909,30925,50931,57757,70450,74732,75974,103743,234779,237877,243910,619441	Coro1a,H2-M3,Itgal,Lgals3,Ly9,Slc11a1,Ptprc,Spn,Stat6,Tgfb1,Xbp1,Exo1,Slamf6,Il27ra,Pglyrp2,Unc13d,Stx11,Dock11,Tmem98,Plcg2,Atad5,Nfkbid,Tnfsfm13
7_Member	GO Biological Processes	GO:0002712	regulation of B cell mediated immunity	-5.51418	-3.27826	12/68	12229,14129,14130,14131,15040,19264,20852,21803,50931,96935,237877,619441	Btk,Fcgr1,Fcgr2b,Fcgr3,H2-T23,Ptprc,Stat6,Tgfb1,Il27ra,Susd4,Atad5,Tnfsfm13
7_Member	GO Biological Processes	GO:0002889	regulation of immunoglobulin mediated immune response	-5.51418	-3.27826	12/68	12229,14129,14130,14131,15040,19264,20852,21803,50931,96935,237877,619441	Btk,Fcgr1,Fcgr2b,Fcgr3,H2-T23,Ptprc,Stat6,Tgfb1,Il27ra,Susd4,Atad5,Tnfsfm13
7_Member	GO Biological Processes	GO:0002714	positive regulation of B cell mediated immunity	-4.14109	-2.14708	9/53	12229,14129,14131,15040,19264,20852,21803,237877,619441	Btk,Fcgr1,Fcgr3,H2-T23,Ptprc,Stat6,Tgfb1,Atad5,Tnfsfm13
7_Member	GO Biological Processes	GO:0002891	positive regulation of immunoglobulin mediated immune response	-4.14109	-2.14708	9/53	12229,14129,14131,15040,19264,20852,21803,237877,619441	Btk,Fcgr1,Fcgr3,H2-T23,Ptprc,Stat6,Tgfb1,Atad5,Tnfsfm13
7_Member	GO Biological Processes	GO:0002200	somatic diversification of immune receptors	-3.39454	-1.57662	10/80	19264,20852,21414,21803,26909,50931,56045,56417,237877,619441	Ptprc,Stat6,Tcf7,Tgfb1,Exo1,Il27ra,Samhd1,Adar,Atad5,Tnfsfm13
7_Member	GO Biological Processes	GO:0002700	regulation of production of molecular mediator of immune response	-3.37604	-1.56364	15/160	14130,14991,15040,15216,16176,19264,20852,21803,22433,50931,142980,230073,237877,327957,619441	Fcgr2b,H2-M3,H2-T23,Hfe,Il1b,Ptprc,Stat6,Tgfb1,Xbp1,Il27ra,Tlr3,Ddx58,Atad5,Scimp,Tnfsfm13
7_Member	GO Biological Processes	GO:0002312	B cell activation involved in immune response	-3.06304	-1.3172	10/88	19264,20852,21803,22433,26909,50931,75974,234779,237877,619441	Ptprc,Stat6,Tgfb1,Xbp1,Exo1,Il27ra,Dock11,Plcg2,Atad5,Tnfsfm13
7_Member	GO Biological Processes	GO:0019724	B cell mediated immunity	-2.97613	-1.26132	20/269	12229,12259,12260,12262,14129,14130,14131,14991,14998,15040,16331,19264,20852,21803,26909,50931,54123,96935,237877,619441	Btk,C1qa,C1qb,C1qc,Fcgr1,Fcgr2b,Fcgr3,H2-M3,H2-DMa,H2-T23,Inpp5d,Ptprc,Stat6,Tgfb1,Exo1,Il27ra,Irf7,Susd4,Atad5,Tnfsfm13
7_Member	GO Biological Processes	GO:0002702	positive regulation of production of molecular mediator of immune response	-2.88114	-1.1949	11/109	14991,15040,16176,19264,20852,21803,22433,230073,237877,327957,619441	H2-M3,H2-T23,Il1b,Ptprc,Stat6,Tgfb1,Xbp1,Ddx58,Atad5,Scimp,Tnfsfm13
7_Member	GO Biological Processes	GO:0002637	regulation of immunoglobulin production	-2.81777	-1.15005	9/79	14130,15040,19264,20852,21803,22433,50931,237877,619441	Fcgr2b,H2-T23,Ptprc,Stat6,Tgfb1,Xbp1,Il27ra,Atad5,Tnfsfm13
7_Member	GO Biological Processes	GO:0051054	positive regulation of DNA metabolic process	-2.76943	-1.10947	19/260	11745,12464,18005,18950,19264,20852,21803,22376,27050,68964,69917,106344,108058,108689,216869,224008,237877,320209,619441	Anxa3,Cct4,Nek2,Pnp,Ptprc,Stat6,Tgfb1,Was,Rps3,Ctc1,Nabp2,Rfc4,Camk2d,Stn1,Arrb2,Spidr,Atad5,Ddx11,Tnfsfm13
7_Member	GO Biological Processes	GO:0002639	positive regulation of immunoglobulin production	-2.71942	-1.0816	7/52	15040,19264,20852,21803,22433,237877,619441	H2-T23,Ptprc,Stat6,Tgfb1,Xbp1,Atad5,Tnfsfm13
7_Member	GO Biological Processes	GO:0016064	immunoglobulin mediated immune response	-2.67534	-1.05699	19/265	12229,12259,12260,12262,14129,14130,14131,14998,15040,16331,19264,20852,21803,26909,50931,54123,96935,237877,619441	Btk,C1qa,C1qb,C1qc,Fcgr1,Fcgr2b,Fcgr3,H2-DMa,H2-T23,Inpp5d,Ptprc,Stat6,Tgfb1,Exo1,Il27ra,Irf7,Susd4,Atad5,Tnfsfm13
7_Member	GO Biological Processes	GO:0006310	DNA recombination	-2.62401	-1.01859	20/288	17215,17216,17217,17218,19264,19691,20852,21414,21803,22376,26909,50708,50931,56045,69917,97165,224008,237877,381196,619441	Mcm3,Mcm2,Mcm4,Mcm5,Ptprc,Recql,Stat6,Tcf7,Tgfb1,Was,Exo1,H1f2,Il27ra,Samhd1,Nabp2,Hmgb2,Spidr,Atad5,Gm960,Tnfsfm13
7_Member	GO Biological Processes	GO:0002381	immunoglobulin production involved in immunoglobulin mediated immune response	-2.57065	-0.980865	8/70	12229,19264,20852,21803,26909,50931,237877,619441	Btk,Ptprc,Stat6,Tgfb1,Exo1,Il27ra,Atad5,Tnfsfm13
7_Member	GO Biological Processes	GO:0016445	somatic diversification of immunoglobulins	-2.57065	-0.980865	8/70	19264,20852,21803,26909,50931,56045,237877,619441	Ptprc,Stat6,Tgfb1,Exo1,Il27ra,Samhd1,Atad5,Tnfsfm13
7_Member	GO Biological Processes	GO:0045191	regulation of isotype switching	-2.53226	-0.966212	6/42	19264,20852,21803,50931,237877,619441	Ptprc,Stat6,Tgfb1,Il27ra,Atad5,Tnfsfm13
7_Member	GO Biological Processes	GO:0002562	somatic diversification of immune receptors via germline recombination within a single locus	-2.4935	-0.933031	8/72	19264,20852,21414,21803,26909,50931,237877,619441	Ptprc,Stat6,Tcf7,Tgfb1,Exo1,Il27ra,Atad5,Tnfsfm13
7_Member	GO Biological Processes	GO:0016444	somatic cell DNA recombination	-2.4935	-0.933031	8/72	19264,20852,21414,21803,26909,50931,237877,619441	Ptprc,Stat6,Tcf7,Tgfb1,Exo1,Il27ra,Atad5,Tnfsfm13
7_Member	GO Biological Processes	GO:0002204	somatic recombination of immunoglobulin genes involved in immune response	-2.44452	-0.899601	7/58	19264,20852,21803,26909,50931,237877,619441	Ptprc,Stat6,Tgfb1,Exo1,Il27ra,Atad5,Tnfsfm13
7_Member	GO Biological Processes	GO:0002208	somatic diversification of immunoglobulins involved in immune response	-2.44452	-0.899601	7/58	19264,20852,21803,26909,50931,237877,619441	Ptprc,Stat6,Tgfb1,Exo1,Il27ra,Atad5,Tnfsfm13
7_Member	GO Biological Processes	GO:0045190	isotype switching	-2.44452	-0.899601	7/58	19264,20852,21803,26909,50931,237877,619441	Ptprc,Stat6,Tgfb1,Exo1,Il27ra,Atad5,Tnfsfm13
7_Member	GO Biological Processes	GO:0045830	positive regulation of isotype switching	-2.3572	-0.835764	5/32	19264,20852,21803,237877,619441	Ptprc,Stat6,Tgfb1,Atad5,Tnfsfm13
7_Member	GO Biological Processes	GO:0051052	regulation of DNA metabolic process	-2.34779	-0.827119	27/456	11482,11745,12464,18005,18950,19264,20852,21803,22376,27050,50708,50931,54380,63830,66911,68149,68964,69917,70640,106344,108058,108689,216869,224008,237877,320209,619441	Acvrl1,Anxa3,Cct4,Nek2,Pnp,Ptprc,Stat6,Tgfb1,Was,Rps3,H1f2,Il27ra,Smarcal1,Kcnq1ot1,Nudt16l1,Otub2,Ctc1,Nabp2,Dcp2,Rfc4,Camk2d,Stn1,Arrb2,Spidr,Atad5,Ddx11,Tnfsfm13
7_Member	GO Biological Processes	GO:0045911	positive regulation of DNA recombination	-2.28388	-0.776436	6/47	19264,20852,21803,22376,237877,619441	Ptprc,Stat6,Tgfb1,Was,Atad5,Tnfsfm13
7_Member	GO Biological Processes	GO:0016447	somatic recombination of immunoglobulin gene segments	-2.24345	-0.750755	7/63	19264,20852,21803,26909,50931,237877,619441	Ptprc,Stat6,Tgfb1,Exo1,Il27ra,Atad5,Tnfsfm13
8_Summary	GO Biological Processes	GO:0034341	response to interferon-gamma	-10.3364	-7.38428	24/137	12362,12703,14528,15018,15944,17533,17913,18173,20296,20303,20305,20821,22376,53330,54396,56221,66102,68713,74732,76074,104252,213002,229898,634650	Casp1,Socs1,Gch1,H2-Q7,Irgm1,Mrc1,Myo1c,Slc11a1,Ccl2,Ccl4,Ccl6,Trim21,Was,Vamp4,Irgm2,Ccl24,Cxcl16,Ifitm1,Stx11,Gbp8,Cdc42ep2,Ifitm6,Gbp5,Gbp11
8_Member	GO Biological Processes	GO:0034341	response to interferon-gamma	-10.3364	-7.38428	24/137	12362,12703,14528,15018,15944,17533,17913,18173,20296,20303,20305,20821,22376,53330,54396,56221,66102,68713,74732,76074,104252,213002,229898,634650	Casp1,Socs1,Gch1,H2-Q7,Irgm1,Mrc1,Myo1c,Slc11a1,Ccl2,Ccl4,Ccl6,Trim21,Was,Vamp4,Irgm2,Ccl24,Cxcl16,Ifitm1,Stx11,Gbp8,Cdc42ep2,Ifitm6,Gbp5,Gbp11
8_Member	GO Biological Processes	GO:0071346	cellular response to interferon-gamma	-7.18501	-4.66357	18/114	12362,12703,15018,15944,17533,17913,20296,20303,20305,22376,53330,54396,56221,74732,76074,104252,229898,634650	Casp1,Socs1,H2-Q7,Irgm1,Mrc1,Myo1c,Ccl2,Ccl4,Ccl6,Was,Vamp4,Irgm2,Ccl24,Stx11,Gbp8,Cdc42ep2,Gbp5,Gbp11
9_Summary	GO Biological Processes	GO:0006897	endocytosis	-8.38099	-5.5808	60/777	11745,11947,12721,13057,13132,13169,13859,14129,14130,14131,15114,15216,16154,16176,16408,16443,16854,17289,17533,17970,18173,19128,19264,20288,20296,20401,20612,21803,22177,23790,26362,26903,51811,53330,54598,56644,58194,64933,66102,67300,70450,74734,94176,104759,105855,106393,106572,110355,110794,192188,216869,217303,232201,233571,234779,240055,320253,320435,381484,668218,12523,18783,19339,2096…	Anxa3,Atp5b,Coro1a,Cyba,Dab2,Dbnl,Eps15l1,Fcgr1,Fcgr2b,Fcgr3,Hap1,Hfe,Il10ra,Il1b,Itgal,Itsn1,Lgals3,Mertk,Mrc1,Ncf2,Slc11a1,Pros1,Ptprc,Msr1,Ccl2,Sh3bp1,Siglec1,Tgfb1,Tyrobp,Coro1c,Axl,Dysf,Clec4f,Vamp4,Calcrl,Clec7a,Sh3kbp1,Ap3m2,Cxcl16,Cltc,Unc13d,Rhoh,Dock2,Pld4,Nckap1l,Srl,Rab31,Grk2,Cebpe,Stab2,Arrb2,Cd300a,Arhgap25,P2ry6,Plcg2,Neurl1b,Marchf3,Rinl,Gm5150,Bin2,Cd84,Pla2g4a,Rab3a,Sdc1,Unc13b…
9_Member	GO Biological Processes	GO:0006897	endocytosis	-8.38099	-5.5808	60/777	11745,11947,12721,13057,13132,13169,13859,14129,14130,14131,15114,15216,16154,16176,16408,16443,16854,17289,17533,17970,18173,19128,19264,20288,20296,20401,20612,21803,22177,23790,26362,26903,51811,53330,54598,56644,58194,64933,66102,67300,70450,74734,94176,104759,105855,106393,106572,110355,110794,192188,216869,217303,232201,233571,234779,240055,320253,320435,381484,668218	Anxa3,Atp5b,Coro1a,Cyba,Dab2,Dbnl,Eps15l1,Fcgr1,Fcgr2b,Fcgr3,Hap1,Hfe,Il10ra,Il1b,Itgal,Itsn1,Lgals3,Mertk,Mrc1,Ncf2,Slc11a1,Pros1,Ptprc,Msr1,Ccl2,Sh3bp1,Siglec1,Tgfb1,Tyrobp,Coro1c,Axl,Dysf,Clec4f,Vamp4,Calcrl,Clec7a,Sh3kbp1,Ap3m2,Cxcl16,Cltc,Unc13d,Rhoh,Dock2,Pld4,Nckap1l,Srl,Rab31,Grk2,Cebpe,Stab2,Arrb2,Cd300a,Arhgap25,P2ry6,Plcg2,Neurl1b,Marchf3,Rinl,Gm5150,Bin2
9_Member	GO Biological Processes	GO:0050764	regulation of phagocytosis	-7.24572	-4.7008	18/113	13057,14129,14130,14131,16176,17289,18173,19128,19264,20296,21803,26903,56644,94176,105855,106572,217303,381484	Cyba,Fcgr1,Fcgr2b,Fcgr3,Il1b,Mertk,Slc11a1,Pros1,Ptprc,Ccl2,Tgfb1,Dysf,Clec7a,Dock2,Nckap1l,Rab31,Cd300a,Gm5150
9_Member	GO Biological Processes	GO:0006909	phagocytosis	-7.0203	-4.54233	34/358	11745,12721,13057,14129,14130,14131,16176,16408,17289,17970,18173,19128,19264,20288,20296,20401,21803,22177,23790,26362,26903,56644,70450,74734,94176,104759,105855,106572,110794,217303,232201,233571,381484,668218	Anxa3,Coro1a,Cyba,Fcgr1,Fcgr2b,Fcgr3,Il1b,Itgal,Mertk,Ncf2,Slc11a1,Pros1,Ptprc,Msr1,Ccl2,Sh3bp1,Tgfb1,Tyrobp,Coro1c,Axl,Dysf,Clec7a,Unc13d,Rhoh,Dock2,Pld4,Nckap1l,Rab31,Cebpe,Cd300a,Arhgap25,P2ry6,Gm5150,Bin2
9_Member	GO Biological Processes	GO:0050766	positive regulation of phagocytosis	-6.81199	-4.39201	15/84	13057,14129,14130,14131,16176,17289,18173,19128,19264,20296,56644,94176,105855,106572,381484	Cyba,Fcgr1,Fcgr2b,Fcgr3,Il1b,Mertk,Slc11a1,Pros1,Ptprc,Ccl2,Clec7a,Dock2,Nckap1l,Rab31,Gm5150
9_Member	GO Biological Processes	GO:0045807	positive regulation of endocytosis	-5.74375	-3.47928	21/186	13057,13132,14129,14130,14131,15216,16176,16443,17289,18173,19128,19264,20296,26362,56644,94176,105855,106572,216869,234779,381484	Cyba,Dab2,Fcgr1,Fcgr2b,Fcgr3,Hfe,Il1b,Itsn1,Mertk,Slc11a1,Pros1,Ptprc,Ccl2,Axl,Clec7a,Dock2,Nckap1l,Rab31,Arrb2,Plcg2,Gm5150
9_Member	GO Biological Processes	GO:0030100	regulation of endocytosis	-5.07727	-2.89686	27/307	13057,13132,14129,14130,14131,15114,15216,16176,16443,16854,17289,18173,19128,19264,20296,21803,26362,26903,53330,56644,94176,105855,106572,216869,217303,234779,381484	Cyba,Dab2,Fcgr1,Fcgr2b,Fcgr3,Hap1,Hfe,Il1b,Itsn1,Lgals3,Mertk,Slc11a1,Pros1,Ptprc,Ccl2,Tgfb1,Axl,Dysf,Vamp4,Clec7a,Dock2,Nckap1l,Rab31,Arrb2,Cd300a,Plcg2,Gm5150
9_Member	GO Biological Processes	GO:0060627	regulation of vesicle-mediated transport	-4.6753	-2.55935	41/596	12523,12721,13057,13132,14129,14130,14131,15114,15216,16176,16443,16854,17289,18173,18783,19128,19264,19339,20296,20969,21803,22249,26362,26903,28040,53330,56644,66700,70450,71116,94176,105855,106572,216869,217303,228359,234779,235442,378460,380752,381484	Cd84,Coro1a,Cyba,Dab2,Fcgr1,Fcgr2b,Fcgr3,Hap1,Hfe,Il1b,Itsn1,Lgals3,Mertk,Slc11a1,Pla2g4a,Pros1,Ptprc,Rab3a,Ccl2,Sdc1,Tgfb1,Unc13b,Axl,Dysf,D6Wsu163e,Vamp4,Clec7a,Chmp3,Unc13d,Stx18,Dock2,Nckap1l,Rab31,Arrb2,Cd300a,Arhgap1,Plcg2,Rab8b,Pram1,Eipr1,Gm5150
10_Summary	Reactome Gene Sets	R-MMU-6798695	Neutrophil degranulation	-8.00283	-5.24403	45/514	12508,12514,12796,13030,13040,13057,13058,13169,13586,13587,14130,14133,14276,14667,14991,15007,15018,15040,17105,18173,18746,18950,19264,19339,20719,20868,22177,23912,26364,66848,69810,70450,72512,74039,93725,94176,102595,105855,106572,117586,208795,231507,232413,232801,381484	Cd53,Cd68,Camp,Ctsb,Ctss,Cyba,Cybb,Dbnl,Ear1,Ear2,Fcgr2b,Fcna,Folr2,Gm2a,H2-M3,H2-Q10,H2-Q7,H2-T23,Lyz2,Slc11a1,Pkm,Pnp,Ptprc,Rab3a,Serpinb6a,Stk10,Tyrobp,Rhof,Adgre5,Fuca2,Clec4b1,Unc13d,Sting1,Nfam1,Ear10,Dock2,Plekho2,Nckap1l,Rab31,A1bg,Tmem63a,Plac8,Clec12a,Lilra5,Gm5150
10_Member	Reactome Gene Sets	R-MMU-6798695	Neutrophil degranulation	-8.00283	-5.24403	45/514	12508,12514,12796,13030,13040,13057,13058,13169,13586,13587,14130,14133,14276,14667,14991,15007,15018,15040,17105,18173,18746,18950,19264,19339,20719,20868,22177,23912,26364,66848,69810,70450,72512,74039,93725,94176,102595,105855,106572,117586,208795,231507,232413,232801,381484	Cd53,Cd68,Camp,Ctsb,Ctss,Cyba,Cybb,Dbnl,Ear1,Ear2,Fcgr2b,Fcna,Folr2,Gm2a,H2-M3,H2-Q10,H2-Q7,H2-T23,Lyz2,Slc11a1,Pkm,Pnp,Ptprc,Rab3a,Serpinb6a,Stk10,Tyrobp,Rhof,Adgre5,Fuca2,Clec4b1,Unc13d,Sting1,Nfam1,Ear10,Dock2,Plekho2,Nckap1l,Rab31,A1bg,Tmem63a,Plac8,Clec12a,Lilra5,Gm5150
11_Summary	KEGG Pathway	ko04380	Osteoclast differentiation	-7.71504	-5.06098	20/130	12229,12703,12977,12978,13057,13058,14129,14130,14131,14728,15980,16176,16822,17970,21803,21934,22177,54721,232801,234779,14998,17357,12721,12796,13040,16154,17533,56644,108058	Btk,Socs1,Csf1,Csf1r,Cyba,Cybb,Fcgr1,Fcgr2b,Fcgr3,Lilrb4a,Ifngr2,Il1b,Lcp2,Ncf2,Tgfb1,Tnfrsf11a,Tyrobp,Tyk2,Lilra5,Plcg2,H2-DMa,Marcksl1,Coro1a,Camp,Ctss,Il10ra,Mrc1,Clec7a,Camk2d
11_Member	KEGG Pathway	ko04380	Osteoclast differentiation	-7.71504	-5.06098	20/130	12229,12703,12977,12978,13057,13058,14129,14130,14131,14728,15980,16176,16822,17970,21803,21934,22177,54721,232801,234779	Btk,Socs1,Csf1,Csf1r,Cyba,Cybb,Fcgr1,Fcgr2b,Fcgr3,Lilrb4a,Ifngr2,Il1b,Lcp2,Ncf2,Tgfb1,Tnfrsf11a,Tyrobp,Tyk2,Lilra5,Plcg2
11_Member	KEGG Pathway	mmu04380	Osteoclast differentiation	-7.59968	-5.01257	20/132	12229,12703,12977,12978,13057,13058,14129,14130,14131,14728,15980,16176,16822,17970,21803,21934,22177,54721,232801,234779	Btk,Socs1,Csf1,Csf1r,Cyba,Cybb,Fcgr1,Fcgr2b,Fcgr3,Lilrb4a,Ifngr2,Il1b,Lcp2,Ncf2,Tgfb1,Tnfrsf11a,Tyrobp,Tyk2,Lilra5,Plcg2
11_Member	KEGG Pathway	ko05140	Leishmaniasis	-3.39151	-1.57659	9/66	13057,14129,14131,14998,15980,16176,17357,17970,21803	Cyba,Fcgr1,Fcgr3,H2-DMa,Ifngr2,Il1b,Marcksl1,Ncf2,Tgfb1
11_Member	KEGG Pathway	mmu05140	Leishmaniasis	-3.15389	-1.38354	9/71	13057,14129,14131,14998,15980,16176,17357,17970,21803	Cyba,Fcgr1,Fcgr3,H2-DMa,Ifngr2,Il1b,Marcksl1,Ncf2,Tgfb1
11_Member	KEGG Pathway	ko05152	Tuberculosis	-2.46485	-0.912636	14/178	12721,12796,13040,14129,14130,14131,14998,15980,16154,16176,17533,21803,56644,108058	Coro1a,Camp,Ctss,Fcgr1,Fcgr2b,Fcgr3,H2-DMa,Ifngr2,Il10ra,Il1b,Mrc1,Tgfb1,Clec7a,Camk2d
11_Member	KEGG Pathway	mmu05152	Tuberculosis	-2.25502	-0.760181	14/188	12721,12796,13040,14129,14130,14131,14998,15980,16154,16176,17533,21803,56644,108058	Coro1a,Camp,Ctss,Fcgr1,Fcgr2b,Fcgr3,H2-DMa,Ifngr2,Il10ra,Il1b,Mrc1,Tgfb1,Clec7a,Camk2d
12_Summary	GO Biological Processes	GO:0050777	negative regulation of immune response	-7.60592	-5.01257	22/158	12523,14130,14775,14991,15040,15216,16331,16854,19264,20737,20852,21354,21803,50931,56045,56417,57757,75863,96935,216869,217303,278180,14998,16176	Cd84,Fcgr2b,Gpx1,H2-M3,H2-T23,Hfe,Inpp5d,Lgals3,Ptprc,Spn,Stat6,Tap1,Tgfb1,Il27ra,Samhd1,Adar,Pglyrp2,Clec4g,Susd4,Arrb2,Cd300a,Vsig4,H2-DMa,Il1b
12_Member	GO Biological Processes	GO:0050777	negative regulation of immune response	-7.60592	-5.01257	22/158	12523,14130,14775,14991,15040,15216,16331,16854,19264,20737,20852,21354,21803,50931,56045,56417,57757,75863,96935,216869,217303,278180	Cd84,Fcgr2b,Gpx1,H2-M3,H2-T23,Hfe,Inpp5d,Lgals3,Ptprc,Spn,Stat6,Tap1,Tgfb1,Il27ra,Samhd1,Adar,Pglyrp2,Clec4g,Susd4,Arrb2,Cd300a,Vsig4
12_Member	GO Biological Processes	GO:0002704	negative regulation of leukocyte mediated immunity	-6.46581	-4.07499	12/56	12523,14130,14991,15040,15216,19264,20737,21354,75863,96935,216869,217303	Cd84,Fcgr2b,H2-M3,H2-T23,Hfe,Ptprc,Spn,Tap1,Clec4g,Susd4,Arrb2,Cd300a
12_Member	GO Biological Processes	GO:0002707	negative regulation of lymphocyte mediated immunity	-5.5453	-3.29738	10/46	14130,14991,15040,15216,19264,20737,21354,75863,96935,216869	Fcgr2b,H2-M3,H2-T23,Hfe,Ptprc,Spn,Tap1,Clec4g,Susd4,Arrb2
12_Member	GO Biological Processes	GO:0002698	negative regulation of immune effector process	-4.82841	-2.67168	16/134	12523,14130,14991,15040,15216,16854,19264,20737,21354,21803,57757,75863,96935,216869,217303,278180	Cd84,Fcgr2b,H2-M3,H2-T23,Hfe,Lgals3,Ptprc,Spn,Tap1,Tgfb1,Pglyrp2,Clec4g,Susd4,Arrb2,Cd300a,Vsig4
12_Member	GO Biological Processes	GO:0002823	negative regulation of adaptive immune response based on somatic recombination of immune receptors built from immunoglobulin superfamily domains	-4.108	-2.12295	8/42	14130,14991,15216,19264,20737,50931,75863,96935	Fcgr2b,H2-M3,Hfe,Ptprc,Spn,Il27ra,Clec4g,Susd4
12_Member	GO Biological Processes	GO:0002820	negative regulation of adaptive immune response	-3.74807	-1.84734	8/47	14130,14991,15216,19264,20737,50931,75863,96935	Fcgr2b,H2-M3,Hfe,Ptprc,Spn,Il27ra,Clec4g,Susd4
12_Member	GO Biological Processes	GO:0002710	negative regulation of T cell mediated immunity	-3.4357	-1.5982	5/19	14991,15216,19264,20737,75863	H2-M3,Hfe,Ptprc,Spn,Clec4g
12_Member	GO Biological Processes	GO:0002920	regulation of humoral immune response	-2.82274	-1.15074	6/37	14130,14998,16176,19264,96935,278180	Fcgr2b,H2-DMa,Il1b,Ptprc,Susd4,Vsig4
12_Member	GO Biological Processes	GO:0002921	negative regulation of humoral immune response	-2.26656	-0.768841	3/11	14130,96935,278180	Fcgr2b,Susd4,Vsig4
12_Member	GO Biological Processes	GO:0002923	regulation of humoral immune response mediated by circulating immunoglobulin	-2.26656	-0.768841	3/11	14130,19264,96935	Fcgr2b,Ptprc,Susd4
13_Summary	GO Biological Processes	GO:0051607	defense response to virus	-7.21006	-4.68093	27/239	12524,15945,15958,15980,16176,19264,20737,23960,27041,27056,54123,56045,56417,67775,68713,70450,71586,71956,72512,94094,142980,170744,213002,230073,246730,276950,384309,54396,76933,11745,12796,13057,14129,14991,15040,17105,17916,18173,21803,22249,27007,50931,56620,57757,60440,74481,76074,78416,97165,110794,192188,231507,634650	Cd86,Cxcl10,Ifit2,Ifngr2,Il1b,Ptprc,Spn,Oas1g,G3bp1,Irf5,Irf7,Samhd1,Adar,Rtp4,Ifitm1,Unc13d,Ifih1,Rnf135,Sting1,Trim34a,Tlr3,Tlr8,Ifitm6,Ddx58,Oas1a,Slfn8,Trim56,Irgm2,Ifi27l2a,Anxa3,Camp,Cyba,Fcgr1,H2-M3,H2-T23,Lyz2,Myo1f,Slc11a1,Tgfb1,Unc13b,Klrk1,Il27ra,Clec4n,Pglyrp2,Iigp1,Batf2,Gbp8,Rnase6,Hmgb2,Cebpe,Stab2,Plac8,Gbp11
13_Member	GO Biological Processes	GO:0051607	defense response to virus	-7.21006	-4.68093	27/239	12524,15945,15958,15980,16176,19264,20737,23960,27041,27056,54123,56045,56417,67775,68713,70450,71586,71956,72512,94094,142980,170744,213002,230073,246730,276950,384309	Cd86,Cxcl10,Ifit2,Ifngr2,Il1b,Ptprc,Spn,Oas1g,G3bp1,Irf5,Irf7,Samhd1,Adar,Rtp4,Ifitm1,Unc13d,Ifih1,Rnf135,Sting1,Trim34a,Tlr3,Tlr8,Ifitm6,Ddx58,Oas1a,Slfn8,Trim56
13_Member	GO Biological Processes	GO:0009615	response to virus	-6.67276	-4.27626	29/286	12524,15945,15958,15980,16176,19264,20737,23960,27041,27056,54123,54396,56045,56417,67775,68713,70450,71586,71956,72512,76933,94094,142980,170744,213002,230073,246730,276950,384309	Cd86,Cxcl10,Ifit2,Ifngr2,Il1b,Ptprc,Spn,Oas1g,G3bp1,Irf5,Irf7,Irgm2,Samhd1,Adar,Rtp4,Ifitm1,Unc13d,Ifih1,Rnf135,Sting1,Ifi27l2a,Trim34a,Tlr3,Tlr8,Ifitm6,Ddx58,Oas1a,Slfn8,Trim56
13_Member	GO Biological Processes	GO:0098542	defense response to other organism	-6.43206	-4.05238	52/719	11745,12524,12796,13057,14129,14991,15040,15945,15958,15980,16176,17105,17916,18173,19264,20737,21803,22249,23960,27007,27041,27056,50931,54123,54396,56045,56417,56620,57757,60440,67775,68713,70450,71586,71956,72512,74481,76074,78416,94094,97165,110794,142980,170744,192188,213002,230073,231507,246730,276950,384309,634650	Anxa3,Cd86,Camp,Cyba,Fcgr1,H2-M3,H2-T23,Cxcl10,Ifit2,Ifngr2,Il1b,Lyz2,Myo1f,Slc11a1,Ptprc,Spn,Tgfb1,Unc13b,Oas1g,Klrk1,G3bp1,Irf5,Il27ra,Irf7,Irgm2,Samhd1,Adar,Clec4n,Pglyrp2,Iigp1,Rtp4,Ifitm1,Unc13d,Ifih1,Rnf135,Sting1,Batf2,Gbp8,Rnase6,Trim34a,Hmgb2,Cebpe,Tlr3,Tlr8,Stab2,Ifitm6,Ddx58,Plac8,Oas1a,Slfn8,Trim56,Gbp11
14_Summary	Reactome Gene Sets	R-MMU-109582	Hemostasis	-6.88488	-4.45267	42/505	11933,12343,12506,12523,13449,14069,14696,14710,15160,16331,16439,16822,17289,18783,19039,19073,19128,19419,20540,20719,20737,20969,20970,21390,21803,50934,56193,56541,56760,75974,94176,97114,108101,110033,117586,216869,223601,228139,234779,319148,319154,381484	Atp1b3,Capza2,Cd48,Cd84,Dok2,F8,Gnb4,Gngt2,Serpind1,Inpp5d,Itpr2,Lcp2,Mertk,Pla2g4a,Lgals3bp,Srgn,Pros1,Rasgrp1,Slc7a7,Serpinb6a,Spn,Sdc1,Sdc3,Tbxa2r,Tgfb1,Slc7a8,Plek,Habp4,Clec1b,Dock11,Dock2,H3c15,Fermt3,Kif22,A1bg,Arrb2,Cyrib,P2rx3,Plcg2,H3c3,H3c13,Gm5150
14_Member	Reactome Gene Sets	R-MMU-109582	Hemostasis	-6.88488	-4.45267	42/505	11933,12343,12506,12523,13449,14069,14696,14710,15160,16331,16439,16822,17289,18783,19039,19073,19128,19419,20540,20719,20737,20969,20970,21390,21803,50934,56193,56541,56760,75974,94176,97114,108101,110033,117586,216869,223601,228139,234779,319148,319154,381484	Atp1b3,Capza2,Cd48,Cd84,Dok2,F8,Gnb4,Gngt2,Serpind1,Inpp5d,Itpr2,Lcp2,Mertk,Pla2g4a,Lgals3bp,Srgn,Pros1,Rasgrp1,Slc7a7,Serpinb6a,Spn,Sdc1,Sdc3,Tbxa2r,Tgfb1,Slc7a8,Plek,Habp4,Clec1b,Dock11,Dock2,H3c15,Fermt3,Kif22,A1bg,Arrb2,Cyrib,P2rx3,Plcg2,H3c3,H3c13,Gm5150
14_Member	Reactome Gene Sets	R-MMU-202733	Cell surface interactions at the vascular wall	-4.70432	-2.57372	14/108	11933,12506,12523,13449,16331,17289,19128,20540,20737,20969,20970,21803,50934,381484	Atp1b3,Cd48,Cd84,Dok2,Inpp5d,Mertk,Pros1,Slc7a7,Spn,Sdc1,Sdc3,Tgfb1,Slc7a8,Gm5150
14_Member	Reactome Gene Sets	R-MMU-210991	Basigin interactions	-2.13924	-0.688003	4/23	11933,20540,20737,50934	Atp1b3,Slc7a7,Spn,Slc7a8
15_Summary	GO Biological Processes	GO:0046631	alpha-beta T cell activation	-6.43402	-4.05238	21/169	12703,14728,14991,15040,15216,17085,18950,19264,20737,20852,21414,21803,30925,51811,56501,60533,94176,103743,105855,217303,243910	Socs1,Lilrb4a,H2-M3,H2-T23,Hfe,Ly9,Pnp,Ptprc,Spn,Stat6,Tcf7,Tgfb1,Slamf6,Clec4f,Elf4,Cd274,Dock2,Tmem98,Nckap1l,Cd300a,Nfkbid
15_Member	GO Biological Processes	GO:0046631	alpha-beta T cell activation	-6.43402	-4.05238	21/169	12703,14728,14991,15040,15216,17085,18950,19264,20737,20852,21414,21803,30925,51811,56501,60533,94176,103743,105855,217303,243910	Socs1,Lilrb4a,H2-M3,H2-T23,Hfe,Ly9,Pnp,Ptprc,Spn,Stat6,Tcf7,Tgfb1,Slamf6,Clec4f,Elf4,Cd274,Dock2,Tmem98,Nckap1l,Cd300a,Nfkbid
15_Member	GO Biological Processes	GO:2001185	regulation of CD8-positive, alpha-beta T cell activation	-3.55594	-1.68915	5/18	12703,15040,15216,60533,105855	Socs1,H2-T23,Hfe,Cd274,Nckap1l
15_Member	GO Biological Processes	GO:2001186	negative regulation of CD8-positive, alpha-beta T cell activation	-3.41686	-1.5944	3/5	12703,15216,60533	Socs1,Hfe,Cd274
15_Member	GO Biological Processes	GO:0036037	CD8-positive, alpha-beta T cell activation	-3.24624	-1.4518	6/31	12703,14728,15040,15216,60533,105855	Socs1,Lilrb4a,H2-T23,Hfe,Cd274,Nckap1l
15_Member	GO Biological Processes	GO:0046634	regulation of alpha-beta T cell activation	-2.39444	-0.85834	10/108	12703,15040,15216,18950,19264,21803,60533,105855,217303,243910	Socs1,H2-T23,Hfe,Pnp,Ptprc,Tgfb1,Cd274,Nckap1l,Cd300a,Nfkbid
16_Summary	GO Biological Processes	GO:0002673	regulation of acute inflammatory response	-6.34176	-3.98873	13/68	11690,12229,12774,13421,14129,14130,14131,15040,16176,20737,21934,96935,278180,12514,14728,14775,19419,97165,14069,21354,65972	Alox5ap,Btk,Ccr5,Dnase1l3,Fcgr1,Fcgr2b,Fcgr3,H2-T23,Il1b,Spn,Tnfrsf11a,Susd4,Vsig4,Cd68,Lilrb4a,Gpx1,Rasgrp1,Hmgb2,F8,Tap1,Ifi30
16_Member	GO Biological Processes	GO:0002673	regulation of acute inflammatory response	-6.34176	-3.98873	13/68	11690,12229,12774,13421,14129,14130,14131,15040,16176,20737,21934,96935,278180	Alox5ap,Btk,Ccr5,Dnase1l3,Fcgr1,Fcgr2b,Fcgr3,H2-T23,Il1b,Spn,Tnfrsf11a,Susd4,Vsig4
16_Member	GO Biological Processes	GO:0002883	regulation of hypersensitivity	-4.67922	-2.56027	6/18	12229,14129,14130,14131,15040,20737	Btk,Fcgr1,Fcgr2b,Fcgr3,H2-T23,Spn
16_Member	GO Biological Processes	GO:0002437	inflammatory response to antigenic stimulus	-4.54628	-2.46209	11/71	12229,12514,14129,14130,14131,14728,14775,15040,19419,20737,97165	Btk,Cd68,Fcgr1,Fcgr2b,Fcgr3,Lilrb4a,Gpx1,H2-T23,Rasgrp1,Spn,Hmgb2
16_Member	GO Biological Processes	GO:0002675	positive regulation of acute inflammatory response	-4.52754	-2.45127	8/37	11690,12229,12774,14129,14131,15040,16176,21934	Alox5ap,Btk,Ccr5,Fcgr1,Fcgr3,H2-T23,Il1b,Tnfrsf11a
16_Member	GO Biological Processes	GO:0002524	hypersensitivity	-4.52718	-2.45127	6/19	12229,14129,14130,14131,15040,20737	Btk,Fcgr1,Fcgr2b,Fcgr3,H2-T23,Spn
16_Member	GO Biological Processes	GO:0002526	acute inflammatory response	-4.0704	-2.08976	14/123	11690,12229,12774,13421,14069,14129,14130,14131,15040,16176,20737,21934,96935,278180	Alox5ap,Btk,Ccr5,Dnase1l3,F8,Fcgr1,Fcgr2b,Fcgr3,H2-T23,Il1b,Spn,Tnfrsf11a,Susd4,Vsig4
16_Member	GO Biological Processes	GO:0002864	regulation of acute inflammatory response to antigenic stimulus	-3.89537	-1.95452	6/24	12229,14129,14130,14131,15040,20737	Btk,Fcgr1,Fcgr2b,Fcgr3,H2-T23,Spn
16_Member	GO Biological Processes	GO:0042590	antigen processing and presentation of exogenous peptide antigen via MHC class I	-3.81992	-1.89672	4/9	14129,14131,21354,65972	Fcgr1,Fcgr3,Tap1,Ifi30
16_Member	GO Biological Processes	GO:0001802	type III hypersensitivity	-3.80354	-1.88795	3/4	12229,14129,14131	Btk,Fcgr1,Fcgr3
16_Member	GO Biological Processes	GO:0001803	regulation of type III hypersensitivity	-3.80354	-1.88795	3/4	12229,14129,14131	Btk,Fcgr1,Fcgr3
16_Member	GO Biological Processes	GO:0001805	positive regulation of type III hypersensitivity	-3.80354	-1.88795	3/4	12229,14129,14131	Btk,Fcgr1,Fcgr3
16_Member	GO Biological Processes	GO:0002861	regulation of inflammatory response to antigenic stimulus	-3.56453	-1.69205	7/38	12229,14129,14130,14131,14775,15040,20737	Btk,Fcgr1,Fcgr2b,Fcgr3,Gpx1,H2-T23,Spn
16_Member	GO Biological Processes	GO:0001788	antibody-dependent cellular cytotoxicity	-3.41686	-1.5944	3/5	14129,14131,15040	Fcgr1,Fcgr3,H2-T23
16_Member	GO Biological Processes	GO:0002438	acute inflammatory response to antigenic stimulus	-3.16872	-1.38972	6/32	12229,14129,14130,14131,15040,20737	Btk,Fcgr1,Fcgr2b,Fcgr3,H2-T23,Spn
16_Member	GO Biological Processes	GO:0002885	positive regulation of hypersensitivity	-2.97952	-1.26331	4/14	12229,14129,14131,15040	Btk,Fcgr1,Fcgr3,H2-T23
16_Member	GO Biological Processes	GO:0002866	positive regulation of acute inflammatory response to antigenic stimulus	-2.74365	-1.09371	4/16	12229,14129,14131,15040	Btk,Fcgr1,Fcgr3,H2-T23
16_Member	GO Biological Processes	GO:0001794	type IIa hypersensitivity	-2.53745	-0.969407	3/9	14129,14131,15040	Fcgr1,Fcgr3,H2-T23
16_Member	GO Biological Processes	GO:0001796	regulation of type IIa hypersensitivity	-2.53745	-0.969407	3/9	14129,14131,15040	Fcgr1,Fcgr3,H2-T23
16_Member	GO Biological Processes	GO:0001798	positive regulation of type IIa hypersensitivity	-2.53745	-0.969407	3/9	14129,14131,15040	Fcgr1,Fcgr3,H2-T23
16_Member	GO Biological Processes	GO:0001810	regulation of type I hypersensitivity	-2.53745	-0.969407	3/9	12229,14130,14131	Btk,Fcgr2b,Fcgr3
16_Member	GO Biological Processes	GO:0002445	type II hypersensitivity	-2.53745	-0.969407	3/9	14129,14131,15040	Fcgr1,Fcgr3,H2-T23
16_Member	GO Biological Processes	GO:0002892	regulation of type II hypersensitivity	-2.53745	-0.969407	3/9	14129,14131,15040	Fcgr1,Fcgr3,H2-T23
16_Member	GO Biological Processes	GO:0002894	positive regulation of type II hypersensitivity	-2.53745	-0.969407	3/9	14129,14131,15040	Fcgr1,Fcgr3,H2-T23
16_Member	GO Biological Processes	GO:0016068	type I hypersensitivity	-2.53745	-0.969407	3/9	12229,14130,14131	Btk,Fcgr2b,Fcgr3
16_Member	GO Biological Processes	GO:0002863	positive regulation of inflammatory response to antigenic stimulus	-2.28581	-0.776436	4/21	12229,14129,14131,15040	Btk,Fcgr1,Fcgr3,H2-T23
17_Summary	GO Biological Processes	GO:0035456	response to interferon-beta	-6.28979	-3.9419	12/58	15944,16145,54396,60440,68713,72512,213002,226695,236312,623121,100033459,100040462	Irgm1,Igtp,Irgm2,Iigp1,Ifitm1,Sting1,Ifitm6,Ifi205,Ifi209,Ifi213,Ifi208,Mndal
17_Member	GO Biological Processes	GO:0035456	response to interferon-beta	-6.28979	-3.9419	12/58	15944,16145,54396,60440,68713,72512,213002,226695,236312,623121,100033459,100040462	Irgm1,Igtp,Irgm2,Iigp1,Ifitm1,Sting1,Ifitm6,Ifi205,Ifi209,Ifi213,Ifi208,Mndal
17_Member	GO Biological Processes	GO:0035458	cellular response to interferon-beta	-5.45487	-3.22288	10/47	15944,16145,54396,60440,72512,226695,236312,623121,100033459,100040462	Irgm1,Igtp,Irgm2,Iigp1,Sting1,Ifi205,Ifi209,Ifi213,Ifi208,Mndal
18_Summary	GO Biological Processes	GO:0019221	cytokine-mediated signaling pathway	-6.20571	-3.89218	33/370	12362,12703,12977,12978,13349,15944,15945,15980,16154,16176,16590,17128,19264,20296,20303,20305,20315,20852,21934,26362,27056,50498,50931,54123,54396,56045,56221,56417,60440,68713,69922,84094,213002,23939,71586,230073	Casp1,Socs1,Csf1,Csf1r,Ackr1,Irgm1,Cxcl10,Ifngr2,Il10ra,Il1b,Kit,Smad4,Ptprc,Ccl2,Ccl4,Ccl6,Cxcl12,Stat6,Tnfrsf11a,Axl,Irf5,Ebi3,Il27ra,Irf7,Irgm2,Samhd1,Ccl24,Adar,Iigp1,Ifitm1,Vrk2,Plvap,Ifitm6,Mapk7,Ifih1,Ddx58
18_Member	GO Biological Processes	GO:0019221	cytokine-mediated signaling pathway	-6.20571	-3.89218	33/370	12362,12703,12977,12978,13349,15944,15945,15980,16154,16176,16590,17128,19264,20296,20303,20305,20315,20852,21934,26362,27056,50498,50931,54123,54396,56045,56221,56417,60440,68713,69922,84094,213002	Casp1,Socs1,Csf1,Csf1r,Ackr1,Irgm1,Cxcl10,Ifngr2,Il10ra,Il1b,Kit,Smad4,Ptprc,Ccl2,Ccl4,Ccl6,Cxcl12,Stat6,Tnfrsf11a,Axl,Irf5,Ebi3,Il27ra,Irf7,Irgm2,Samhd1,Ccl24,Adar,Iigp1,Ifitm1,Vrk2,Plvap,Ifitm6
18_Member	GO Biological Processes	GO:0060759	regulation of response to cytokine stimulus	-4.22841	-2.20768	14/119	12362,12703,12977,15944,19264,23939,26362,54123,54396,56045,56417,69922,71586,230073	Casp1,Socs1,Csf1,Irgm1,Ptprc,Mapk7,Axl,Irf7,Irgm2,Samhd1,Adar,Vrk2,Ifih1,Ddx58
18_Member	GO Biological Processes	GO:0060760	positive regulation of response to cytokine stimulus	-3.49406	-1.64073	8/51	12362,12977,15944,26362,54123,54396,71586,230073	Casp1,Csf1,Irgm1,Axl,Irf7,Irgm2,Ifih1,Ddx58
18_Member	GO Biological Processes	GO:0001959	regulation of cytokine-mediated signaling pathway	-2.88114	-1.1949	11/109	12362,12703,12977,15944,19264,26362,54123,54396,56045,56417,69922	Casp1,Socs1,Csf1,Irgm1,Ptprc,Axl,Irf7,Irgm2,Samhd1,Adar,Vrk2
18_Member	GO Biological Processes	GO:0001961	positive regulation of cytokine-mediated signaling pathway	-2.37883	-0.847376	6/45	12362,12977,15944,26362,54123,54396	Casp1,Csf1,Irgm1,Axl,Irf7,Irgm2
19_Summary	GO Biological Processes	GO:0045765	regulation of angiogenesis	-6.14755	-3.84337	30/320	11482,11745,11826,12562,12741,12796,13036,13058,13731,14991,15945,16176,16542,16854,18053,18655,18746,20296,20358,21390,21752,22433,23939,56221,68545,69683,100952,105450,142980,228852,15213,16590,11947,14775,18771,20315,22379,26903,54598,66864,672511,16772,21803,17095,106042,110350,11684,20401,23790,24136,107321,234779,11857,54132,72446,214968	Acvrl1,Anxa3,Aqp1,Cdh5,Cldn5,Camp,Ctsh,Cybb,Emp2,H2-M3,Cxcl10,Il1b,Kdr,Lgals3,Ngfr,Pgk1,Pkm,Ccl2,Sema6a,Tbxa2r,Tert,Xbp1,Mapk7,Ccl24,Ecscr,Emc10,Emilin1,Mmrn2,Tlr3,Ppp1r16b,Hey1,Kit,Atp5b,Gpx1,Pknox1,Cxcl12,Fmnl3,Dysf,Calcrl,Clec14a,Rnf213,Lama1,Tgfb1,Lyl1,Prickle1,Dync2h1,Alox12,Sh3bp1,Coro1c,Zeb2,Lpxn,Plcg2,Arhgdib,Pdlim1,Prr5l,Sema6d
19_Member	GO Biological Processes	GO:0045765	regulation of angiogenesis	-6.14755	-3.84337	30/320	11482,11745,11826,12562,12741,12796,13036,13058,13731,14991,15945,16176,16542,16854,18053,18655,18746,20296,20358,21390,21752,22433,23939,56221,68545,69683,100952,105450,142980,228852	Acvrl1,Anxa3,Aqp1,Cdh5,Cldn5,Camp,Ctsh,Cybb,Emp2,H2-M3,Cxcl10,Il1b,Kdr,Lgals3,Ngfr,Pgk1,Pkm,Ccl2,Sema6a,Tbxa2r,Tert,Xbp1,Mapk7,Ccl24,Ecscr,Emc10,Emilin1,Mmrn2,Tlr3,Ppp1r16b
19_Member	GO Biological Processes	GO:1901342	regulation of vasculature development	-6.11034	-3.81075	32/356	11482,11745,11826,12562,12741,12796,13036,13058,13731,14991,15213,15945,16176,16542,16590,16854,18053,18655,18746,20296,20358,21390,21752,22433,23939,56221,68545,69683,100952,105450,142980,228852	Acvrl1,Anxa3,Aqp1,Cdh5,Cldn5,Camp,Ctsh,Cybb,Emp2,H2-M3,Hey1,Cxcl10,Il1b,Kdr,Kit,Lgals3,Ngfr,Pgk1,Pkm,Ccl2,Sema6a,Tbxa2r,Tert,Xbp1,Mapk7,Ccl24,Ecscr,Emc10,Emilin1,Mmrn2,Tlr3,Ppp1r16b
19_Member	GO Biological Processes	GO:0001525	angiogenesis	-5.00578	-2.83228	39/537	11482,11745,11826,11947,12562,12741,12796,13036,13058,13731,14775,14991,15945,16176,16542,16854,18053,18655,18746,18771,20296,20315,20358,21390,21752,22379,22433,23939,26903,54598,56221,66864,68545,69683,100952,105450,142980,228852,672511	Acvrl1,Anxa3,Aqp1,Atp5b,Cdh5,Cldn5,Camp,Ctsh,Cybb,Emp2,Gpx1,H2-M3,Cxcl10,Il1b,Kdr,Lgals3,Ngfr,Pgk1,Pkm,Pknox1,Ccl2,Cxcl12,Sema6a,Tbxa2r,Tert,Fmnl3,Xbp1,Mapk7,Dysf,Calcrl,Ccl24,Clec14a,Ecscr,Emc10,Emilin1,Mmrn2,Tlr3,Ppp1r16b,Rnf213
19_Member	GO Biological Processes	GO:0048514	blood vessel morphogenesis	-4.17974	-2.17427	42/648	11482,11745,11826,11947,12562,12741,12796,13036,13058,13731,14775,14991,15213,15945,16176,16542,16772,16854,18053,18655,18746,18771,20296,20315,20358,21390,21752,21803,22379,22433,23939,26903,54598,56221,66864,68545,69683,100952,105450,142980,228852,672511	Acvrl1,Anxa3,Aqp1,Atp5b,Cdh5,Cldn5,Camp,Ctsh,Cybb,Emp2,Gpx1,H2-M3,Hey1,Cxcl10,Il1b,Kdr,Lama1,Lgals3,Ngfr,Pgk1,Pkm,Pknox1,Ccl2,Cxcl12,Sema6a,Tbxa2r,Tert,Tgfb1,Fmnl3,Xbp1,Mapk7,Dysf,Calcrl,Ccl24,Clec14a,Ecscr,Emc10,Emilin1,Mmrn2,Tlr3,Ppp1r16b,Rnf213
19_Member	GO Biological Processes	GO:0045766	positive regulation of angiogenesis	-4.05095	-2.08114	18/188	11482,11745,11826,12562,12796,13036,13058,16176,16542,16854,18746,21390,21752,22433,56221,69683,142980,228852	Acvrl1,Anxa3,Aqp1,Cdh5,Camp,Ctsh,Cybb,Il1b,Kdr,Lgals3,Pkm,Tbxa2r,Tert,Xbp1,Ccl24,Emc10,Tlr3,Ppp1r16b
19_Member	GO Biological Processes	GO:1904018	positive regulation of vasculature development	-3.96851	-2.01134	19/208	11482,11745,11826,12562,12796,13036,13058,16176,16542,16590,16854,18746,21390,21752,22433,56221,69683,142980,228852	Acvrl1,Anxa3,Aqp1,Cdh5,Camp,Ctsh,Cybb,Il1b,Kdr,Kit,Lgals3,Pkm,Tbxa2r,Tert,Xbp1,Ccl24,Emc10,Tlr3,Ppp1r16b
19_Member	GO Biological Processes	GO:0001568	blood vessel development	-3.70479	-1.81486	45/747	11482,11745,11826,11947,12562,12741,12796,13036,13058,13731,14775,14991,15213,15945,16176,16542,16772,16854,17095,18053,18655,18746,18771,20296,20315,20358,21390,21752,21803,22379,22433,23939,26903,54598,56221,66864,68545,69683,100952,105450,106042,110350,142980,228852,672511	Acvrl1,Anxa3,Aqp1,Atp5b,Cdh5,Cldn5,Camp,Ctsh,Cybb,Emp2,Gpx1,H2-M3,Hey1,Cxcl10,Il1b,Kdr,Lama1,Lgals3,Lyl1,Ngfr,Pgk1,Pkm,Pknox1,Ccl2,Cxcl12,Sema6a,Tbxa2r,Tert,Tgfb1,Fmnl3,Xbp1,Mapk7,Dysf,Calcrl,Ccl24,Clec14a,Ecscr,Emc10,Emilin1,Mmrn2,Prickle1,Dync2h1,Tlr3,Ppp1r16b,Rnf213
19_Member	GO Biological Processes	GO:0001944	vasculature development	-3.55612	-1.68915	46/781	11482,11745,11826,11947,12562,12741,12796,13036,13058,13731,14775,14991,15213,15945,16176,16542,16590,16772,16854,17095,18053,18655,18746,18771,20296,20315,20358,21390,21752,21803,22379,22433,23939,26903,54598,56221,66864,68545,69683,100952,105450,106042,110350,142980,228852,672511	Acvrl1,Anxa3,Aqp1,Atp5b,Cdh5,Cldn5,Camp,Ctsh,Cybb,Emp2,Gpx1,H2-M3,Hey1,Cxcl10,Il1b,Kdr,Kit,Lama1,Lgals3,Lyl1,Ngfr,Pgk1,Pkm,Pknox1,Ccl2,Cxcl12,Sema6a,Tbxa2r,Tert,Tgfb1,Fmnl3,Xbp1,Mapk7,Dysf,Calcrl,Ccl24,Clec14a,Ecscr,Emc10,Emilin1,Mmrn2,Prickle1,Dync2h1,Tlr3,Ppp1r16b,Rnf213
19_Member	GO Biological Processes	GO:0072358	cardiovascular system development	-3.55612	-1.68915	46/781	11482,11745,11826,11947,12562,12741,12796,13036,13058,13731,14775,14991,15213,15945,16176,16542,16590,16772,16854,17095,18053,18655,18746,18771,20296,20315,20358,21390,21752,21803,22379,22433,23939,26903,54598,56221,66864,68545,69683,100952,105450,106042,110350,142980,228852,672511	Acvrl1,Anxa3,Aqp1,Atp5b,Cdh5,Cldn5,Camp,Ctsh,Cybb,Emp2,Gpx1,H2-M3,Hey1,Cxcl10,Il1b,Kdr,Kit,Lama1,Lgals3,Lyl1,Ngfr,Pgk1,Pkm,Pknox1,Ccl2,Cxcl12,Sema6a,Tbxa2r,Tert,Tgfb1,Fmnl3,Xbp1,Mapk7,Dysf,Calcrl,Ccl24,Clec14a,Ecscr,Emc10,Emilin1,Mmrn2,Prickle1,Dync2h1,Tlr3,Ppp1r16b,Rnf213
19_Member	GO Biological Processes	GO:0043534	blood vessel endothelial cell migration	-3.09016	-1.33919	12/119	11482,11684,11947,12562,13731,14775,16542,20401,21390,21803,66864,105450	Acvrl1,Alox12,Atp5b,Cdh5,Emp2,Gpx1,Kdr,Sh3bp1,Tbxa2r,Tgfb1,Clec14a,Mmrn2
19_Member	GO Biological Processes	GO:0010631	epithelial cell migration	-2.877	-1.19187	21/294	11482,11684,11745,11826,11947,12562,13036,13731,14775,16542,16590,20401,21390,21803,23790,24136,66864,69683,105450,107321,234779	Acvrl1,Alox12,Anxa3,Aqp1,Atp5b,Cdh5,Ctsh,Emp2,Gpx1,Kdr,Kit,Sh3bp1,Tbxa2r,Tgfb1,Coro1c,Zeb2,Clec14a,Emc10,Mmrn2,Lpxn,Plcg2
19_Member	GO Biological Processes	GO:0090132	epithelium migration	-2.84061	-1.16536	21/296	11482,11684,11745,11826,11947,12562,13036,13731,14775,16542,16590,20401,21390,21803,23790,24136,66864,69683,105450,107321,234779	Acvrl1,Alox12,Anxa3,Aqp1,Atp5b,Cdh5,Ctsh,Emp2,Gpx1,Kdr,Kit,Sh3bp1,Tbxa2r,Tgfb1,Coro1c,Zeb2,Clec14a,Emc10,Mmrn2,Lpxn,Plcg2
19_Member	GO Biological Processes	GO:0090130	tissue migration	-2.80465	-1.13906	21/298	11482,11684,11745,11826,11947,12562,13036,13731,14775,16542,16590,20401,21390,21803,23790,24136,66864,69683,105450,107321,234779	Acvrl1,Alox12,Anxa3,Aqp1,Atp5b,Cdh5,Ctsh,Emp2,Gpx1,Kdr,Kit,Sh3bp1,Tbxa2r,Tgfb1,Coro1c,Zeb2,Clec14a,Emc10,Mmrn2,Lpxn,Plcg2
19_Member	GO Biological Processes	GO:0001667	ameboidal-type cell migration	-2.73873	-1.08981	27/427	11482,11684,11745,11826,11857,11947,12562,13036,13731,14775,16542,16590,20315,20358,20401,21390,21803,23790,24136,54132,66864,69683,72446,105450,107321,214968,234779	Acvrl1,Alox12,Anxa3,Aqp1,Arhgdib,Atp5b,Cdh5,Ctsh,Emp2,Gpx1,Kdr,Kit,Cxcl12,Sema6a,Sh3bp1,Tbxa2r,Tgfb1,Coro1c,Zeb2,Pdlim1,Clec14a,Emc10,Prr5l,Mmrn2,Lpxn,Sema6d,Plcg2
19_Member	GO Biological Processes	GO:0043542	endothelial cell migration	-2.19411	-0.717517	15/211	11482,11684,11745,11947,12562,13731,14775,16542,20401,21390,21803,66864,69683,105450,107321	Acvrl1,Alox12,Anxa3,Atp5b,Cdh5,Emp2,Gpx1,Kdr,Sh3bp1,Tbxa2r,Tgfb1,Clec14a,Emc10,Mmrn2,Lpxn
20_Summary	GO Biological Processes	GO:0051235	maintenance of location	-6.09058	-3.79554	30/322	11307,12721,12774,13057,14667,14873,15114,15211,15945,16176,16439,16854,17294,19073,19264,20288,20652,21803,23999,26903,28015,68137,68943,69810,72828,108058,110355,224109,233571,234779,12523,18173,20303,20315,21452,54598,67547,68279,106393,216869,232801,11933,13040,13383,15980,19418,19735,20296,20530,57785	Abcg1,Coro1a,Ccr5,Cyba,Gm2a,Gsto1,Hap1,Hexa,Cxcl10,Il1b,Itpr2,Lgals3,Mest,Srgn,Ptprc,Msr1,Soat1,Tgfb1,Twf2,Dysf,Polr2m,Kdelr1,Pink1,Clec4b1,Ubash3b,Camk2d,Grk2,Nrros,P2ry6,Plcg2,Cd84,Slc11a1,Ccl4,Cxcl12,Tcn2,Calcrl,Slc39a8,Mcoln2,Srl,Arrb2,Lilra5,Atp1b3,Ctss,Dlg1,Ifngr2,Rasgrf2,Rgs2,Ccl2,Slc31a2,Rangrf
20_Member	GO Biological Processes	GO:0051235	maintenance of location	-6.09058	-3.79554	30/322	11307,12721,12774,13057,14667,14873,15114,15211,15945,16176,16439,16854,17294,19073,19264,20288,20652,21803,23999,26903,28015,68137,68943,69810,72828,108058,110355,224109,233571,234779	Abcg1,Coro1a,Ccr5,Cyba,Gm2a,Gsto1,Hap1,Hexa,Cxcl10,Il1b,Itpr2,Lgals3,Mest,Srgn,Ptprc,Msr1,Soat1,Tgfb1,Twf2,Dysf,Polr2m,Kdelr1,Pink1,Clec4b1,Ubash3b,Camk2d,Grk2,Nrros,P2ry6,Plcg2
20_Member	GO Biological Processes	GO:0051209	release of sequestered calcium ion into cytosol	-4.65832	-2.55127	14/109	12721,12774,13057,14873,15114,15945,16439,19264,21803,69810,72828,108058,233571,234779	Coro1a,Ccr5,Cyba,Gsto1,Hap1,Cxcl10,Itpr2,Ptprc,Tgfb1,Clec4b1,Ubash3b,Camk2d,P2ry6,Plcg2
20_Member	GO Biological Processes	GO:0051283	negative regulation of sequestering of calcium ion	-4.6129	-2.51168	14/110	12721,12774,13057,14873,15114,15945,16439,19264,21803,69810,72828,108058,233571,234779	Coro1a,Ccr5,Cyba,Gsto1,Hap1,Cxcl10,Itpr2,Ptprc,Tgfb1,Clec4b1,Ubash3b,Camk2d,P2ry6,Plcg2
20_Member	GO Biological Processes	GO:0051282	regulation of sequestering of calcium ion	-4.52375	-2.45056	14/112	12721,12774,13057,14873,15114,15945,16439,19264,21803,69810,72828,108058,233571,234779	Coro1a,Ccr5,Cyba,Gsto1,Hap1,Cxcl10,Itpr2,Ptprc,Tgfb1,Clec4b1,Ubash3b,Camk2d,P2ry6,Plcg2
20_Member	GO Biological Processes	GO:0051208	sequestering of calcium ion	-4.48	-2.41753	14/113	12721,12774,13057,14873,15114,15945,16439,19264,21803,69810,72828,108058,233571,234779	Coro1a,Ccr5,Cyba,Gsto1,Hap1,Cxcl10,Itpr2,Ptprc,Tgfb1,Clec4b1,Ubash3b,Camk2d,P2ry6,Plcg2
20_Member	GO Biological Processes	GO:0097553	calcium ion transmembrane import into cytosol	-3.60395	-1.72109	14/136	12721,12774,13057,14873,15114,15945,16439,19264,21803,69810,72828,108058,233571,234779	Coro1a,Ccr5,Cyba,Gsto1,Hap1,Cxcl10,Itpr2,Ptprc,Tgfb1,Clec4b1,Ubash3b,Camk2d,P2ry6,Plcg2
20_Member	GO Biological Processes	GO:0051279	regulation of release of sequestered calcium ion into cytosol	-3.4392	-1.5982	10/79	12721,13057,14873,15114,15945,21803,69810,72828,108058,233571	Coro1a,Cyba,Gsto1,Hap1,Cxcl10,Tgfb1,Clec4b1,Ubash3b,Camk2d,P2ry6
20_Member	GO Biological Processes	GO:0060402	calcium ion transport into cytosol	-2.97515	-1.26132	14/157	12721,12774,13057,14873,15114,15945,16439,19264,21803,69810,72828,108058,233571,234779	Coro1a,Ccr5,Cyba,Gsto1,Hap1,Cxcl10,Itpr2,Ptprc,Tgfb1,Clec4b1,Ubash3b,Camk2d,P2ry6,Plcg2
20_Member	GO Biological Processes	GO:0060401	cytosolic calcium ion transport	-2.60039	-0.999772	14/172	12721,12774,13057,14873,15114,15945,16439,19264,21803,69810,72828,108058,233571,234779	Coro1a,Ccr5,Cyba,Gsto1,Hap1,Cxcl10,Itpr2,Ptprc,Tgfb1,Clec4b1,Ubash3b,Camk2d,P2ry6,Plcg2
20_Member	GO Biological Processes	GO:0010522	regulation of calcium ion transport into cytosol	-2.54363	-0.969407	10/103	12721,13057,14873,15114,15945,21803,69810,72828,108058,233571	Coro1a,Cyba,Gsto1,Hap1,Cxcl10,Tgfb1,Clec4b1,Ubash3b,Camk2d,P2ry6
20_Member	GO Biological Processes	GO:0072511	divalent inorganic cation transport	-2.14197	-0.688003	27/473	12523,12721,12774,13057,14873,15114,15945,16439,16854,18173,19264,20303,20315,21452,21803,26903,54598,67547,68279,69810,72828,106393,108058,216869,232801,233571,234779	Cd84,Coro1a,Ccr5,Cyba,Gsto1,Hap1,Cxcl10,Itpr2,Lgals3,Slc11a1,Ptprc,Ccl4,Cxcl12,Tcn2,Tgfb1,Dysf,Calcrl,Slc39a8,Mcoln2,Clec4b1,Ubash3b,Srl,Camk2d,Arrb2,Lilra5,P2ry6,Plcg2
20_Member	GO Biological Processes	GO:0051924	regulation of calcium ion transport	-2.1393	-0.688003	18/276	12523,12721,13057,14873,15114,15945,16854,20303,20315,21803,26903,69810,72828,108058,216869,232801,233571,234779	Cd84,Coro1a,Cyba,Gsto1,Hap1,Cxcl10,Lgals3,Ccl4,Cxcl12,Tgfb1,Dysf,Clec4b1,Ubash3b,Camk2d,Arrb2,Lilra5,P2ry6,Plcg2
20_Member	GO Biological Processes	GO:1904062	regulation of cation transmembrane transport	-2.13806	-0.687467	22/362	11933,12721,13040,13057,13383,14873,15114,15945,15980,19418,19735,20296,20530,21803,26903,57785,68943,69810,72828,108058,233571,234779	Atp1b3,Coro1a,Ctss,Cyba,Dlg1,Gsto1,Hap1,Cxcl10,Ifngr2,Rasgrf2,Rgs2,Ccl2,Slc31a2,Tgfb1,Dysf,Rangrf,Pink1,Clec4b1,Ubash3b,Camk2d,P2ry6,Plcg2
