# Supplementary material for: The pregnane X receptor drives sexually dimorphic hepatic changes in lipid and xenobiotic metabolism in response to gut microbiota in mice
Source: Microbiome. 2021 Apr 20;9:93. doi: 10.1186/s40168-021-01050-9 (PMC8059225; doi:10.1186/s40168-021-01050-9)
Supplement: Supplementary file 7 — Additional file 6 Gene lists for sex-biased genes. (A) List of genes significantly higher in males Pxr+/+ compared to females Pxr+/+ (male-biased genes). (B) List of genes significantly higher in males Pxr-/- compared to females Pxr-/-. (C) List of genes significantly higher in males Pxr+/+ ATB compared to females Pxr+/+ ATB. (D) List of genes significantly higher in females Pxr+/+ compared to males Pxr+/+ (female-biased genes). (E) List of genes significantly higher in females Pxr-/- compared to males Pxr-/-. (F) List of genes significantly higher in females Pxr+/+ ATB compared to males Pxr+/+ ATB. [file 40168_2021_1050_MOESM7_ESM.xlsx]

## Sheet: AdditionalFile6A
Additional file 6A: List of genes significantly higher in males Pxr+/+ compared to females Pxr+/+ (male-biased genes)
SystematicName	GeneName	logFC_F_PxrWT_CTRL.M_PxrWT_CTRL	P.value_F_PxrWT_CTRL.M_PxrWT_CTRL	adj.P.Val_F_PxrWT_CTRL.M_PxrWT_CTRL
NM_172306	Cyp4a12b	-8.33898	1.05102e-44	3.50863e-40
NM_177406	Cyp4a12a	-8.13679	8.05493e-44	1.34449e-39
NM_008295	Hsd3b5	-7.86471	1.36898e-26	1.47422e-23
NM_007703	Elovl3	-7.16251	2.88968e-24	2.35284e-21
NM_023493	Cml5	-6.46188	3.91726e-26	3.84617e-23
NM_012011	Eif2s3y	-5.84906	4.46329e-34	1.35453e-30
NM_023455	Nat8	-5.59346	2.45384e-34	8.19166e-31
NM_013797	Slco1a1	-5.06464	4.14386e-13	6.95149e-11
NR_002858	Gm4956	-4.8581	7.94837e-31	1.26353e-27
NM_145474	Cyp2d34	-4.27534	8.95427e-36	5.97841e-32
NM_144796	Susd4	-4.20521	1.3269e-27	1.58199e-24
XR_390616	Mup-ps12	-4.15326	9.92787e-25	8.72163e-22
BX528370	BX528370	-3.97155	6.38453e-27	7.10449e-24
NM_010006	Cyp2d9	-3.6433	8.72928e-33	1.82131e-29
NM_001080812	Cib3	-3.50443	2.5327e-06	6.29085e-05
NM_011575	Tff3	-3.46365	8.44183e-12	1.0839e-09
NR_040673	Gm12718	-3.33357	2.93996e-12	4.21222e-10
NM_012050	Omd	-3.18148	2.26007e-22	1.50896e-19
NM_013459	Cfd	-3.1653	2.94175e-08	1.48569e-06
NM_012008	Ddx3y	-3.13605	2.11851e-31	3.72221e-28
NM_016704	C6	-3.09412	8.99031e-23	6.25257e-20
NR_002861	Serpina4-ps1	-2.96204	3.40182e-09	2.24698e-07
NM_011037	Pax2	-2.86756	4.59717e-10	3.70694e-08
NM_026808	Fitm1	-2.77437	3.09534e-18	1.34197e-15
NM_013541	Gstp1	-2.67233	7.67422e-23	5.56931e-20
NM_007825	Cyp7b1	-2.66656	8.06626e-20	4.14271e-17
NM_153508	Clstn3	-2.60484	7.92815e-15	1.88757e-12
NM_009653	Alas2	-2.5734	5.5475e-26	5.2912e-23
NM_175692	Snhg11	-2.53828	2.37836e-14	5.12237e-12
NM_009484	Uty	-2.49301	2.70937e-31	4.52234e-28
BC049987	BC049987	-2.42798	1.62671e-10	1.4878e-08
NM_027687	Cabyr	-2.40581	1.73618e-10	1.57497e-08
NM_001009550	Mup21	-2.37508	1.2006e-17	4.55451e-15
NM_008649	Mup5	-2.20209	3.65731e-12	5.17338e-10
NM_026535	Serpina12	-2.17665	7.09889e-13	1.14484e-10
NM_016919	Col5a3	-2.11273	3.03078e-12	4.32379e-10
NM_010680	Lama3	-2.07252	6.8053e-18	2.77051e-15
NM_027816	Cyp2u1	-2.03336	3.79171e-16	1.22538e-13
NM_001290645	C8a	-2.02485	3.01065e-08	1.51311e-06
XR_872127	Gm40787	-2.02042	4.70794e-13	7.85826e-11
ENSMUST00000154733	Mup11	-2.01408	3.03979e-07	1.06706e-05
NM_053165	Clec2h	-1.99672	5.70594e-09	3.52091e-07
NM_012010	Eif2s3x	-1.99398	6.07035e-18	2.50181e-15
NM_145603	Ces2c	-1.97614	5.0749e-11	5.27774e-09
NM_198171	Ces2b	-1.934	3.10392e-11	3.49883e-09
ENSMUST00000141060	Ttc39c	-1.86445	6.59828e-14	1.28064e-11
NM_016696	Gpc1	-1.84217	5.45285e-10	4.32381e-08
NM_016968	Olig1	-1.80942	1.0385e-13	1.95865e-11
NM_012055	Asns	-1.8024	2.24661e-11	2.60412e-09
NM_181796	Gstp2	-1.762	3.49012e-21	2.08055e-18
NM_009713	Arsa	-1.74793	5.75867e-23	4.27204e-20
NM_001201389	Gm11128	-1.74766	7.80106e-11	7.70482e-09
NM_001081285	Mup6	-1.73464	1.27226e-07	5.19217e-06
NM_007702	Cidea	-1.72258	0.000311375	0.00315371
NM_007377	Aatk	-1.71084	3.04774e-10	2.59548e-08
ENSMUST00000131158	Parvb	-1.68681	1.53196e-09	1.09511e-07
NM_001111111	Atg16l2	-1.64866	1.21081e-12	1.87132e-10
NM_153193	Hsd3b2	-1.64824	2.77579e-13	4.75201e-11
NM_001277847	Treh	-1.59526	3.89075e-11	4.2034e-09
NM_009255	Serpine2	-1.58878	6.83657e-10	5.33237e-08
XM_011250152	Mup-ps16	-1.57822	7.95991e-17	2.73944e-14
NM_001039209	Gm13152	-1.575	6.03024e-13	9.86802e-11
NM_178704	Dpy19l3	-1.5677	2.24283e-11	2.60412e-09
NM_010061	Dnase1	-1.56708	1.85312e-13	3.27316e-11
NM_001014397	Gm13154	-1.54302	3.74371e-13	6.31194e-11
NM_025685	Col27a1	-1.53803	1.01813e-09	7.53617e-08
NM_178373	Cidec	-1.53375	3.55938e-07	1.21248e-05
NM_175283	Srd5a1	-1.50921	3.81962e-16	1.22538e-13
ENSMUST00000018698	Ybx2	-1.49934	5.84098e-10	4.6206e-08
NM_013661	Sema5b	-1.48806	5.41892e-09	3.36871e-07
AB042406	Gsdmc	-1.45673	1.54407e-12	2.32188e-10
NM_024437	Nudt7	-1.45593	3.71648e-09	2.42319e-07
NM_011419	Kdm5d	-1.45091	3.48945e-19	1.71306e-16
NM_028627	Psd	-1.44848	2.3151e-08	1.19822e-06
NM_013693	Tnf	-1.43729	7.6759e-10	5.90426e-08
NM_009744	Bcl6	-1.43119	0.00820027	0.0390736
NM_133882	C8b	-1.42631	2.02706e-08	1.06398e-06
NM_153157	Olfm3	-1.41635	6.21906e-12	8.27136e-10
NM_026950	Ociad2	-1.39023	2.27992e-12	3.3236e-10
ENSMUST00000090512	Grm8	-1.37997	2.35025e-11	2.71482e-09
XR_381388	Gm31025	-1.37308	5.07472e-07	1.64463e-05
NM_001166273	Cspg5	-1.34602	8.21798e-11	8.06885e-09
NM_028903	Scara5	-1.34534	3.48371e-05	0.000547795
NM_001012323	Mup20	-1.34055	1.26193e-12	1.94134e-10
NR_033581	Adh6-ps1	-1.33863	4.82912e-10	3.85671e-08
NM_146290	Olfr125	-1.32348	1.01893e-13	1.93266e-11
NM_146241	Trhde	-1.28596	7.38916e-12	9.7115e-10
NM_020568	Plin4	-1.26056	0.00285276	0.0176424
NM_001145806	Capn8	-1.24706	2.1389e-09	1.48756e-07
ENSMUST00000179025	Mdga2	-1.24253	9.69789e-18	3.7212e-15
A_55_P2518530	A_55_P2518530	-1.2285	1.028e-09	7.59243e-08
NM_001113208	Ncam2	-1.227	1.65167e-17	5.99322e-15
NM_011920	Abcg2	-1.21854	1.47054e-17	5.51584e-15
NM_001045550	Mup2	-1.20018	5.02732e-09	3.16655e-07
NM_008579	Meig1	-1.18602	1.724e-08	9.32774e-07
NM_026713	Mogat1	-1.17735	4.11878e-07	1.38172e-05
NM_207572	Olfr1535	-1.1764	1.45549e-05	0.000270538
NM_010544	Ihh	-1.15868	1.31063e-05	0.000248878
NM_015760	Nox4	-1.14357	5.64418e-15	1.37584e-12
NM_153076	Crygn	-1.14285	1.70801e-08	9.25627e-07
NM_133664	Lad1	-1.13691	0.000110251	0.00137434
NM_008709	Mycn	-1.13637	0.000482699	0.00444891
NM_001301372	Mc2r	-1.1243	7.51522e-07	2.29744e-05
NM_175250	Sult2a8	-1.11799	7.74431e-12	1.00595e-09
NM_029550	Keg1	-1.11048	4.14122e-07	1.38523e-05
NM_016785	Tpmt	-1.1092	1.55091e-17	5.75267e-15
NM_026400	Dnajb11	-1.10772	0.00118348	0.00891229
NM_010169	F2r	-1.08893	8.0257e-09	4.78432e-07
NR_040533	Gm10804	-1.08021	0.00205886	0.0137681
NM_008149	Gpam	-1.07329	0.00105111	0.00815083
XR_387552	Gm33874	-1.0602	2.39264e-10	2.09642e-08
NM_001159415	Ces3b	-1.05527	3.42573e-11	3.78679e-09
NM_007557	Bmp7	-1.05012	3.93742e-09	2.54902e-07
NM_134214	Vmn1r214	-1.04747	1.91898e-07	7.29627e-06
CA465148	CA465148	-1.04187	1.53777e-13	2.77488e-11
NM_001136117	C2cd4d	-1.03836	6.63343e-08	2.99248e-06
AK034071	AK034071	-1.02851	0.00011057	0.0013773
NM_028937	Sohlh2	-1.01566	5.03757e-12	6.80617e-10
NR_033450	Serpina3h	-1.01545	2.49779e-05	0.000416502
NM_152811	Ugt2b1	-1.01389	3.24693e-10	2.72343e-08
AK189402	Mib2	-1.01014	4.3678e-07	1.44797e-05
NM_001008533	Adora1	-1.00999	6.71564e-06	0.000141981
AK021293	Stbd1	-1.008	1.10987e-14	2.57296e-12
NM_144807	Chpt1	-1.00747	1.41977e-07	5.71942e-06
XM_006532963	Proca1	-1.00323	6.44178e-08	2.9258e-06
NM_144828	Ppp1r1b	-1.0023	1.12122e-06	3.21009e-05
NM_177101	Mettl20	-0.988421	0.000285867	0.00294267
NM_001104531	Cyp2d11	-0.987748	5.64627e-15	1.37584e-12
NM_001039544	Mup3	-0.984924	7.74562e-11	7.69559e-09
NM_146213	Ces4a	-0.977065	2.07024e-06	5.34088e-05
NM_021491	Smpd3	-0.948529	0.00423469	0.0237977
XR_395045	AI463229	-0.947526	3.82178e-10	3.13903e-08
NM_023326	Bmyc	-0.93574	2.05609e-06	5.31476e-05
NM_008353	Il12rb1	-0.928905	0.000225128	0.00243376
NM_026282	Spc24	-0.927044	3.54229e-07	1.20912e-05
NM_026825	Lrrc16a	-0.924187	5.54471e-09	3.43599e-07
ENSMUST00000125201	Mcm10	-0.923039	0.000350756	0.00345305
NM_010701	Lect1	-0.915983	7.88248e-05	0.00104795
NM_019741	Slc2a5	-0.912457	0.00465157	0.0255652
NM_207655	Egfr	-0.903732	0.00903203	0.0418424
XR_377244	Gm15411	-0.903559	1.69034e-08	9.23543e-07
AK132848	Gm10765	-0.893832	3.88791e-10	3.17335e-08
NM_198672	Ces3a	-0.892221	4.11201e-11	4.39972e-09
NM_032400	Sucnr1	-0.890331	2.27175e-05	0.000387323
NM_027733	Spata24	-0.890034	6.17811e-07	1.94753e-05
NM_001163645	Osbpl3	-0.887717	5.07688e-06	0.000112314
AK050061	Aox3	-0.883336	0.000151097	0.00176923
NM_001278569	Cryaa	-0.882787	4.23477e-07	1.41511e-05
NM_013485	C9	-0.880915	5.2149e-06	0.000114683
XR_387114	Gm15230	-0.877804	7.46969e-08	3.30279e-06
NM_027997	Serpina9	-0.873065	0.00253156	0.0161009
NM_182959	Slc17a8	-0.871238	2.44642e-07	8.93532e-06
NM_001127189	Gm13157	-0.87103	7.47442e-07	2.28706e-05
NM_001081235	Mn1	-0.867267	1.89519e-07	7.24361e-06
NM_153550	Dirc2	-0.862986	8.07079e-09	4.79408e-07
AK046551	AK046551	-0.862884	4.6616e-10	3.74082e-08
NM_008293	Hsd3b1	-0.861414	6.10514e-12	8.15231e-10
NM_146553	Olfr806	-0.861223	3.48499e-07	1.192e-05
NM_001136077	Enpp2	-0.860547	2.38266e-07	8.73111e-06
NM_133683	Tmem19	-0.859785	1.10731e-12	1.74365e-10
NM_001045532	Prl2c1	-0.858863	6.12204e-07	1.93534e-05
NM_146188	Kctd15	-0.858053	4.85999e-07	1.58521e-05
NM_133660	Ces1e	-0.853925	2.67857e-07	9.62525e-06
NM_001101472	Serpina3j	-0.851744	9.56824e-05	0.00122523
NM_138956	Rassf3	-0.846353	1.33344e-06	3.72505e-05
NM_013821	Hsd3b6	-0.844027	4.84317e-09	3.06792e-07
NM_033269	Chrm3	-0.84284	2.9887e-08	1.50713e-06
NM_001285845	Paqr7	-0.842752	2.54295e-07	9.23735e-06
XR_381025	Gm11967	-0.837232	7.12604e-06	0.00014971
NM_009207	Slc4a2	-0.835447	2.22881e-11	2.60155e-09
NM_007606	Car3	-0.835366	0.000131268	0.00157915
AK037423	AK037423	-0.832029	0.000526815	0.00477092
NM_029875	Slc35e3	-0.82874	4.37216e-08	2.08211e-06
BC005527	Enpp3	-0.826452	1.36958e-08	7.65843e-07
NM_172881	Ugt2b35	-0.820397	2.97545e-07	1.04889e-05
NM_138313	Bmf	-0.819329	1.03523e-05	0.000205343
NM_007634	Ccnf	-0.819217	1.69944e-05	0.000305506
NM_172621	Clic5	-0.815865	8.36985e-07	2.51495e-05
NM_172920	Dpy19l1	-0.814656	6.00648e-11	6.11325e-09
NM_001012306	Hsd3b3	-0.813014	3.29289e-08	1.63096e-06
NM_033612	Cela1	-0.81259	6.00728e-06	0.000129131
NM_138652	Atp12a	-0.806174	3.31823e-06	7.91482e-05
AK050069	Gm20319	-0.802907	1.45649e-11	1.78757e-09
ENSMUST00000124497	Tatdn3	-0.800145	3.05886e-08	1.53324e-06
NM_007717	Cmah	-0.800019	2.9566e-07	1.04334e-05
NM_029286	Ccdc30	-0.79611	9.90656e-08	4.20217e-06
NM_011458	Serpina3k	-0.795015	4.6617e-05	0.00068859
NM_153112	Cadm4	-0.792599	7.62998e-07	2.32189e-05
NM_177732	Slc35d1	-0.791867	2.1394e-06	5.48537e-05
NM_001163010	Mup1	-0.791316	6.61989e-09	4.0327e-07
NM_001164763	Rarres1	-0.79074	0.000511578	0.00465849
NM_178617	Necab1	-0.790167	1.83133e-11	2.17563e-09
NR_003634	Rps4l	-0.787591	0.00131398	0.00968741
NM_011454	Serpinb6b	-0.786202	9.40531e-05	0.00120807
NM_010305	Gnai1	-0.784879	5.46e-05	0.000781945
NR_105051	Dreh	-0.78093	0.000165692	0.00190668
NM_172628	Sh3tc2	-0.777942	1.28053e-07	5.21317e-06
NM_016928	Tlr5	-0.776189	0.000116634	0.00143909
NM_001205101	Gm13212	-0.77533	1.32401e-08	7.47874e-07
NM_011517	Sycp3	-0.76511	3.0145e-09	2.02481e-07
NM_008842	Pim1	-0.76078	0.00782023	0.0378078
AK158699	AK158699	-0.750016	1.93275e-08	1.0274e-06
NM_024413	Plekhf1	-0.748232	0.00605061	0.0312529
AK011931	Rfc5	-0.744122	0.00971918	0.0441556
NM_019578	Extl1	-0.741321	0.000236235	0.00252117
NR_045747	Gm10872	-0.741039	7.14065e-05	0.000965477
XR_385432	Gm35716	-0.736116	0.000874543	0.00709992
NM_133351	Prss8	-0.735561	0.00702873	0.0349219
NM_027340	Lipn	-0.732111	2.21596e-05	0.00038014
ENSMUST00000171077	Siglech	-0.731688	0.000313486	0.00317028
ENSMUST00000151139	E2f8	-0.730512	1.50411e-08	8.32699e-07
NM_001163020	Klhl32	-0.724398	1.42074e-07	5.71942e-06
NM_009676	Aox1	-0.720063	7.03896e-07	2.17639e-05
NM_001081413	Unc13b	-0.718027	0.000182108	0.0020559
NM_177787	Slc15a5	-0.717059	7.16275e-09	4.31124e-07
NM_019797	Trip4	-0.712831	3.01416e-08	1.51311e-06
NM_146230	Acaa1b	-0.712812	0.000110409	0.0013758
NM_001012401	Hspb6	-0.711412	9.59454e-10	7.13351e-08
NR_003624	Gm10319	-0.711137	1.29444e-05	0.000246363
NM_016922	Gal3st1	-0.707837	0.00096149	0.00763519
NM_001081088	Lrp2	-0.704965	3.02684e-05	0.000488613
NM_001029985	Kcp	-0.700251	8.08776e-06	0.000167046
NM_010403	Hao1	-0.699798	8.20787e-08	3.58174e-06
NM_011996	Adh4	-0.696704	5.31131e-05	0.000762942
XR_395588	Gm34471	-0.695144	3.26419e-13	5.55962e-11
NM_198962	Hcrtr2	-0.692988	6.8692e-08	3.07392e-06
NM_010726	Phyh	-0.691334	1.19725e-10	1.14521e-08
NM_029342	Nhej1	-0.688228	1.53476e-11	1.84964e-09
XR_867192	Gm40040	-0.687616	3.47961e-07	1.19138e-05
NM_007980	Fabp2	-0.687336	4.32125e-05	0.000649219
L15353	Fas	-0.684902	5.25232e-06	0.000115354
NM_011676	Unc119	-0.683298	1.18322e-07	4.86447e-06
AV482902	AV482902	-0.679279	1.82226e-05	0.000324787
NM_007540	Bdnf	-0.67925	5.71216e-07	1.83003e-05
NM_011388	Slc10a2	-0.674982	0.0082371	0.0391987
XM_006524202	Ttc7	-0.674606	0.000106409	0.00133543
NM_007940	Ephx2	-0.667466	2.21831e-10	1.9643e-08
NM_026770	Cgref1	-0.66624	0.00646292	0.0328189
NR_131057	Gm38416	-0.666166	0.00887861	0.0413497
NM_026159	Retsat	-0.664355	0.00264442	0.0166062
TC1754445	TC1754445	-0.663365	3.08283e-06	7.40923e-05
XR_376986	Gm32556	-0.661659	0.0053595	0.02844
NM_054053	Adgrv1	-0.66082	0.00244658	0.0157006
ENSMUST00000150151	Rrp1b	-0.659041	2.5705e-06	6.36741e-05
NM_008639	Mtnr1a	-0.655141	6.08593e-07	1.92758e-05
NM_001037748	Gm20736	-0.651812	6.55914e-08	2.96699e-06
NM_010591	Jun	-0.649673	0.00995461	0.0449925
NM_144852	Slc7a4	-0.648364	2.2401e-05	0.000383493
NM_011797	Car14	-0.647174	5.3782e-05	0.000771553
NM_001172157	Dis3l2	-0.643955	1.24662e-10	1.18227e-08
NM_001162864	Ttbk1	-0.641584	0.000603519	0.00531799
NM_001164682	Mpp4	-0.640554	0.00289036	0.0178155
AK053269	AK053269	-0.636759	1.67099e-05	0.000302346
NM_001024703	Mctp2	-0.634772	1.428e-06	3.95609e-05
NM_178763	Zfp750	-0.632569	2.04739e-06	5.2983e-05
NM_177922	Mapk15	-0.631797	8.04869e-09	4.78947e-07
NM_001007578	Armcx6	-0.630815	0.000336547	0.00334076
NM_001033638	Crxos	-0.629717	0.00014109	0.00167438
NM_133191	Eps8l2	-0.626067	0.000286382	0.00294616
NM_028060	Slc35f2	-0.625316	0.00216557	0.0143013
AK089905	AK089905	-0.622836	2.86717e-06	6.94089e-05
NM_001001178	Ccdc148	-0.621856	7.16627e-07	2.20897e-05
NM_009700	Aqp4	-0.619485	2.57115e-06	6.36741e-05
NM_080462	Hnmt	-0.617461	0.000263636	0.00275546
NM_013467	Aldh1a1	-0.617435	1.25375e-05	0.000240541
NM_001271532	Insig2	-0.613763	0.00256207	0.016234
NM_019552	Abcb10	-0.61351	8.97923e-07	2.68356e-05
NM_021454	Cdc42ep5	-0.61232	0.000122133	0.00149676
NM_029212	Ccdc33	-0.610887	0.00037516	0.00364705
NM_178896	Dcun1d4	-0.605935	0.000145118	0.00170945
NM_176987	Simc1	-0.601789	1.62185e-07	6.35472e-06
ENSMUST00000190624	C4bp	-0.600973	0.00168373	0.0117908
NM_001204959	Retn	-0.599764	0.00273348	0.017066
AK079487	Gtf2ird1	-0.598616	0.00327099	0.0195516
NM_130864	Acaa1a	-0.598602	4.18168e-05	0.000633149
NM_001080944	Atp8b4	-0.597415	3.50692e-10	2.91949e-08
AA209734	AA209734	-0.596169	2.23973e-06	5.70321e-05
NM_001081050	Pard3b	-0.594319	2.11377e-07	7.8588e-06
NM_019911	Tdo2	-0.593472	0.000375108	0.00364705
NM_001271599	Sort1	-0.587723	0.00101334	0.00792977
ENSMUST00000118986	Tbx22	-0.581809	0.000863794	0.00702119
NM_001169153	Cd300lf	-0.580568	0.00139592	0.0101525
NM_001013022	Odf3b	-0.580154	0.000848013	0.00691471
XR_880518	Gm8350	-0.579385	0.00169443	0.0118386
NM_016778	Bok	-0.579152	0.000152012	0.00177683
NM_008748	Dusp8	-0.578129	0.0027428	0.017105
NM_207131	Cebpe	-0.575844	2.41036e-05	0.000404958
NM_013533	Gpr162	-0.575141	1.32828e-05	0.000251087
NM_016659	Klra1	-0.57221	0.00256584	0.0162393
NM_001033124	Ntrk1	-0.57156	1.72008e-07	6.66143e-06
NM_010145	Ephx1	-0.571051	0.000342949	0.00338718
NM_153558	Obp2a	-0.57003	8.30344e-05	0.00109347
NM_194063	Rhox3a	-0.566895	0.00364782	0.0212004
ENSMUST00000126673	Opcml	-0.566868	0.0048129	0.026206
NM_028710	Arsg	-0.566628	0.000187907	0.00210429
NM_027301	Sdr9c7	-0.565088	1.43834e-05	0.000267798
ENSMUST00000140915	Cdcp1	-0.561734	0.00328282	0.0196032
NM_033475	Rab34	-0.561614	0.000257848	0.00270259
NM_201360	Cyp2d12	-0.561359	2.83578e-09	1.91246e-07
NM_027943	Pdilt	-0.560776	0.00442025	0.0245814
ENSMUST00000141006	Fads6	-0.560744	0.00217089	0.0143337
NM_053201	Magee1	-0.558946	8.53282e-06	0.000174863
XR_397140	Gm32461	-0.558291	3.9564e-06	9.14023e-05
NM_175534	Mrgpre	-0.55633	3.02998e-05	0.000488647
NM_028705	Herc3	-0.556226	0.000157196	0.00182401
NM_144803	Chrna2	-0.556051	0.00610181	0.0314736
NR_003270	Snhg3	-0.555784	0.00616149	0.0317079
NM_153582	Cmtm4	-0.555639	0.00133937	0.00983038
NM_001025192	Cxadr	-0.555573	0.000409328	0.00390641
NM_001289757	Rnf32	-0.554591	5.07686e-05	0.000735275
NM_133969	Cyp4v3	-0.554381	4.01205e-06	9.26241e-05
NM_008087	Gas2	-0.554069	0.000360172	0.00352392
NM_013613	Nr4a2	-0.553753	0.00267136	0.0167094
NM_011448	Sox9	-0.5532	0.00495427	0.0267843
NM_001081174	Rsg1	-0.551794	0.000432324	0.00408153
XR_873274	Gm40923	-0.549825	0.000381688	0.00369759
NM_023727	Rd3	-0.549767	4.30238e-06	9.80828e-05
NM_012018	Cntrl	-0.549478	0.0079999	0.0384094
NM_001081066	Dennd3	-0.548354	0.000371809	0.00362031
NM_001102438	Acbd5	-0.546831	9.06073e-06	0.000183429
NM_203492	Mrgprg	-0.546403	0.0062958	0.0321745
AK041855	Anxa7	-0.546329	0.0032434	0.0194319
NM_001291154	Sgk2	-0.545471	0.00877218	0.0409962
AK085976	AU024180	-0.544151	0.00029588	0.00302893
ENSMUST00000149629	Hectd2	-0.543717	0.00263828	0.0165895
AK135530	Vcl	-0.543328	0.000184918	0.0020793
NM_009303	Syngr1	-0.543009	0.00311217	0.0188555
AJ005350	Zfp125	-0.541156	3.48974e-05	0.00054817
AK050026	AK050026	-0.541007	0.00128254	0.00951233
NM_009564	Zfp64	-0.539412	2.57927e-07	9.32868e-06
XR_871840	Gm15343	-0.539189	0.00018288	0.00206323
NM_001033960	Rabgap1	-0.538097	0.00210499	0.0139804
XM_355900	Slc6a16	-0.537886	9.80733e-05	0.00124818
ENSMUST00000198754	Cpeb2	-0.537828	0.00811161	0.038784
XM_006543385	Gm324	-0.5371	6.41873e-07	2.01199e-05
NM_029562	Cyp2d26	-0.536959	2.10719e-09	1.47164e-07
NM_001161765	Fmo5	-0.534648	0.000728884	0.00617254
NM_027990	Lypd6b	-0.533741	0.00523223	0.0279379
NM_138684	Wfdc12	-0.53227	0.000161572	0.00186894
NM_001079865	Ces2f	-0.531669	2.43619e-05	0.00040868
NM_001007579	BC080695	-0.53138	2.11343e-07	7.8588e-06
NM_031393	Sytl1	-0.52951	0.000456825	0.00426102
NM_008808	Pdgfa	-0.528884	0.00602626	0.0311512
NM_001033329	Arhgef9	-0.52743	0.00118323	0.00891229
AK020604	Cldn24	-0.52715	0.00122304	0.00915031
NM_011068	Pex11a	-0.527127	0.00382508	0.0219932
XR_378933	Gm30931	-0.524882	5.94359e-06	0.000128092
NM_001081029	Tmem243	-0.523733	2.10527e-07	7.8588e-06
NM_024414	Stx1b	-0.520604	0.00232629	0.0151087
NM_019479	Hes6	-0.519779	0.0067722	0.0340169
XR_382514	Gm33820	-0.517253	0.000118567	0.00145945
NM_008645	Mug1	-0.515188	3.73662e-07	1.26768e-05
ENSMUST00000096363	Tmem28	-0.514055	3.12316e-07	1.09059e-05
NM_001291070	Aifm3	-0.513991	3.35296e-05	0.000530231
ENSMUST00000156222	Lactb2	-0.51396	0.00155846	0.0110883
ENSMUST00000182040	Slc22a15	-0.513519	0.00020513	0.00226002
NM_027152	Cd164l2	-0.513502	0.000162984	0.00188331
NM_146251	Pnpla7	-0.513399	0.000151887	0.00177599
NM_026455	Fam32a	-0.513237	1.18233e-07	4.86447e-06
NM_028979	Cyp2j9	-0.509314	0.00871672	0.0408235
AK036325	Syn3	-0.509197	0.00189811	0.0129349
NM_001013785	Akr1c19	-0.50869	0.0040181	0.0228824
AK040073	Il21r	-0.507826	1.41375e-05	0.000264406
AK034347	Dera	-0.506958	3.2204e-07	1.12103e-05
NM_008646	Mug2	-0.506208	0.000121718	0.00149386
NM_011399	Slc25a17	-0.505548	2.32132e-06	5.85291e-05
NM_007817	Cyp2f2	-0.50458	3.05521e-05	0.000491386
NM_001290338	Zfand4	-0.504328	0.00690451	0.0344959
NM_024185	Fam188a	-0.504062	5.20291e-08	2.43603e-06
NM_133960	Ces2a	-0.502228	6.65193e-07	2.06761e-05
XM_006540481	Gm4881	-0.502171	2.4881e-06	6.19776e-05
NM_019419	Arl6ip1	-0.499046	2.44367e-05	0.000409523
NM_177665	Gm4861	-0.498949	3.33118e-07	1.15358e-05
NM_011143	Pou4f1	-0.498057	0.0100378	0.0452584
NM_001302962	Tyw5	-0.497303	4.98471e-05	0.00072539
NM_144930	Ces1f	-0.497062	4.70198e-06	0.000105417
NM_001013810	Gm5591	-0.495661	0.00180471	0.0124322
AK043818	AK043818	-0.495579	2.44152e-05	0.000409369
NM_177321	Mia2	-0.494895	0.000217978	0.0023726
XM_006525709	Mbd1	-0.492295	0.00405865	0.0230308
NM_029615	Med27	-0.492046	0.000155312	0.00180717
ENSMUST00000163054	Phyhipl	-0.49189	0.00326951	0.0195462
NM_013630	Pkd1	-0.491821	0.000304487	0.00310278
NM_001039959	Ahnak	-0.49172	0.0081094	0.038779
NM_011025	Oxt	-0.491686	0.000395169	0.00379966
NM_007423	Afp	-0.491586	0.00296088	0.0181463
NM_001008422	Scaf1	-0.491207	2.53245e-07	9.21929e-06
NM_026965	Comtd1	-0.490742	5.71766e-07	1.83003e-05
NR_045893	Gm11974	-0.490422	0.00262901	0.0165406
XM_006500371	Trp53rkb	-0.48952	0.00796364	0.0382794
ENSMUST00000117241	Zfp367	-0.489275	0.00427154	0.0239497
NM_029250	Etnk1	-0.48802	9.85657e-05	0.00125397
NM_016763	Hsd17b10	-0.485281	9.24755e-06	0.000186758
AK038793	Sfxn5	-0.48265	0.0031875	0.0191781
NM_008391	Irf2	-0.482613	0.00506075	0.0272401
NM_010295	Gclc	-0.482262	0.00698466	0.0347805
NM_001013820	Slc22a28	-0.482233	0.000331027	0.00329773
NM_001162417	Myef2	-0.482067	7.73604e-07	2.34988e-05
NM_001081024	Setdb2	-0.480696	0.00555369	0.0292579
NM_001159724	Pvrl2	-0.479593	0.000255251	0.00268294
NM_013638	Prm3	-0.478865	3.67255e-07	1.24721e-05
NM_029148	Tmx4	-0.478086	2.83011e-05	0.000461992
AK039090	Gm16499	-0.474589	0.000168971	0.00193508
NM_001005868	Erbb2ip	-0.473475	0.00466716	0.0256256
NM_013877	Cabp5	-0.471875	0.00096447	0.00765318
NM_001177471	Gm15056	-0.471681	2.77061e-07	9.88348e-06
NM_008137	Gna14	-0.470918	9.09443e-05	0.00117811
NM_199022	Shc4	-0.470208	0.0017201	0.0119729
AK018745	Zfp787	-0.468915	2.87099e-05	0.000467295
NM_001037863	Atp11c	-0.468016	8.89248e-05	0.00115554
NM_013932	Ddx25	-0.467608	0.0109936	0.0485513
NM_001081688	Tmprss9	-0.466074	0.000487963	0.00448627
XM_011251171	Gt(pU21)140Imeg	-0.465617	4.29847e-06	9.80828e-05
NM_025923	Fancl	-0.465351	1.29562e-06	3.63155e-05
NM_197945	Lzts3	-0.465128	0.00152907	0.0109211
NM_173371	H6pd	-0.464766	0.00031918	0.00321229
NM_011839	Mab21l2	-0.464021	1.18702e-05	0.00023052
NM_028102	Ddhd2	-0.463745	0.0003532	0.0034679
NM_001167936	Zyg11a	-0.462323	0.00805186	0.0385812
NM_001033599	Acsl6	-0.461789	0.00294183	0.0180561
NM_138657	Socs7	-0.461035	9.62772e-07	2.84427e-05
NM_001161844	Cblc	-0.459396	2.48449e-06	6.19416e-05
NM_001025570	Prrx1	-0.456592	1.80454e-05	0.000322316
NM_207683	Pik3c2g	-0.456488	0.00157521	0.0111836
NM_019445	Fmn2	-0.455752	0.00906933	0.0419569
NM_007891	E2f1	-0.454993	3.41831e-06	8.10465e-05
NM_009545	Pcgf2	-0.453806	4.88438e-05	0.000714132
NM_172763	Zfp809	-0.453666	0.0002108	0.0023118
ENSMUST00000159949	Adck5	-0.452512	0.00315318	0.0190348
AK138560	Sptbn2	-0.452042	0.000219684	0.00238572
NM_009543	Rnf103	-0.451452	0.00934756	0.0428463
NM_146640	Olfr1153	-0.449864	1.14855e-05	0.000224353
NM_011921	Aldh1a7	-0.449747	0.000267237	0.00278961
AK168315	Dnttip1	-0.448951	0.00152314	0.010888
NM_010418	Herc2	-0.448591	0.00987875	0.0447162
NM_008648	Mup4	-0.448538	3.70125e-06	8.65865e-05
NM_001037822	Krtap5-5	-0.448194	6.96285e-05	0.000948738
NM_008075	Gabrr1	-0.448167	3.01013e-06	7.25539e-05
NM_175111	Hspbap1	-0.447907	8.06878e-05	0.00106847
NM_018743	Agpat6	-0.447255	0.00102145	0.00798573
NM_177591	Igsf1	-0.446959	5.63503e-05	0.000799805
NR_033452	Gm4013	-0.446871	5.4946e-07	1.76372e-05
ENSMUST00000141316	Xiap	-0.446561	0.000212821	0.00232633
NM_027055	Spaca4	-0.446355	6.66608e-06	0.000141023
XR_881127	Gm11832	-0.446263	0.000133843	0.00160376
NM_134103	Il1rap	-0.445515	0.000343968	0.00339524
NM_175260	Myh10	-0.44521	0.000791844	0.00655283
ENSMUST00000049389	Zdhhc2	-0.443859	9.17687e-05	0.00118557
XR_872011	Gm36177	-0.443596	0.000797309	0.00658989
NM_008135	Slc6a9	-0.442337	0.00328019	0.0195925
NM_133987	Slc6a8	-0.44193	0.000704662	0.0060163
NM_019740	Foxo3	-0.441712	0.00273449	0.0170676
NM_053137	Pcdhb12	-0.441326	0.000133145	0.00159779
XR_872442	Gm11342	-0.440159	0.000274127	0.00284995
NM_001127338	Aldh7a1	-0.439882	0.000118352	0.00145737
NM_199038	Casc4	-0.439671	0.0111024	0.0489412
NM_009293	Sts	-0.439063	4.50866e-05	0.000670667
NM_011371	St6galnac1	-0.439044	0.00226218	0.0148017
NM_026735	Mob1b	-0.437403	0.000800143	0.00660187
NM_009467	Ugt2b5	-0.436746	2.92755e-05	0.00047488
ENSMUST00000092891	Cacng7	-0.435979	0.000328086	0.00327723
NM_172710	Sel1l3	-0.433746	0.00631008	0.0322291
NM_001033262	March9	-0.432537	0.000126371	0.00153741
NM_001033042	Lrrc14b	-0.431838	0.00071849	0.0061071
NM_023913	Ern1	-0.431475	0.00349133	0.0205015
TC1698801	TC1698801	-0.430994	0.00231066	0.0150301
NM_008991	Abcd3	-0.430944	0.000247106	0.00261462
NM_172682	Fam160a1	-0.43076	0.00812983	0.0388514
ENSMUST00000113970	Suv420h1	-0.430262	0.000166625	0.0019161
NM_001037859	Csf1r	-0.430191	1.54669e-05	0.000283742
NM_010271	Gpd1	-0.427596	0.00041637	0.00395326
NM_025582	Fam213b	-0.42746	0.000371868	0.00362031
NM_001085522	Gm13251	-0.427376	0.000415043	0.00394265
NM_146173	Tspan33	-0.424323	0.00474262	0.0259291
NM_001200027	Olfr612	-0.423124	0.00017385	0.00197707
NM_029924	Mbd5	-0.422835	0.000454835	0.0042472
NM_028584	Marveld3	-0.422121	0.000216517	0.00236055
NM_146279	Olfr960	-0.420522	0.00289402	0.0178315
AI450270	AI450270	-0.420053	3.54448e-05	0.000555518
NR_034051	Snora34	-0.419227	0.00461697	0.025416
NM_026240	Gramd3	-0.419014	0.00201356	0.0135467
NM_009940	Coq7	-0.418997	0.000149141	0.00175124
ENSMUST00000190892	Slco2a1	-0.418065	0.00412508	0.0233284
NM_011874	Psmc4	-0.416298	0.000801779	0.0066072
NM_008609	Mmp15	-0.415288	0.000226907	0.0024478
NM_001037907	Ripply2	-0.413685	0.000762326	0.00636537
NM_176933	Dusp4	-0.413223	0.000729064	0.00617254
ENSMUST00000110340	Cox16	-0.413186	0.000250187	0.00264136
NM_019657	Hsd17b12	-0.411813	2.67191e-06	6.56821e-05
NM_001200006	Mup17	-0.41008	3.58767e-06	8.42837e-05
BB417108	BB417108	-0.410038	3.00839e-05	0.000486103
NM_001286253	Nadk2	-0.409733	0.00908666	0.041986
ENSMUST00000176586	Mkx	-0.40957	0.00110874	0.00849509
NM_153502	Ankrd23	-0.407413	0.000153383	0.00178847
NM_021414	Ahcyl2	-0.407363	8.88902e-05	0.00115554
NM_001205345	Sun2	-0.406976	0.00361044	0.0210638
NR_003513	Neat1	-0.405892	0.00134219	0.00984325
NM_177178	Lmbrd2	-0.405719	5.83687e-05	0.000820823
NM_009261	Strbp	-0.40571	4.62315e-05	0.000684261
NM_009423	Traf4	-0.405465	6.11912e-06	0.000131198
ENSMUST00000171686	Rpp40	-0.405452	1.86211e-06	4.92966e-05
ENSMUST00000049630	Cox19	-0.405343	7.87444e-06	0.000163275
NM_015729	Acox1	-0.403417	0.00653888	0.033109
XM_006514046	Dyrk2	-0.402676	0.00264325	0.016602
NM_145570	Eva1a	-0.402507	0.00148635	0.0106911
XR_382911	Gm15327	-0.400093	0.00548651	0.0289483
NM_053262	Hsd17b11	-0.399624	0.00376891	0.0217527
NM_026364	Prpsap1	-0.399614	3.92686e-05	0.000602161
NM_001167877	Cyp2c50	-0.398353	0.00511315	0.0274322
NR_102394	Gm12992	-0.397721	0.00495983	0.0268092
NM_146034	Ctage5	-0.397393	0.000308028	0.00312741
NM_001290995	Kif1b	-0.39702	0.00160244	0.0113359
CO430613	CO430613	-0.396892	0.00743409	0.0363653
NM_025735	Map1lc3a	-0.395917	0.000203401	0.00224541
NM_144532	Cabp4	-0.395256	0.00524756	0.0280017
NM_175172	Shtn1	-0.395221	0.00105796	0.00819061
NM_145384	Pqlc2	-0.393306	0.00445993	0.0247361
NM_001004176	Maml3	-0.393229	0.00101399	0.00793295
NM_173866	Gpt2	-0.391716	0.00862717	0.0404894
NM_027570	Ldhd	-0.390754	0.000485564	0.00446915
AK019365	Taco1os	-0.390602	0.00158989	0.0112663
NM_010098	Opn3	-0.389792	0.00023058	0.0024731
NM_010892	Nek2	-0.389789	0.00169412	0.0118386
NM_021480	Tdh	-0.388193	0.00168215	0.0117849
XM_134476	Ces1h	-0.387437	0.000456107	0.0042567
NM_029669	Dnajc18	-0.384951	6.2771e-06	0.00013424
NM_053072	Fgd6	-0.384396	0.00551428	0.0290673
AK037888	AK037888	-0.383803	6.98615e-05	0.000951136
NM_026331	Slc25a37	-0.383006	0.000675224	0.00581853
XR_375197	Gm11454	-0.382553	0.00437744	0.0244047
BG175686	Gm4470	-0.382356	0.000768356	0.0064061
NM_026170	Ergic1	-0.381322	1.95037e-05	0.000342096
NM_201410	Ugt1a6b	-0.381081	0.000179354	0.00203099
NM_030254	Tusc3	-0.379808	0.00144831	0.0104561
NM_009462	Usp10	-0.379293	0.000801474	0.0066072
NM_001081147	Oxtr	-0.378629	0.00026993	0.00281333
NM_172771	Dmxl2	-0.377702	0.000114441	0.00141653
ENSMUST00000000153	Gna12	-0.376879	0.00222792	0.0146407
NM_020270	Scamp5	-0.37468	0.000659347	0.00570972
NM_173364	Zfp445	-0.373582	0.000259943	0.00272198
XM_006529131	Elk4	-0.372787	7.58552e-05	0.00101698
NM_009058	Ralgds	-0.372492	0.000236918	0.00252681
ENSMUST00000141089	Prss44	-0.372095	0.00160221	0.0113359
NM_001033189	C77080	-0.372018	0.00416806	0.0234919
NM_001039546	Myo6	-0.37191	4.9459e-05	0.000720371
NM_053215	Ugt2b37	-0.369663	0.000492551	0.00452223
NM_175294	Nucks1	-0.367873	0.000156581	0.00181814
NM_026945	Adh6a	-0.367568	0.00108611	0.00835239
NM_133894	Ugt2b38	-0.367276	5.04508e-05	0.000731943
NM_013454	Abca1	-0.366595	0.0091631	0.0422211
BC028435	Timm9	-0.366398	0.00137617	0.0100351
NM_181595	Ppp1r9a	-0.365504	0.00284228	0.0175972
NM_026728	Echdc2	-0.365246	7.76135e-06	0.000161324
A_55_P2510915	A_55_P2510915	-0.362469	0.000687496	0.00590447
ENSMUST00000110031	Auh	-0.361971	6.37773e-05	0.000882239
XM_006516792	Zkscan3	-0.361433	0.000385325	0.00372741
NM_033610	Sncb	-0.361307	0.00295364	0.0181186
NM_026179	Abhd5	-0.360953	0.00123812	0.00924034
NR_003372	Gm7904	-0.360793	0.010182	0.0457939
XR_385545	Gm19412	-0.360356	0.00298271	0.01826
NM_001034115	Shank1	-0.359255	0.000476122	0.00440654
NM_001082975	Sdr39u1	-0.358948	0.0046148	0.025416
AK077526	Gm10404	-0.357901	0.00044314	0.00416011
A_55_P2724939	A_55_P2724939	-0.357691	0.00758097	0.0368968
NM_025337	Akr7a5	-0.357572	0.00018923	0.00211486
NM_011026	P2rx4	-0.357515	0.0013176	0.0097077
NM_021397	Zbtb32	-0.356707	0.00260135	0.0164098
ENSMUST00000086882	Asb18	-0.356531	0.000129445	0.0015653
NM_010209	Fh1	-0.356523	0.000170821	0.00194958
XR_388303	Frmd8os	-0.355979	0.000168858	0.0019345
NM_153399	Syne1	-0.355402	0.00890347	0.0414308
AF289178	AF289178	-0.355145	0.00255555	0.0162109
ENSMUST00000005057	Thop1	-0.355134	0.000843755	0.00688345
ENSMUST00000106798	Usp24	-0.354625	0.00766717	0.0372079
NM_183355	Pbx1	-0.354066	0.00149961	0.010759
NM_030750	Sgpp1	-0.354058	2.7278e-05	0.000448141
NM_145354	Nsun2	-0.353941	0.000480136	0.00443485
XM_006520067	Agxt2	-0.352007	0.00032475	0.00325267
NM_011309	S100a1	-0.351169	0.000211889	0.00231994
NM_013556	Hprt	-0.351053	1.75991e-05	0.000315357
NM_133955	Rhou	-0.350889	0.00569352	0.0297864
ENSMUST00000128878	Parp9	-0.350606	0.00284804	0.017623
NM_147082	Olfr609	-0.349101	0.00612571	0.0315676
NM_029735	Eprs	-0.348519	6.01295e-05	0.000840393
NM_025526	Iscu	-0.348311	8.72183e-06	0.000177537
NM_178930	Gbf1	-0.347885	0.00187009	0.0127851
NM_145489	AI661453	-0.34762	0.00690475	0.0344959
U85712	Plcb1	-0.347457	0.00106609	0.00824016
NM_019946	Mgst1	-0.347199	4.31184e-07	1.43512e-05
NM_144844	Pcca	-0.347186	0.00027789	0.00287742
AK155400	Gm10627	-0.346899	0.000937783	0.00748231
NM_019930	Ranbp9	-0.346891	6.43795e-05	0.000888458
NM_001110129	Ppih	-0.346866	0.00268849	0.0167976
NM_181072	Myo1e	-0.346133	0.00836817	0.0395967
AK144317	Gm16386	-0.345912	0.00110132	0.00844792
NM_011327	Scp2	-0.345875	3.46557e-06	8.19341e-05
NM_024434	Lap3	-0.345511	5.83864e-05	0.000820823
NM_015781	Nap1l1	-0.345329	0.00756161	0.0368402
NM_007405	Adcy6	-0.344188	0.000537039	0.00483892
NM_001252108	Cadps2	-0.343756	0.000130201	0.00156989
NM_019580	Gde1	-0.343736	0.0024152	0.015541
XR_385775	Gm32282	-0.343617	0.000288966	0.00297
NM_173397	Fitm2	-0.343388	0.00135626	0.00991154
NM_019816	Aatf	-0.343354	4.67126e-06	0.000104799
BU937187	Gm10941	-0.343129	0.000891041	0.00720122
NM_178677	Sec22c	-0.342207	0.00277806	0.0172861
NM_001081409	Phf20l1	-0.342044	0.0089671	0.041634
NR_015347	Gm4850	-0.342036	0.0002572	0.00269708
BC025933	BC025933	-0.341742	0.0021826	0.0143996
XR_876101	Gm32431	-0.341534	0.00350434	0.0205562
ENSMUST00000169302	Tnpo3	-0.33943	0.0111542	0.0491112
NM_146161	Arhgap24	-0.339119	0.0081683	0.0389769
NM_013646	Rora	-0.338986	8.13838e-05	0.00107597
NM_001177602	Ak4	-0.33898	0.00152031	0.0108748
NM_138654	Sugct	-0.33778	0.000237142	0.00252681
NM_133942	Plekha1	-0.337487	0.000392164	0.00377824
XR_864479	Ighv1-33	-0.337088	0.00822743	0.0391639
NM_183262	Stk35	-0.336542	0.00407678	0.0231022
XM_011248237	Setd8	-0.336058	0.00237402	0.0153411
NM_007568	Btc	-0.335969	0.00772451	0.0374298
NM_029519	Rap2a	-0.33402	0.00129215	0.00956022
NM_001204134	C1qtnf3	-0.333942	0.00108557	0.00835013
NM_001038627	Smurf1	-0.333168	0.00116579	0.00880889
NM_172773	Slc17a5	-0.332758	0.00104323	0.00810583
NM_001033310	Cox18	-0.332385	0.00072311	0.0061377
NM_001083906	Nr3c2	-0.331768	0.00493956	0.0267351
NM_030014	Hook1	-0.331582	0.00650862	0.0329958
NM_133206	Znrf1	-0.330212	3.87216e-05	0.000595413
AK016007	Brpf1	-0.329809	0.0051386	0.0275392
A_66_P111844	A_66_P111844	-0.329803	0.00593909	0.0307912
NM_007550	Blm	-0.329566	0.0106951	0.0475348
NM_025661	Ormdl3	-0.328878	0.000967641	0.0076735
NR_028584	Gm11213	-0.328437	0.00273476	0.0170676
NM_011302	Rs1	-0.328137	0.00560948	0.0294667
NM_011322	Scn1b	-0.327003	4.17805e-05	0.000633118
NM_053253	Zmynd10	-0.32682	0.0053404	0.0283702
NM_026909	Thap7	-0.326455	5.56402e-05	0.000792887
NM_053126	Pcdhb1	-0.3263	0.00363859	0.0211699
NM_153807	Acsf2	-0.326234	0.00213315	0.0141403
NM_026497	Nudt12	-0.326049	0.00207131	0.013821
NM_030717	Lactb	-0.325841	0.000130169	0.00156989
NM_053115	Acox2	-0.325556	0.00686665	0.0343415
NM_028069	Cdhr5	-0.325355	0.00168414	0.0117908
NM_008479	Lag3	-0.325126	0.0092075	0.0423614
AK048886	AK048886	-0.322781	0.00127523	0.00946234
NM_001290527	Psip1	-0.32188	0.00104396	0.00810853
AF037047	Gm8479	-0.321785	0.00679509	0.0341052
AK139740	AK139740	-0.321192	0.0035013	0.0205492
NM_025826	Acadsb	-0.320892	0.00286216	0.017694
NM_146718	Olfr430	-0.320002	0.00224246	0.0146957
NR_045870	Gm9866	-0.318291	0.00416265	0.0234812
NM_010778	Cd46	-0.317622	0.00573619	0.0299673
NM_007466	Api5	-0.316042	0.00378438	0.0218156
NM_001167768	Ldah	-0.315912	0.000774708	0.00644537
NM_009677	Ap1g1	-0.31565	0.00446194	0.024743
NM_024274	Fars2	-0.314577	0.000163047	0.00188339
NM_001112697	Chrm1	-0.314338	0.0101616	0.0457178
NM_178590	Ikbkg	-0.313627	0.00381288	0.0219458
NM_029035	Spsb1	-0.313228	0.0111051	0.0489465
NM_178218	Hist3h2a	-0.313093	9.27828e-06	0.000187265
NM_177130	Glt28d2	-0.312705	0.0101596	0.0457149
NM_199008	Cox11	-0.312677	6.06163e-05	0.000844555
BB337713	BB337713	-0.31219	0.00121125	0.00908876
AK143785	Pxmp4	-0.311532	0.00982424	0.0445118
NM_016915	Pla2g6	-0.310557	0.000316837	0.00319739
NM_029011	Pyroxd2	-0.310183	0.00177444	0.0122642
NM_010920	Nkx2-6	-0.310025	0.00435689	0.0243261
NM_175175	Plekhf2	-0.309978	0.00502921	0.0270922
NM_009176	St3gal3	-0.309253	0.00347038	0.0204288
NM_019957	Dnase2b	-0.308277	0.00246271	0.0157828
NM_001290745	Nckap1	-0.308233	0.00462147	0.0254291
NM_007383	Acads	-0.307856	2.34843e-05	0.000397755
NM_025374	Glo1	-0.307285	0.000540281	0.00486359
NM_009138	Ccl25	-0.307227	0.00169922	0.0118622
NM_133767	Mtif2	-0.306758	0.00072994	0.00617628
NM_001082962	Snrpn	-0.306192	0.00328702	0.0196123
NM_001308091	Smim4	-0.305822	0.000251741	0.00265609
XM_011245154	Mettl6	-0.30562	0.00158636	0.0112508
NM_008292	Hsd17b4	-0.304617	0.00296063	0.0181463
AK046615	AK046615	-0.304497	0.0032516	0.0194693
NM_010897	Nf1	-0.303939	0.00692374	0.0345606
NM_029398	Tmem14a	-0.3037	0.00659873	0.0333463
NM_001001327	Vkorc1l1	-0.303507	0.000528656	0.00478269
NM_028140	Mfsd8	-0.30337	0.000796682	0.00658797
NM_008187	Cfap20	-0.302628	0.00236996	0.0153221
NM_144923	Blvrb	-0.301777	0.0039447	0.0225374
NM_025837	Mpi	-0.301552	0.011146	0.0490946
NM_001082414	Sh3d19	-0.301497	0.00320862	0.0192615
NR_040690	Gm6329	-0.300841	0.00620898	0.0318589
XR_863566	Gm5914	-0.30069	0.00134526	0.00986141
NM_008168	Grik5	-0.299509	0.00233331	0.0151484
NM_001033213	Ttc7b	-0.299071	0.000168527	0.00193265
AK138549	AV356131	-0.298852	0.00333249	0.0198198
NM_028185	Lsm11	-0.298259	0.00841291	0.0397775
NM_009157	Map2k4	-0.298098	0.00478305	0.0260732
NM_027727	Dym	-0.298091	0.000305968	0.00311217
NR_036607	Gm3086	-0.297632	0.00131141	0.00967276
NM_001113351	Synj2	-0.296697	0.00243834	0.0156627
NM_145487	Prr3	-0.296168	0.00275177	0.0171513
NM_153573	Fkbp14	-0.296068	0.0069981	0.0348319
NM_181392	Gtf2h5	-0.295978	7.93291e-05	0.0010534
NM_029772	Catsper3	-0.295622	0.00383443	0.0220394
NM_001013405	Tcaim	-0.29552	0.00125347	0.00933194
NM_021549	Pnkp	-0.295167	0.00219276	0.0144552
NM_009806	Cask	-0.295067	2.85136e-05	0.000464553
NM_001256198	Eif4g3	-0.293832	0.00477256	0.0260416
CA492922	Lhx1os	-0.292842	0.00355737	0.0207942
NM_001029838	Pknox2	-0.292461	0.00362355	0.0211048
NM_001042675	Rbpms	-0.29077	0.0082575	0.0392696
NM_029447	Nln	-0.290703	0.00105451	0.00816724
NM_001291233	Cux1	-0.290167	0.00742232	0.0363526
NM_172134	Pdxk	-0.289843	0.00487513	0.0264763
NM_178362	Sorbs1	-0.288906	0.00914673	0.0421699
NM_012021	Prdx5	-0.288543	1.02553e-06	2.98737e-05
NM_133809	Kmo	-0.288194	0.000662334	0.00572964
NR_002905	Snora74a	-0.288172	0.0110665	0.0488086
NR_126067	Gm11423	-0.288167	0.00445111	0.0246993
NR_028512	Snora73a	-0.288041	0.00924141	0.0424747
NM_018772	Bri3	-0.287505	0.00708676	0.0351535
NM_199301	Mtg1	-0.286092	0.000752563	0.00630751
NM_153118	Fnbp1l	-0.285972	0.00202384	0.0135961
NM_015810	Polg2	-0.285399	0.00243353	0.0156408
NM_001026214	Entpd5	-0.28532	0.00288845	0.0178136
NM_178337	Tbce	-0.284071	3.98107e-05	0.000609354
NM_009461	Ubr1	-0.283896	0.00141815	0.0102851
NM_001037938	Dhrs4	-0.283549	0.000548011	0.00491385
NM_027216	Slc39a11	-0.283426	0.000980537	0.00774501
NM_011416	Smarca2	-0.282974	0.00262312	0.0165129
NM_009253	Serpina3m	-0.281888	0.00355455	0.0207886
NM_025570	Mrpl20	-0.281354	8.60974e-05	0.00112361
NM_023465	Ctnnbip1	-0.28103	0.00963044	0.0438435
NM_001081059	Mcur1	-0.28072	1.81279e-05	0.000323271
XM_006523126	Gm34478	-0.280633	0.00942325	0.0431163
NM_028493	Rhobtb3	-0.280521	0.00625758	0.0320246
BC029252	Rnaseh2a	-0.279993	0.000365186	0.00356566
NM_145462	Haus4	-0.279646	0.00613538	0.0316028
NM_001303015	Ap3s1	-0.279486	0.00219884	0.0144814
NM_001029867	Ugt2b36	-0.279354	0.00498285	0.0269076
NM_001081213	Ermp1	-0.278104	0.00695201	0.034649
NM_001085409	Steap3	-0.27778	0.00149399	0.010731
AK028026	Hist1h2ae	-0.277093	0.007325	0.0360133
NR_034049	Snora52	-0.276235	0.00179277	0.012373
NM_172598	Wdhd1	-0.276128	0.0076577	0.037185
ENSMUST00000114694	Zbtb20	-0.275913	0.0067226	0.0338186
ENSMUST00000106157	Zranb1	-0.275276	0.000545312	0.00489227
NM_011880	Rgs7	-0.274943	0.0090496	0.0418947
NM_013861	Tpk1	-0.274758	0.00660829	0.0333681
NM_019496	Ammecr1	-0.274406	0.00709079	0.0351674
AK033279	Qk	-0.274161	0.00648489	0.0329004
NM_054043	Msi2	-0.273813	0.00622837	0.0319372
NM_030221	Nadsyn1	-0.273756	0.00138863	0.0101083
NM_133658	Ercc3	-0.273712	0.00839853	0.0397291
NM_026283	Samd8	-0.273498	0.0072465	0.0357485
NR_028331	Zfp672	-0.273413	0.00208614	0.0138922
NM_198661	Oog2	-0.273404	0.00156137	0.0111042
NM_025821	Carhsp1	-0.273022	8.07354e-05	0.00106867
NM_001045864	Nelfe	-0.272829	0.00399396	0.0227682
NM_001037878	Tcf25	-0.27021	0.00121499	0.00910845
NM_001085513	Fam131c	-0.270075	0.00544384	0.0287732
NM_144915	Daglb	-0.270074	0.000621591	0.00544635
NM_025576	Ptpmt1	-0.269003	0.000751566	0.00630074
NM_028419	Glrx5	-0.267999	0.000533917	0.00482244
NM_013761	Srr	-0.267683	0.0113134	0.0496332
A_55_P2136763	A_55_P2136763	-0.267602	0.000169584	0.00194122
NM_001286785	Magi1	-0.267286	0.00639242	0.0325749
NR_027773	Airn	-0.267091	0.00265318	0.016643
ENSMUST00000107717	Zfp652	-0.266608	0.000763861	0.00637572
AJ505051	Nup93	-0.26636	0.00744031	0.036382
NM_027920	March8	-0.266302	0.00191251	0.0129952
NM_010055	Dlx3	-0.266275	0.00624349	0.0319771
NM_080289	Grhpr	-0.26622	0.00142887	0.0103426
NM_009474	Uox	-0.266106	0.00443925	0.0246541
NM_001085348	Rhox2e	-0.2661	0.00367895	0.0213442
NM_029153	Scamp1	-0.266042	0.0033812	0.0200308
NM_019987	Ick	-0.2649	0.00919437	0.042314
NM_011151	Ppm1b	-0.264716	0.00114383	0.00868622
NR_027316	Pdxk-ps	-0.264546	0.00578531	0.0301626
AK009842	Zkscan14	-0.264497	0.0101091	0.0455195
NM_198006	Coa5	-0.264356	0.00229414	0.0149589
NM_198653	Iars2	-0.264002	0.00133197	0.00979841
NM_001251881	Ggnbp1	-0.263827	0.000330117	0.00329161
NM_001277805	Pex5	-0.263322	0.000174184	0.00197984
NM_001081286	Fat1	-0.263159	0.00248372	0.0158808
NM_080849	Nek8	-0.263144	0.00982829	0.044524

## Sheet: AdditionalFile6B
Additional file 6B: List of genes significantly higher in males Pxr-/- compared to females Pxr-/-
SystematicName	GeneName	logFC_F_PxrKO_CTRL.M_PxrKO_CTRL	P.value_F_PxrKO_CTRL.M_PxrKO_CTRL	adj.P.Val_F_PxrKO_CTRL.M_PxrKO_CTRL
NM_008295	Hsd3b5	-8.97406	4.45996e-28	5.72641e-25
NM_172306	Cyp4a12b	-8.52251	3.19455e-44	1.06644e-39
NM_177406	Cyp4a12a	-8.30639	2.56803e-43	4.28642e-39
NM_007703	Elovl3	-6.50336	8.01451e-22	5.69252e-19
NM_023493	Cml5	-6.42465	3.33572e-25	3.59213e-22
NM_013797	Slco1a1	-6.16904	3.36369e-15	9.43613e-13
NM_023455	Nat8	-5.95197	1.33456e-34	4.05014e-31
NM_012011	Eif2s3y	-5.65922	1.31297e-32	2.73943e-29
NR_002858	Gm4956	-5.54037	2.43256e-32	4.77683e-29
NM_144796	Susd4	-4.6161	2.066e-28	2.87371e-25
NM_145474	Cyp2d34	-4.44361	1.31251e-35	6.25935e-32
NM_011575	Tff3	-3.93261	7.93282e-13	1.49616e-10
NM_010006	Cyp2d9	-3.80958	9.90729e-33	2.2049e-29
XR_390616	Mup-ps12	-3.67128	7.97338e-22	5.69252e-19
NM_016704	C6	-3.66126	7.79367e-25	7.65224e-22
BX528370	BX528370	-3.50425	6.40056e-24	5.93528e-21
NM_012008	Ddx3y	-3.39879	5.4044e-32	1.00231e-28
NM_053165	Clec2h	-3.308	1.16143e-14	3.00558e-12
NR_040673	Gm12718	-3.27133	2.03871e-11	2.84763e-09
NR_002861	Serpina4-ps1	-3.21841	1.40825e-09	1.26376e-07
NM_001080812	Cib3	-3.17138	2.90999e-05	0.000724957
NM_012050	Omd	-3.08587	4.5343e-21	2.80377e-18
NM_008579	Meig1	-2.91895	5.285e-20	2.99033e-17
NM_013459	Cfd	-2.85548	7.00692e-07	3.17823e-05
NM_013541	Gstp1	-2.82734	5.46163e-23	4.55814e-20
NM_007825	Cyp7b1	-2.81101	6.66957e-20	3.65e-17
BC049987	BC049987	-2.66119	4.85483e-11	6.02487e-09
NM_011037	Pax2	-2.62569	1.33302e-08	9.48833e-07
NM_009484	Uty	-2.59567	3.6702e-31	6.44855e-28
NM_153508	Clstn3	-2.5928	4.35125e-14	1.00178e-11
NM_009653	Alas2	-2.54301	6.00636e-25	6.07607e-22
NM_027687	Cabyr	-2.4201	5.25387e-10	5.21994e-08
NM_001290645	C8a	-2.40761	1.49107e-09	1.32737e-07
NM_001009550	Mup21	-2.40342	4.26767e-17	1.67609e-14
NM_010680	Lama3	-2.38661	2.26392e-19	1.16272e-16
NM_026535	Serpina12	-2.38614	1.80225e-13	3.90679e-11
NM_027816	Cyp2u1	-2.31689	2.10092e-17	8.65864e-15
ENSMUST00000195575	Car3	-2.27664	0.000778478	0.00970786
NM_175692	Snhg11	-2.14665	1.71559e-11	2.4475e-09
XR_872127	Gm40787	-2.14346	3.3023e-13	6.76322e-11
NM_009255	Serpine2	-2.14245	5.45007e-13	1.04563e-10
NM_153193	Hsd3b2	-2.11182	3.91863e-16	1.3167e-13
NM_016919	Col5a3	-2.07138	2.1545e-11	2.95982e-09
NM_019790	Tmeff2	-2.05253	6.84892e-11	8.05061e-09
NM_001166273	Cspg5	-2.03	1.1185e-15	3.42557e-13
NM_133882	C8b	-2.02918	6.98265e-12	1.05001e-09
NM_025685	Col27a1	-2.02545	1.79292e-12	3.05493e-10
ENSMUST00000154733	Mup11	-2.01967	7.41331e-07	3.33979e-05
NM_181796	Gstp2	-1.89425	1.35787e-21	9.06592e-19
ENSMUST00000141060	Ttc39c	-1.89192	1.87624e-13	4.04093e-11
NM_001111111	Atg16l2	-1.89162	7.42538e-14	1.68627e-11
NM_007912	Egfr	-1.88753	2.82238e-09	2.33216e-07
NM_175283	Srd5a1	-1.85396	1.41982e-18	6.67576e-16
NM_026808	Fitm1	-1.80678	1.76768e-11	2.51108e-09
ENSMUST00000131158	Parvb	-1.80129	9.69071e-10	9.08722e-08
NM_145603	Ces2c	-1.79966	2.11856e-09	1.8181e-07
NM_024437	Nudt7	-1.79776	5.17225e-11	6.30165e-09
NR_033581	Adh6-ps1	-1.79746	4.11647e-13	8.13137e-11
ENSMUST00000018698	Ybx2	-1.76067	2.71135e-11	3.62052e-09
NM_198171	Ces2b	-1.75995	1.38901e-09	1.24984e-07
NM_016696	Gpc1	-1.74517	6.9549e-09	5.30081e-07
NM_007702	Cidea	-1.72824	0.000521475	0.00720248
NM_028627	Psd	-1.7241	1.08258e-09	1.0011e-07
NM_009713	Arsa	-1.72006	6.79571e-22	5.04136e-19
NM_016968	Olig1	-1.70794	2.6542e-12	4.34339e-10
NR_033614	Cyp2c53-ps	-1.68383	9.12906e-13	1.67448e-10
NM_008649	Mup5	-1.68172	1.62271e-08	1.13328e-06
NM_178704	Dpy19l3	-1.6674	1.50367e-11	2.16366e-09
NM_001014397	Gm13154	-1.66724	1.47738e-13	3.28795e-11
NM_013693	Tnf	-1.65408	6.40641e-11	7.63804e-09
ENSMUST00000090512	Grm8	-1.65213	4.65211e-13	9.13537e-11
NR_040533	Gm10804	-1.63242	2.44333e-05	0.000630824
NM_144942	Csad	-1.6046	2.09134e-05	0.000551899
NM_001081285	Mup6	-1.6024	1.58786e-06	6.34821e-05
NM_146290	Olfr125	-1.59407	1.0872e-15	3.36057e-13
NR_131057	Gm38416	-1.59228	1.55358e-07	8.51614e-06
NM_001201389	Gm11128	-1.5837	3.51842e-09	2.84395e-07
ENSMUST00000199940	Etnppl	-1.52902	0.00163818	0.0166678
A_55_P2518530	A_55_P2518530	-1.52709	9.95752e-12	1.46437e-09
NM_207572	Olfr1535	-1.51604	3.53804e-07	1.74978e-05
NM_138313	Bmf	-1.51357	3.49708e-11	4.54253e-09
NM_007377	Aatk	-1.49704	2.64963e-08	1.76552e-06
NM_012010	Eif2s3x	-1.47514	7.05457e-13	1.33808e-10
NM_001277847	Treh	-1.46753	1.29335e-09	1.16691e-07
NM_001159415	Ces3b	-1.46242	6.62394e-15	1.76902e-12
NM_001039209	Gm13152	-1.45896	2.36853e-11	3.24051e-09
NM_029550	Keg1	-1.45692	2.7584e-09	2.28495e-07
NM_134214	Vmn1r214	-1.43762	3.31143e-10	3.44378e-08
NM_026950	Ociad2	-1.42791	4.24361e-12	6.64287e-10
NM_013485	C9	-1.40646	6.00017e-10	5.87401e-08
NM_010012	Cyp8b1	-1.40394	4.01887e-05	0.000946802
NM_175250	Sult2a8	-1.39516	3.72213e-14	8.6902e-12
NM_152811	Ugt2b1	-1.3825	1.59255e-13	3.49765e-11
NM_028903	Scara5	-1.37928	4.8631e-05	0.00109915
NM_011878	Tiam2	-1.37823	2.85027e-07	1.45713e-05
NM_153076	Crygn	-1.37053	6.35557e-10	6.14979e-08
NM_001101472	Serpina3j	-1.3685	4.95341e-08	3.12589e-06
NM_001145806	Capn8	-1.36276	7.53837e-10	7.2107e-08
NM_001113208	Ncam2	-1.34401	3.48567e-18	1.55149e-15
NM_029286	Ccdc30	-1.34138	3.67697e-13	7.39447e-11
XR_381388	Gm31025	-1.32649	2.40599e-06	9.0044e-05
NR_033450	Serpina3h	-1.32343	5.62818e-07	2.63884e-05
ENSMUST00000179025	Mdga2	-1.32118	5.93104e-18	2.50628e-15
NM_015760	Nox4	-1.3163	2.42384e-16	8.608e-14
NM_019741	Slc2a5	-1.31575	0.000176224	0.00310935
NM_012055	Asns	-1.30853	1.95535e-07	1.05283e-05
AK050061	Aox3	-1.29203	7.13838e-07	3.22901e-05
XR_387552	Gm33874	-1.2857	4.01653e-12	6.35468e-10
NM_033612	Cela1	-1.27966	1.05835e-09	9.81413e-08
AK189402	Mib2	-1.2784	7.07372e-09	5.3547e-07
NM_001286518	Ahnak	-1.27516	1.64037e-08	1.14322e-06
NM_146241	Trhde	-1.27068	4.06164e-11	5.17518e-09
ENSMUST00000125201	Mcm10	-1.26619	7.77176e-06	0.000241794
XM_011250152	Mup-ps16	-1.26123	6.13748e-13	1.17079e-10
NM_010061	Dnase1	-1.21028	1.14182e-09	1.05007e-07
NM_144856	Slc22a7	-1.20721	0.00581856	0.0412138
AB042406	Gsdmc	-1.20631	1.11874e-09	1.03168e-07
CA465148	CA465148	-1.19873	7.7708e-15	2.02666e-12
NM_010169	F2r	-1.19589	2.62004e-09	2.1921e-07
NM_001301372	Mc2r	-1.17321	8.28858e-07	3.68439e-05
NM_023326	Bmyc	-1.16672	6.38486e-08	3.88952e-06
NM_001278569	Cryaa	-1.16564	2.41915e-09	2.05436e-07
NM_153112	Cadm4	-1.15635	4.05012e-10	4.13471e-08
NM_001127189	Gm13157	-1.13746	6.42016e-09	4.94975e-07
ENSMUST00000171077	Siglech	-1.13668	6.90577e-07	3.1451e-05
ENSMUST00000132343	Mogat2	-1.1352	0.000216541	0.00364722
NM_016785	Tpmt	-1.12973	4.37592e-17	1.69862e-14
NM_153157	Olfm3	-1.12599	9.66055e-09	7.15073e-07
NM_001081413	Unc13b	-1.12042	2.62357e-07	1.35577e-05
NM_019479	Hes6	-1.11775	1.66046e-06	6.56768e-05
NM_172621	Clic5	-1.11682	2.3404e-09	1.9931e-07
NM_146213	Ces4a	-1.1156	4.07346e-07	1.97939e-05
NM_145134	Spsb4	-1.11559	0.000452028	0.00646255
NM_001136117	C2cd4d	-1.11337	4.07067e-08	2.59334e-06
XR_871840	Gm15343	-1.11308	3.7357e-10	3.8372e-08
NM_010544	Ihh	-1.10882	5.28354e-05	0.00117823
NM_001045532	Prl2c1	-1.10831	6.68005e-09	5.11469e-07
NM_026825	Lrrc16a	-1.10431	1.99055e-10	2.15748e-08
NM_032400	Sucnr1	-1.0931	1.56709e-06	6.28775e-05
NM_028937	Sohlh2	-1.09136	2.45711e-12	4.14272e-10
NM_011458	Serpina3k	-1.08663	5.02799e-07	2.38761e-05
NM_144807	Chpt1	-1.08631	7.84853e-08	4.6373e-06
NM_198672	Ces3a	-1.08458	5.36205e-13	1.03469e-10
BC005527	Enpp3	-1.07806	5.12014e-11	6.26101e-09
XR_403911	Gm38596	-1.0692	2.25171e-05	0.000586239
NM_001104531	Cyp2d11	-1.06897	1.98144e-15	5.80232e-13
NM_013821	Hsd3b6	-1.06392	3.93612e-11	5.06985e-09
NM_001012306	Hsd3b3	-1.0578	1.56908e-10	1.72873e-08
NM_027340	Lipn	-1.04238	7.67813e-08	4.55274e-06
XR_395045	AI463229	-1.04125	1.09286e-10	1.25371e-08
XR_387114	Gm15230	-1.03974	4.52812e-09	3.58882e-07
NM_001033638	Crxos	-1.03735	5.4341e-08	3.39713e-06
NM_001081066	Dennd3	-1.03311	1.52641e-08	1.0773e-06
AK034071	AK034071	-1.02657	0.000210026	0.00356084
NM_011920	Abcg2	-1.01903	3.25059e-14	7.69606e-12
NM_001008533	Adora1	-1.01613	1.33312e-05	0.000383982
NM_010403	Hao1	-1.01244	2.61074e-11	3.51429e-09
NM_007634	Ccnf	-1.00832	1.05388e-06	4.48572e-05
NM_027943	Pdilt	-1.00107	6.86763e-06	0.00021897
NM_001029985	Kcp	-0.997437	1.86511e-08	1.28377e-06
NM_016678	Reck	-0.99427	8.12267e-07	3.62512e-05
NM_133351	Prss8	-0.992518	0.000720175	0.0091867
AK132848	Gm10765	-0.989808	9.01775e-11	1.04892e-08
NR_105051	Dreh	-0.987887	1.08462e-05	0.000322997
NM_001012323	Mup20	-0.985988	1.70178e-08	1.18109e-06
NM_138652	Atp12a	-0.976295	2.09461e-07	1.11522e-05
NM_001271599	Sort1	-0.973201	1.52336e-06	6.14181e-05
ENSMUST00000151139	E2f8	-0.973193	3.17666e-11	4.19155e-09
NM_026400	Dnajb11	-0.97178	0.00577681	0.0410314
NM_146553	Olfr806	-0.970091	7.81227e-08	4.62406e-06
NM_008430	Kcnk1	-0.966061	1.15182e-05	0.000341484
NM_153558	Obp2a	-0.964406	1.20408e-08	8.66291e-07
NM_001013820	Slc22a28	-0.962844	2.99949e-09	2.46025e-07
NM_172920	Dpy19l1	-0.954339	2.48408e-12	4.14278e-10
NM_001177977	Acsm2	-0.952635	2.54056e-06	9.40262e-05
NM_133664	Lad1	-0.951103	0.00148775	0.0155838
NM_138956	Rassf3	-0.950915	3.49134e-07	1.73182e-05
AK011931	Rfc5	-0.943296	0.00211307	0.0200913
NM_177101	Mettl20	-0.937753	0.000887101	0.0106987
NM_172628	Sh3tc2	-0.934628	5.89586e-09	4.57725e-07
NM_175534	Mrgpre	-0.932937	2.75687e-09	2.28495e-07
NM_001039544	Mup3	-0.931318	1.20691e-09	1.09782e-07
NM_029297	Dynlrb2	-0.930405	2.40396e-06	9.0044e-05
NR_003634	Rps4l	-0.929774	0.000364599	0.00550991
NM_001081174	Rsg1	-0.92614	2.54208e-07	1.32184e-05
NM_198962	Hcrtr2	-0.924646	1.94368e-10	2.1274e-08
NM_008646	Mug2	-0.920445	4.22444e-09	3.38188e-07
NM_207652	Tsc22d1	-0.919272	0.00440837	0.0339558
NM_013533	Gpr162	-0.911758	2.98637e-09	2.45551e-07
NM_144828	Ppp1r1b	-0.904453	1.53571e-05	0.000431174
NM_001007578	Armcx6	-0.902401	3.56023e-06	0.000125503
NM_207131	Cebpe	-0.891775	1.30411e-08	9.32232e-07
AV482902	AV482902	-0.888599	3.48286e-07	1.73019e-05
XM_006532963	Proca1	-0.883826	2.12557e-06	8.15607e-05
NM_009207	Slc4a2	-0.882216	1.83555e-11	2.59645e-09
NM_009864	Cdh1	-0.881363	0.00190687	0.0186787
NM_019797	Trip4	-0.86125	9.93872e-10	9.26772e-08
NM_001162864	Ttbk1	-0.856694	2.55471e-05	0.000655527
AK085976	AU024180	-0.853429	5.21284e-07	2.46488e-05
NR_003624	Gm10319	-0.852634	1.25295e-06	5.19594e-05
NM_001136077	Enpp2	-0.842944	9.25869e-07	4.01406e-05
NM_001163020	Klhl32	-0.841314	1.47762e-08	1.04729e-06
NM_153550	Dirc2	-0.840842	4.40521e-08	2.7958e-06
AK046551	AK046551	-0.834814	3.61268e-09	2.9131e-07
NM_001013810	Gm5591	-0.832779	3.37202e-06	0.000119626
NM_029212	Ccdc33	-0.83214	9.59924e-06	0.000290791
NM_007554	Bmp4	-0.831014	0.00102928	0.0119349
NM_027301	Sdr9c7	-0.828332	2.16967e-08	1.4662e-06
NM_008245	Hhex	-0.825185	0.00331305	0.0276568
NM_133776	Adgrf1	-0.820443	0.00151191	0.0157837
NM_011797	Car14	-0.819645	2.56277e-06	9.47431e-05
NM_001025192	Cxadr	-0.813216	3.18593e-06	0.000114116
ENSMUST00000176586	Mkx	-0.808157	5.14025e-08	3.23768e-06
AJ005350	Zfp125	-0.802613	6.05325e-08	3.73523e-06
NM_172881	Ugt2b35	-0.798692	1.27825e-06	5.28773e-05
NM_007546	Bik	-0.789447	2.88596e-06	0.00010472
NM_013661	Sema5b	-0.786398	0.000699642	0.00901086
NM_198604	Plekhg6	-0.785762	0.000117995	0.00224573
NM_133191	Eps8l2	-0.784211	2.53574e-05	0.000651659
BC061142	Pik3c2g	-0.781294	8.76523e-06	0.000267957
NM_178617	Necab1	-0.779516	1.01435e-10	1.17577e-08
NM_007540	Bdnf	-0.777073	9.54746e-08	5.58183e-06
NM_013630	Pkd1	-0.776106	4.83908e-07	2.31437e-05
NM_001033599	Acsl6	-0.775827	8.46741e-06	0.000260283
NM_010726	Phyh	-0.774412	1.91007e-11	2.69046e-09
ENSMUST00000150151	Rrp1b	-0.773942	2.93769e-07	1.49041e-05
NM_008353	Il12rb1	-0.7738	0.00259671	0.0231657
NM_028710	Arsg	-0.772796	3.57565e-06	0.000125648
NM_019552	Abcb10	-0.768742	2.11845e-08	1.43741e-06
NM_001008791	Whrn	-0.765351	2.14953e-07	1.13901e-05
NM_134103	Il1rap	-0.763118	1.1024e-07	6.30163e-06
NM_026282	Spc24	-0.760644	2.6965e-05	0.000684021
AK050069	Gm20319	-0.760215	2.47883e-10	2.64379e-08
NM_007557	Bmp7	-0.754633	9.01338e-06	0.00027504
NM_016674	Cldn1	-0.75005	1.99739e-05	0.000532782
NM_001205101	Gm13212	-0.745949	9.19764e-08	5.39622e-06
NM_010892	Nek2	-0.739594	2.93756e-07	1.49041e-05
NM_001285845	Paqr7	-0.738475	7.2575e-06	0.000228563
ENSMUST00000131236	Neb	-0.737004	0.0006094	0.00813419
NM_053215	Ugt2b37	-0.736515	7.25083e-09	5.45168e-07
NM_001013022	Odf3b	-0.734393	8.72371e-05	0.00178555
NM_029342	Nhej1	-0.733186	9.7824e-12	1.44879e-09
AA209734	AA209734	-0.731745	9.93756e-08	5.76949e-06
NR_040690	Gm6329	-0.731535	3.72069e-08	2.39321e-06
ENSMUST00000141006	Fads6	-0.72988	0.000210608	0.00356426
NM_013462	Adrb3	-0.72835	0.000190372	0.00330312
NM_144916	Tmem150a	-0.725499	5.24704e-06	0.000173256
XR_867192	Gm40040	-0.725389	3.09254e-07	1.56185e-05
NM_011388	Slc10a2	-0.723265	0.00704089	0.0476091
NM_027733	Spata24	-0.721879	4.84721e-05	0.0010963
AK224954	AK224954	-0.711251	1.30833e-07	7.26719e-06
NM_009467	Ugt2b5	-0.710395	5.49844e-09	4.2987e-07
ENSMUST00000198754	Cpeb2	-0.707614	0.00115105	0.0128988
NM_008808	Pdgfa	-0.704344	0.000665704	0.00869452
NM_007717	Cmah	-0.702455	7.93689e-06	0.000246472
NM_133660	Ces1e	-0.700319	2.19976e-05	0.00057641
NM_172404	Ccbl1	-0.699737	1.3922e-06	5.66779e-05
XR_864479	Ighv1-33	-0.694814	2.28897e-06	8.62445e-05
L15353	Fas	-0.689447	1.04564e-05	0.000312502
XR_381025	Gm11967	-0.689391	0.000239263	0.00393658
NM_011656	Tuft1	-0.689183	0.00181049	0.0179505
NM_177922	Mapk15	-0.68857	3.1747e-09	2.59122e-07
NM_029875	Slc35e3	-0.685982	4.71095e-06	0.000158374
NM_015772	Sall2	-0.685438	8.1478e-07	3.63058e-05
NM_008645	Mug1	-0.683391	1.84547e-09	1.60019e-07
NM_133969	Cyp4v3	-0.680133	2.00162e-07	1.0682e-05
NM_001291070	Aifm3	-0.679907	6.16348e-07	2.84586e-05
NM_016663	Syt3	-0.674308	4.18276e-05	0.000976455
TC1754445	TC1754445	-0.673859	5.38988e-06	0.000177271
NM_054053	Adgrv1	-0.666989	0.00342644	0.0283482
NM_001081235	Mn1	-0.666252	4.55991e-05	0.00104982
NM_028191	Cyp2c65	-0.66082	1.14706e-11	1.66489e-09
AK089905	AK089905	-0.656617	2.61354e-06	9.63138e-05
XR_397140	Gm32461	-0.656446	4.66957e-07	2.24039e-05
AK158699	AK158699	-0.655052	9.17773e-07	3.98932e-05
NM_028066	F11	-0.652493	0.00011729	0.00223663
NM_001011707	Cyp2c66	-0.649511	1.50631e-09	1.33737e-07
NM_008087	Gas2	-0.648414	8.94789e-05	0.00181889
NM_007817	Cyp2f2	-0.647997	9.68973e-07	4.17384e-05
ENSMUST00000040914	Hist1h1c	-0.647529	0.00637441	0.0442024
ENSMUST00000141089	Prss44	-0.646953	1.44301e-06	5.8461e-05
NM_001045550	Mup2	-0.645358	0.000558609	0.00759595
NM_009700	Aqp4	-0.643001	3.09731e-06	0.0001113
NM_146279	Olfr960	-0.642828	3.62789e-05	0.000863993
ENSMUST00000156222	Lactb2	-0.641649	0.000228812	0.00379832
NM_033602	Peli2	-0.641534	0.000447523	0.00641738
NM_009676	Aox1	-0.637891	1.3999e-05	0.00040183
NM_001290338	Zfand4	-0.63766	0.00137619	0.0147532
NM_201360	Cyp2d12	-0.627701	5.57476e-10	5.50598e-08
NM_007891	E2f1	-0.626331	1.28674e-08	9.21784e-07
NM_010305	Gnai1	-0.622439	0.0015271	0.0158715
NM_011517	Sycp3	-0.621116	8.3758e-07	3.70344e-05
NM_008609	Mmp15	-0.620064	8.90537e-07	3.8912e-05
NM_023727	Rd3	-0.619425	1.17194e-06	4.93e-05
NM_009058	Ralgds	-0.619237	1.08137e-07	6.21331e-06
ENSMUST00000117241	Zfp367	-0.617538	0.00074451	0.00942391
NM_001177471	Gm15056	-0.617351	1.78386e-09	1.55485e-07
NM_030258	Gpr146	-0.616414	0.00743835	0.049531
XR_388043	Gm29896	-0.615396	0.00571282	0.0407589
NM_144930	Ces1f	-0.615374	2.00309e-07	1.0682e-05
NM_001270498	Tmem254c	-0.61472	0.00203089	0.019555
NM_029522	Gpsm2	-0.614393	7.22651e-05	0.00152604
NM_181595	Ppp1r9a	-0.613395	3.37858e-09	2.73755e-07
NM_007940	Ephx2	-0.613208	6.41833e-09	4.94975e-07
NM_029562	Cyp2d26	-0.61298	2.35462e-10	2.53562e-08
ENSMUST00000096363	Tmem28	-0.612556	1.96653e-08	1.34526e-06
NM_011839	Mab21l2	-0.608034	1.93978e-07	1.04614e-05
NM_001081029	Tmem243	-0.607755	2.32449e-08	1.56448e-06
NM_008638	Mthfd2	-0.60679	4.61403e-05	0.00105863
NM_182959	Slc17a8	-0.605884	0.000207094	0.00352007
NM_024185	Fam188a	-0.603431	2.32274e-09	1.98312e-07
AK138560	Sptbn2	-0.603345	6.43987e-06	0.000207712
NM_001146161	Slc11a2	-0.602908	0.000429066	0.00620334
NM_172763	Zfp809	-0.602727	6.58397e-06	0.000211339
XM_006524202	Ttc7	-0.601542	0.000752871	0.00949135
NM_013638	Prm3	-0.600361	7.20274e-09	5.42775e-07
NM_001127338	Aldh7a1	-0.598564	1.96423e-06	7.60696e-05
NM_011996	Adh4	-0.597888	0.000663106	0.00867416
NM_009940	Coq7	-0.592081	1.35223e-06	5.54343e-05
NM_033475	Rab34	-0.592072	0.000242017	0.0039643
XR_395588	Gm34471	-0.591496	1.43945e-10	1.60177e-08
NM_001010941	Gpr12	-0.591005	0.000536587	0.00736852
NM_019578	Extl1	-0.587761	0.00410652	0.032294
AK168315	Dnttip1	-0.587713	0.000120777	0.00228566
NM_026909	Thap7	-0.586234	5.81933e-07	2.71322e-05
AK135530	Vcl	-0.582459	0.000139475	0.00257527
XR_378933	Gm30931	-0.581845	2.24238e-06	8.50652e-05
NM_021397	Zbtb32	-0.568258	1.60166e-05	0.000445568
XR_872011	Gm36177	-0.565933	7.22726e-05	0.00152604
NR_034051	Snora34	-0.565744	0.000391399	0.00578913
NM_145489	AI661453	-0.565173	6.99224e-05	0.00148582
NM_019445	Fmn2	-0.564143	0.00240052	0.0219012
NM_080455	Tshz2	-0.562701	3.04285e-05	0.000747888
NM_025374	Glo1	-0.562666	6.06839e-08	3.73766e-06
NM_145570	Eva1a	-0.562009	4.77008e-05	0.00108326
NM_027872	Slc46a3	-0.561344	6.37657e-05	0.00137868
AK077526	Gm10404	-0.560175	1.05482e-06	4.48572e-05
NM_146251	Pnpla7	-0.559707	9.07709e-05	0.00184207
NM_001029867	Ugt2b36	-0.559243	1.1541e-06	4.86982e-05
NM_173418	Lrit2	-0.558024	0.000704452	0.00905882
NR_040402	Gm19522	-0.557605	0.00156801	0.0161902
AK027962	Plin1	-0.55707	9.07661e-06	0.00027596
NM_001081050	Pard3b	-0.556329	1.94418e-06	7.53803e-05
NM_175638	Wnk4	-0.556202	0.00117373	0.013088
NM_010002	Cyp2c38	-0.555804	5.10357e-05	0.00114498
NM_133894	Ugt2b38	-0.554599	7.08681e-08	4.25501e-06
NM_001012401	Hspb6	-0.553086	8.01613e-07	3.58716e-05
NM_028979	Cyp2j9	-0.552506	0.0068132	0.046389
XR_377244	Gm15411	-0.550533	0.000234479	0.0038693
NM_001001178	Ccdc148	-0.549254	1.48988e-05	0.000421141
NM_183195	Marveld1	-0.547605	1.26857e-05	0.000368891
NM_001024703	Mctp2	-0.547518	3.73988e-05	0.000887968
NM_011419	Kdm5d	-0.546766	9.95575e-07	4.27739e-05
NM_001081248	Gm13177	-0.546038	6.2445e-05	0.0013554
NM_001080944	Atp8b4	-0.546038	1.09254e-08	7.91155e-07
NM_133987	Slc6a8	-0.545984	9.59966e-05	0.00191781
AK049901	Mthfd2l	-0.545894	0.000206034	0.00350741
NM_019414	Selenbp2	-0.544663	0.00145417	0.0153234
AK144317	Gm16386	-0.544023	4.45391e-06	0.000151256
NM_001014390	Dyrk2	-0.541596	0.00024442	0.00399387
AK039090	Gm16499	-0.541179	5.4369e-05	0.00120839
NM_010145	Ephx1	-0.540223	0.00107013	0.0122469
NM_001302962	Tyw5	-0.540163	2.97386e-05	0.000736471
NM_145612	Zfp810	-0.539845	0.0025628	0.0229808
NM_029519	Rap2a	-0.539335	3.70798e-06	0.000129481
NM_001112697	Chrm1	-0.537756	7.28813e-05	0.00153598
NM_001167877	Cyp2c50	-0.535965	0.000469412	0.00665691
NM_023154	Ethe1	-0.534479	0.000779666	0.00971541
NR_015456	Snhg14	-0.53444	0.000994471	0.011669
NM_033564	Mpv17l	-0.534407	0.00515403	0.0378942
NM_001033124	Ntrk1	-0.534179	1.66807e-06	6.57439e-05
NM_016778	Bok	-0.532931	0.000717775	0.0091666
NM_007678	Cebpa	-0.531443	5.71935e-05	0.00126109
NM_010295	Gclc	-0.530033	0.00486552	0.0363857
AK021293	Stbd1	-0.528384	9.21626e-07	4.00086e-05
NM_025311	Tmem254a	-0.528329	0.00710868	0.0479703
NM_008479	Lag3	-0.526658	0.000126122	0.00236055
NM_011676	Unc119	-0.526399	3.14353e-05	0.000767109
AK140052	Gkap1	-0.524167	1.97475e-05	0.000527807
NM_153100	Rtp3	-0.522915	0.00063542	0.00840088
NM_009545	Pcgf2	-0.52238	8.29187e-05	0.0017193
ENSMUST00000106801	Ern1	-0.521463	0.000943989	0.0111987
NM_001037748	Gm20736	-0.520953	1.15446e-05	0.000341963
NM_031393	Sytl1	-0.520953	0.000920107	0.0109896
AK040073	Il21r	-0.517257	2.23909e-05	0.00058488
NM_021454	Cdc42ep5	-0.514826	0.00152691	0.0158715
NM_173364	Zfp445	-0.514393	4.77195e-06	0.000159781
NM_001167936	Zyg11a	-0.512957	0.00526295	0.0384985
NM_177787	Slc15a5	-0.512932	1.45192e-05	0.000413916
NM_026604	Fam135a	-0.512813	0.00210492	0.0200481
NM_027760	Rassf8	-0.511941	2.01424e-05	0.000535362
NM_146188	Kctd15	-0.511553	0.00164712	0.0167334
NM_177591	Igsf1	-0.511378	1.51733e-05	0.000427091
NM_001167905	Cyp2c44	-0.511334	0.000548736	0.00749221
AK050026	AK050026	-0.510794	0.0033908	0.0281021
NM_001008422	Scaf1	-0.508822	3.26256e-07	1.64027e-05
NM_023892	Icam4	-0.508472	0.000755755	0.00950975
NM_009293	Sts	-0.508252	9.77548e-06	0.000295059
ENSMUST00000184591	Kbtbd12	-0.508042	0.000257566	0.00416701
ENSMUST00000124497	Tatdn3	-0.507374	0.000196889	0.00338059
NM_009564	Zfp64	-0.506559	2.18684e-06	8.35277e-05
NM_009371	Tgfbr2	-0.506109	0.000148337	0.0027045
NM_153145	Abca8a	-0.504916	0.0026474	0.0234611
AK006119	Prss23os	-0.503766	0.00332644	0.0277478
NM_001172055	Bdh2	-0.502885	0.00022601	0.00376655
NR_037987	Gm16548	-0.502399	0.000190664	0.00330646
NM_011399	Slc25a17	-0.501144	6.24792e-06	0.000202303
NM_028785	Dock8	-0.499474	5.93414e-05	0.00129901
AF289178	AF289178	-0.499307	9.74643e-05	0.00193554
NM_181071	Tanc2	-0.499302	0.000527332	0.00726234
AK048886	AK048886	-0.498603	7.75213e-06	0.000241408
NM_001013405	Tcaim	-0.498577	1.58783e-06	6.34821e-05
NM_010271	Gpd1	-0.497795	0.000113556	0.00217779
NM_153591	Nars2	-0.495375	0.000296982	0.00466767
NM_028173	Tram1	-0.494838	0.000187307	0.0032652
XR_385672	Gm33509	-0.490607	0.00291711	0.0251958
NM_029035	Spsb1	-0.490191	0.000275675	0.00440117
ENSMUST00000150841	Polr2i	-0.490153	0.00512345	0.0377563
AK053269	AK053269	-0.489852	0.000938795	0.0111546
NM_080462	Hnmt	-0.489539	0.00442012	0.0340306
NM_024434	Lap3	-0.48777	3.60336e-07	1.77682e-05
NM_146244	Rps6kl1	-0.487604	0.00710513	0.0479657
NM_138657	Socs7	-0.487258	8.31082e-07	3.68936e-05
NM_144915	Daglb	-0.486994	1.11201e-07	6.33899e-06
NM_029250	Etnk1	-0.486584	0.000191158	0.00331158
ENSMUST00000049630	Cox19	-0.486476	6.88463e-07	3.14092e-05
NM_033269	Chrm3	-0.485316	0.000607964	0.00812152
NM_010828	Cited2	-0.483718	0.000342928	0.0052586
NM_001289817	Ovol3	-0.483623	0.000399581	0.0058763
ENSMUST00000128878	Parp9	-0.483359	0.000148611	0.00270653
NM_198602	Cux1	-0.483015	1.62884e-06	6.46557e-05
NM_001001321	Slc35d2	-0.482991	0.000200964	0.0034316
NM_027496	Ankrd33b	-0.481839	0.000799563	0.00990419
NM_001034115	Shank1	-0.480843	1.7753e-05	0.000485777
NM_001200027	Olfr612	-0.479228	6.18109e-05	0.00134338
NM_029153	Scamp1	-0.47901	3.4014e-06	0.000120412
NR_045945	Tomm6os	-0.478705	1.89215e-05	0.000511795
NM_001082532	Pigyl	-0.478193	2.20191e-05	0.000576522
NM_026965	Comtd1	-0.475632	2.53088e-06	9.38761e-05
XM_011251171	Gt(pU21)140Imeg	-0.473541	7.27869e-06	0.000229015
NM_011523	Synj2	-0.473331	0.00393202	0.0313126
A_55_P2124065	A_55_P2124065	-0.473101	0.00207827	0.0198736
NM_001163787	Ccdc151	-0.47193	0.00185443	0.0182776
NM_007464	Birc3	-0.471685	0.000221843	0.00371777
NM_029096	Rita1	-0.471676	0.000562598	0.00763796
AK181788	AK181788	-0.471656	0.00123609	0.0136231
CO430613	CO430613	-0.471238	0.00272317	0.0239479
XM_006531366	Prss54	-0.471216	0.00176215	0.0175967
NM_001037822	Krtap5-5	-0.470672	6.83908e-05	0.00146352
NM_019911	Tdo2	-0.470063	0.00563254	0.0403565
NM_025735	Map1lc3a	-0.469939	3.75264e-05	0.000889733
NM_029787	Cyb5r3	-0.469023	0.00471012	0.0355581
NM_172907	Olfml1	-0.468098	0.00732237	0.048957
NM_016763	Hsd17b10	-0.468097	3.44172e-05	0.00082421
NM_001033261	Zfc3h1	-0.467863	0.000145754	0.00266907
NM_019957	Dnase2b	-0.467354	3.13268e-05	0.00076558
NR_015543	Mir99ahg	-0.467098	1.73008e-05	0.000475743
NM_172514	Tmem71	-0.46674	3.28115e-07	1.64714e-05
NM_008135	Slc6a9	-0.466723	0.00311437	0.0264946
NM_009253	Serpina3m	-0.464012	1.68252e-05	0.000463428
NM_001033262	March9	-0.463825	9.38707e-05	0.00188663
NM_146161	Arhgap24	-0.463638	0.000779488	0.00971541
NM_026485	Trabd	-0.462374	0.00033833	0.00520172
NM_177718	Mb21d2	-0.46064	0.00390664	0.0311403
NM_001161765	Fmo5	-0.460488	0.00462798	0.0351606
NM_026693	Gabarapl2	-0.460297	3.37811e-05	0.000810721
NM_001085513	Fam131c	-0.4594	2.27987e-05	0.000592287
NM_001163010	Mup1	-0.458743	0.000265117	0.00425705
NM_026184	Ero1lb	-0.458065	0.00161406	0.0165048
NM_026945	Adh6a	-0.457582	0.000149723	0.00272233
NM_177002	Slc22a30	-0.457019	0.000344131	0.00527462
NM_178741	Klhl8	-0.456902	0.000165555	0.00295546
NM_130864	Acaa1a	-0.456559	0.00185977	0.0183195
NM_026455	Fam32a	-0.456476	2.97301e-06	0.000107411
NM_007670	Cdkn2b	-0.455116	0.00506629	0.0374668
NM_144852	Slc7a4	-0.454834	0.00273472	0.0240118
NM_026170	Ergic1	-0.45438	2.26503e-06	8.55357e-05
NM_001085522	Gm13251	-0.454323	0.000354479	0.00538575
NM_016886	Gria3	-0.45385	0.00274263	0.0240561
AA553199	AA553199	-0.45364	0.00148202	0.0155384
XM_006543385	Gm324	-0.453111	2.78567e-05	0.000701842
NM_153502	Ankrd23	-0.45303	6.98015e-05	0.00148419
XR_866753	Gm14051	-0.451854	0.00676869	0.0461794
NM_001102438	Acbd5	-0.450954	0.000280095	0.00446107
NM_018743	Agpat6	-0.449529	0.00156357	0.016165
NM_053201	Magee1	-0.449104	0.000366024	0.00552104
XM_006544455	Znf660	-0.448684	0.000833102	0.0102047
NM_001003913	Mars	-0.448517	0.00011191	0.00215816
NR_040355	Znf41-ps	-0.4476	0.000482324	0.00680246
NM_146173	Tspan33	-0.445157	0.00473208	0.0356773
ENSMUST00000171686	Rpp40	-0.444297	8.15665e-07	3.63058e-05
NM_001271548	Gm715	-0.444276	7.00979e-05	0.0014886
NM_019442	Stk19	-0.444148	1.20575e-05	0.000354639
NM_009799	Car1	-0.444072	0.000728788	0.0092753
NM_026791	Fbxw9	-0.444044	0.000499088	0.00697712
NR_002905	Snora74a	-0.442272	0.000346133	0.00530044
NM_026036	Cmtm6	-0.441806	0.000379516	0.00565345
NM_013467	Aldh1a1	-0.440583	0.00166443	0.0168733
ENSMUST00000160443	Nwd1	-0.440152	4.58901e-05	0.00105361
AK079735	Tmem19	-0.440028	0.00625207	0.0435272
AK134269	Gm10501	-0.43753	0.00361756	0.0294119
NM_007662	Cdh15	-0.436765	6.41431e-05	0.00138505
NM_021346	Zfp318	-0.436648	0.000868616	0.0105291
XR_877380	Gm4107	-0.436328	0.00244052	0.0221586
NR_033452	Gm4013	-0.435512	2.20761e-06	8.41284e-05
NM_201410	Ugt1a6b	-0.43527	5.67616e-05	0.00125239
NM_001033394	Tmem88b	-0.433348	0.000668546	0.00872481
BB337713	BB337713	-0.431641	4.07381e-05	0.000957717
ENSMUST00000141597	Csnk2a1	-0.430857	0.00288974	0.0250567
NM_030004	Cryl1	-0.430661	0.000496345	0.00695612
NM_023119	Eno1	-0.430644	0.00048449	0.00682723
NM_008895	Pomc	-0.429953	6.14779e-05	0.00133701
NM_153556	Pms1	-0.429874	0.000192671	0.00332912
NM_133900	Psph	-0.429651	0.0021412	0.0202788
NM_146358	Olfr677	-0.429002	0.00549476	0.0397296
NM_019657	Hsd17b12	-0.426549	3.3394e-06	0.00011883
NM_013556	Hprt	-0.426454	1.40727e-06	5.71518e-05
NM_026085	Pbld2	-0.426268	0.00101753	0.0118356
NM_010008	Cyp2j6	-0.426155	0.00415605	0.0325608
NM_173390	Nhsl1	-0.426024	0.00245582	0.0222694
NM_019677	Plcb1	-0.425913	0.00291958	0.0252041
NM_145579	Mypop	-0.425068	1.89406e-05	0.000511795
AK148360	D15Ertd509e	-0.42355	4.53323e-05	0.00104801
NM_001039386	Nsmf	-0.422942	0.00568223	0.0406014
NM_025854	Cir1	-0.42279	0.000981352	0.0115435
BG070780	BG070780	-0.421772	0.00048493	0.00682768
NM_001024714	Cma2	-0.421686	0.00117874	0.0131297
AK034347	Dera	-0.421364	2.05682e-05	0.000544101
AK131842	Mipol1	-0.421125	0.00419336	0.0327378
NM_009692	Apoa1	-0.420892	0.00110982	0.0125974
NM_001025570	Prrx1	-0.420189	0.000119697	0.00227166
NM_001033204	Rpusd3	-0.419958	0.000282503	0.00449514
NM_029148	Tmx4	-0.419882	0.00031204	0.00486383
ENSMUST00000000544	Acvr1b	-0.419063	0.00208293	0.0199061
NM_027902	Tmprss6	-0.418541	0.000824627	0.010132
NM_175606	Hopx	-0.418273	0.00159642	0.0163778
NM_175260	Myh10	-0.41742	0.00126961	0.0139008
NM_199222	Lman1l	-0.416802	0.000463938	0.0065961
ENSMUST00000156583	Adarb1	-0.416003	7.33481e-06	0.000230346
NM_198006	Coa5	-0.415953	1.56339e-05	0.000437473
NM_001109993	Tmem141	-0.415762	0.000227491	0.00378109
NM_026752	Zfyve21	-0.415743	0.000883132	0.0106547
NM_028803	Gbe1	-0.414893	0.00263272	0.0233745
AK079699	AK079699	-0.414572	0.000126359	0.00236317
XR_385775	Gm32282	-0.414141	4.55474e-05	0.00104982
NM_145384	Pqlc2	-0.413446	0.00379567	0.0304667
NM_001039546	Myo6	-0.413101	2.09453e-05	0.000552305
NM_146125	Itpka	-0.412666	0.00556156	0.040091
NM_019792	Cyp3a25	-0.412136	0.00305197	0.0260906
NM_133955	Rhou	-0.4119	0.00219451	0.0206364
NM_025337	Akr7a5	-0.410988	5.51241e-05	0.00122328
NM_173371	H6pd	-0.410493	0.00197593	0.0191362
NM_026179	Abhd5	-0.410191	0.00067858	0.00882815
NM_029615	Med27	-0.40995	0.001984	0.0191976
AK076967	4930579K21	-0.409677	0.00100436	0.0117388
ENSMUST00000146917	Prkd3	-0.408514	0.00612561	0.0428523
NM_011207	Ptpn3	-0.408305	0.00179601	0.0178444
NM_175164	Arhgap26	-0.408272	0.00448034	0.0343596
NM_009176	St3gal3	-0.407489	0.000345816	0.00529802
NM_027152	Cd164l2	-0.405726	0.00329985	0.0275811
NM_001037859	Csf1r	-0.405695	7.52023e-05	0.00157693
XR_876101	Gm32431	-0.404362	0.00113403	0.0127508
AK138549	AV356131	-0.404082	0.000238981	0.00393387
AV230399	AV230399	-0.403941	4.14159e-05	0.000968876
NM_028049	Fbxo22	-0.403868	0.000432332	0.00623974
ENSMUST00000169034	Tusc3	-0.403446	0.00208583	0.0199061
NM_172834	Loxhd1	-0.403361	0.00062635	0.00830069
NM_153163	Cadps2	-0.401692	0.000160147	0.00287893
NM_015810	Polg2	-0.400872	9.16944e-05	0.00185405
NR_003513	Neat1	-0.399713	0.00243739	0.0221586
NM_001289757	Rnf32	-0.399287	0.00351403	0.0288299
AK019365	Taco1os	-0.396957	0.00214129	0.0202788
NM_153506	Clec2e	-0.396224	0.0013512	0.0145507
NM_053115	Acox2	-0.394642	0.00204647	0.0196596
XR_885968	Gm39874	-0.394353	0.000465649	0.00661761
NM_009804	Cat	-0.393358	2.19176e-06	8.36198e-05
NM_001159724	Pvrl2	-0.393205	0.00326455	0.0273752
NM_019987	Ick	-0.392978	0.00037616	0.00561638
NM_007544	Bid	-0.392773	0.00109508	0.0124726
NR_003368	Pvt1	-0.392644	0.0038759	0.0309544
NM_001007579	BC080695	-0.39263	8.51295e-05	0.001751
NM_001038699	Fn3k	-0.392558	0.00520454	0.0381853
NM_025661	Ormdl3	-0.392464	0.00560563	0.0402696
NM_153807	Acsf2	-0.391026	0.000547068	0.00747555
AK147870	BC049715	-0.39091	0.000150338	0.00273203
NM_027570	Ldhd	-0.390125	0.000833978	0.0102093
NR_036607	Gm3086	-0.389856	9.77126e-05	0.00193642
NM_001085409	Steap3	-0.389785	4.47255e-05	0.00103683
BU937187	Gm10941	-0.388525	0.000380858	0.00567091
ENSMUST00000000153	Gna12	-0.388405	0.00261113	0.023257
NM_001113356	C1rb	-0.388278	8.46747e-05	0.00174486
NM_001172157	Dis3l2	-0.387765	1.80783e-05	0.000492659
NM_001083906	Nr3c2	-0.386094	0.00129664	0.0140996
NM_175150	Txndc15	-0.384638	0.000105283	0.00205176
NM_053262	Hsd17b11	-0.384153	0.00747542	0.0496918
ENSMUST00000092891	Cacng7	-0.383799	0.00208177	0.0199014
NM_010098	Opn3	-0.38369	0.000489561	0.00688128
NM_153136	Nudt18	-0.383437	0.00357841	0.029186
NM_021514	Pfkm	-0.382507	0.00268337	0.023674
NM_030717	Lactb	-0.382135	2.67131e-05	0.00067918
NR_045870	Gm9866	-0.381944	0.00121873	0.0134719
AK078446	Gm14410	-0.381477	0.00137824	0.0147704
XR_383357	Gm31131	-0.381203	0.00539558	0.0391822
XR_405012	Gm3643	-0.381177	0.00488099	0.0364769
NM_025412	Pycrl	-0.380638	0.000619763	0.00823767
NR_045146	BC051226	-0.380336	0.000605304	0.00809246
NM_008293	Hsd3b1	-0.380006	0.00220524	0.020697
NM_172496	Cobl	-0.379563	0.00128845	0.0140478
NM_001037907	Ripply2	-0.379549	0.00281059	0.024504
NM_025468	Sec11c	-0.379315	0.00184653	0.0182154
NM_008639	Mtnr1a	-0.378007	0.00248405	0.0224486
NM_027187	Rnaseh2a	-0.377149	4.46629e-06	0.000151523
NM_027376	Fuz	-0.376686	0.000421649	0.00612795
NM_026884	Fam57b	-0.376509	0.0023433	0.0215618
NM_145462	Haus4	-0.37647	0.000606519	0.00810545
NM_178926	Vmac	-0.376458	7.52946e-05	0.00157788
NM_175683	Dclre1c	-0.376438	9.68432e-05	0.0019301
NM_020270	Scamp5	-0.376435	0.00104013	0.0120147
NM_001162417	Myef2	-0.376431	9.69537e-05	0.00193115
AK169397	Zmiz1	-0.376392	0.00188374	0.0184955
NM_001177602	Ak4	-0.374832	0.000890447	0.0107275
NM_001100180	Cyp3a57	-0.373938	0.00475119	0.0357549
ENSMUST00000126224	Rab14	-0.373723	0.000684758	0.00888964
NM_011874	Psmc4	-0.372677	0.00361957	0.029421
NM_030046	Dnajc21	-0.370227	0.000565123	0.00766268
AK020355	Zkscan1	-0.370007	0.00239548	0.0218917
NM_020331	Gtf2ird1	-0.369883	0.00586929	0.0414985
NM_181415	Atrnl1	-0.369877	2.82494e-05	0.000710161
NM_023465	Ctnnbip1	-0.369635	0.00348602	0.0286776
NM_178758	Acsm5	-0.368856	0.00136033	0.0146113
NM_178605	Nop16	-0.368481	4.3411e-06	0.00014802
XM_006512957	Gm30698	-0.368476	0.00190568	0.0186726
NM_026981	Dtwd1	-0.368283	0.00020165	0.00343979
NM_145221	Appl1	-0.368131	0.00314599	0.0266902
NM_001081242	Tln2	-0.368086	0.000326287	0.00504747
NM_001163472	Cyp2d22	-0.366685	0.0052022	0.0381766
ENSMUST00000132413	Ergic2	-0.366642	0.00155853	0.0161329
NM_025582	Fam213b	-0.366215	0.0029262	0.0252482
NM_019419	Arl6ip1	-0.365438	0.00194707	0.0189336
NM_001113198	Mitf	-0.364068	0.00340822	0.0282324
NM_011875	Psmd13	-0.364027	0.000562039	0.00763637
NM_011026	P2rx4	-0.364006	0.00175836	0.0175747
NM_001001488	Atp8b1	-0.363935	0.00194902	0.018947
NM_009795	Capns1	-0.362794	0.000234424	0.0038693
NM_019986	Habp4	-0.362624	1.22457e-07	6.85904e-06
AK136555	AK136555	-0.36243	0.00135354	0.0145664
XR_872442	Gm11342	-0.362354	0.00331414	0.027659
NM_025526	Iscu	-0.36202	1.01266e-05	0.00030483
NM_177665	Gm4861	-0.36141	0.000149371	0.00271741
NM_007600	Capn1	-0.360179	4.10464e-06	0.000141118
NM_032003	Enpp5	-0.359835	5.79689e-05	0.00127566
NM_028419	Glrx5	-0.359578	2.00225e-05	0.000533022
NM_008187	Cfap20	-0.359226	0.000530574	0.00729796
BB658359	BB658359	-0.35893	0.0066419	0.0455477
AK018745	Zfp787	-0.358792	0.00141363	0.0150482
NM_012030	Slc9a3r1	-0.358161	0.000184413	0.00322317
XM_006515259	Kidins220	-0.358125	0.00337045	0.0279995
NM_001033042	Lrrc14b	-0.358107	0.00616895	0.0431066
NM_027055	Spaca4	-0.357756	0.000316478	0.00491394
NM_178263	Ankrd27	-0.357722	0.000624845	0.00828732
NM_177562	Clec16a	-0.35698	0.000122874	0.00231223
NM_144521	Snap47	-0.356312	0.000540636	0.00740889
XR_375271	Gm14321	-0.354651	0.00202832	0.0195359
ENSMUST00000143799	Fbxo3	-0.354147	0.00674273	0.0460312
AK047380	Mpp6	-0.353998	0.0010194	0.0118533
NM_181848	Optn	-0.352566	0.000381817	0.00568013
NM_008075	Gabrr1	-0.350881	0.000241319	0.00395676
NM_007783	Csk	-0.350717	0.00749315	0.0497699
NM_033146	Emc9	-0.350305	0.000552234	0.00752813
TC1653260	TC1653260	-0.350128	0.0032644	0.0273752
NM_176933	Dusp4	-0.350059	0.00528283	0.0385985
NR_015347	Gm4850	-0.34996	0.000346495	0.00530354
NM_028776	Scyl3	-0.34987	0.0048465	0.0362922
NM_145940	Wipi1	-0.349531	0.000933355	0.0111121
NM_020606	Parva	-0.349171	0.0013989	0.0149343
NR_033629	BC021767	-0.348751	0.00403276	0.031859
NM_028057	Cyb5r1	-0.34802	0.00311763	0.0265094
NM_001081192	Hcn4	-0.34763	0.000812842	0.0100278
ENSMUST00000134392	Sfxn5	-0.347066	0.00364158	0.0295495
NM_178420	Nlrx1	-0.346473	0.000993718	0.0116643
NM_153150	Slc25a1	-0.346447	0.000805893	0.00995642
NM_009462	Usp10	-0.346158	0.00306732	0.0261883
AF113001	AF113001	-0.346155	0.00376726	0.0302955
NM_026742	Ndufaf4	-0.345871	0.00200417	0.0193704
ENSMUST00000113679	Gmcl1	-0.345317	0.00069474	0.00897309
NM_021414	Ahcyl2	-0.345182	0.0011172	0.0126265
NM_001038627	Smurf1	-0.345095	0.00132123	0.0143018
NM_026526	N6amt2	-0.345043	0.0022733	0.0210746
NM_001243240	Cacfd1	-0.344089	0.00679454	0.0462997
BB417108	BB417108	-0.344025	0.000555107	0.00756064
NM_029924	Mbd5	-0.343873	0.00521658	0.0382485
NM_145396	Tbl3	-0.343769	0.00362669	0.0294574
NM_133206	Znrf1	-0.34345	4.37664e-05	0.00101674
ENSMUST00000143126	Erlec1	-0.343443	0.000969363	0.0114249
ENSMUST00000110340	Cox16	-0.343343	0.00286331	0.0248792
NM_053126	Pcdhb1	-0.343237	0.00354895	0.0289953
NM_176987	Simc1	-0.342828	0.00151992	0.0158267
AK154763	Gm10624	-0.342813	0.000938934	0.0111546
NM_019946	Mgst1	-0.342766	1.38908e-06	5.66197e-05
AK052118	AK052118	-0.342724	0.00504774	0.0373799
NM_030750	Sgpp1	-0.342284	8.83683e-05	0.00180538
NM_001081158	Cluh	-0.342143	0.00535476	0.0389961
NM_146718	Olfr430	-0.340856	0.0019428	0.0189175
NM_001037711	Cgn	-0.340783	0.00508392	0.0375479
NM_001195565	Camta1	-0.34064	0.000687963	0.00890945
NM_011976	Sema4g	-0.340591	0.00348803	0.0286871
NM_011327	Scp2	-0.3394	1.07431e-05	0.000320212
NM_001004185	Whamm	-0.339392	0.000349649	0.00533313
NM_001005424	Gm996	-0.338978	0.000443329	0.00636818
AK078917	AK078917	-0.33813	0.00655091	0.0450905
NM_001303015	Ap3s1	-0.338128	0.00329532	0.0275501
NM_146640	Olfr1153	-0.337993	0.000941119	0.0111726
NM_015796	Fbxo17	-0.337506	0.0073401	0.0490363
NM_026823	Arl8a	-0.336994	0.005067	0.0374668
XM_006540481	Gm4881	-0.336946	0.00120225	0.0133265
NM_199301	Mtg1	-0.336609	0.000196964	0.00338059
NM_001077353	Gsta3	-0.33584	0.0004613	0.00656979
NM_001081286	Fat1	-0.335611	0.000323823	0.00501865
NM_001009545	Adam6b	-0.335604	0.000709208	0.00909896
NM_146356	Olfr521	-0.335555	0.00383685	0.0307086
NM_147217	Gprc5c	-0.335432	0.00142201	0.0151085
DQ139285	Rgs7	-0.334503	0.00152504	0.0158617
NM_026728	Echdc2	-0.334192	6.3523e-05	0.00137433
NM_178218	Hist3h2a	-0.33412	6.94661e-06	0.000220436
NM_001177505	Zkscan7	-0.333746	0.00143414	0.0152035
NM_201406	Pigs	-0.332779	0.000819217	0.010084
NM_028069	Cdhr5	-0.332679	0.00213856	0.0202644
NM_026566	Atg101	-0.33265	0.0068404	0.0465077
NM_001044698	Zfp2	-0.331893	0.00723061	0.0485155
NM_080845	Ftcd	-0.331855	9.59304e-05	0.00191763
NM_027166	Ypel5	-0.331461	0.00457816	0.0348614
XM_006516792	Zkscan3	-0.331326	0.000483692	0.00681887
NM_201357	Tssc1	-0.330632	0.00455961	0.0347758
NM_025970	Zbtb8os	-0.330623	2.98546e-05	0.000738249
NM_025411	Pithd1	-0.330523	0.00325885	0.0273411
ENSMUST00000132629	Upb1	-0.330132	0.00210691	0.0200556
NM_023305	Ubap1	-0.32921	1.88758e-05	0.000511471
ENSMUST00000124563	Napa	-0.329118	0.00362287	0.0294359
NM_001167768	Ldah	-0.32857	0.000846864	0.0103329
NM_025878	Mrps18b	-0.328326	0.00245627	0.0222694
NM_001301639	Xiap	-0.32717	0.00151259	0.0157837
NM_028360	Ttc19	-0.326713	0.00259927	0.0231823
NM_025574	Pyurf	-0.325509	0.000870166	0.0105364
NM_001305982	Coasy	-0.324439	0.00058702	0.00788591
NM_177184	Vps13c	-0.32365	0.00423581	0.0329998
NM_153083	Thtpa	-0.323217	0.00232091	0.021403
NM_009029	Rb1	-0.32321	0.000510436	0.00709533
NM_008991	Abcd3	-0.322983	0.00659086	0.0453001
NM_016915	Pla2g6	-0.322635	0.0003547	0.00538575
NM_172051	Tmcc3	-0.32249	0.00102927	0.0119349
NM_027727	Dym	-0.322326	0.000210474	0.00356426
NM_013876	Rnf11	-0.321941	0.000133949	0.00248838
NM_027288	Manba	-0.321885	0.00103874	0.0120147
NM_013726	Dbf4	-0.321569	0.00618595	0.043193
NM_053204	Erc1	-0.321354	0.000935812	0.0111334
NM_024273	Timmdc1	-0.321333	0.000444298	0.00637935
NM_133942	Plekha1	-0.321182	0.00113105	0.0127259
NM_029772	Catsper3	-0.321137	0.00283599	0.0246803
NM_025297	Mecr	-0.320377	0.00103176	0.0119512
NM_001200006	Mup17	-0.31996	0.000284043	0.00451169
NM_029735	Eprs	-0.319948	0.000339695	0.00521792
NM_007519	Baat	-0.319733	0.00354007	0.0289439
NM_027352	Gorasp2	-0.319682	0.000869637	0.010535
NM_001037863	Atp11c	-0.319311	0.00738214	0.0492482
NM_024288	Rmnd5a	-0.319021	0.00620895	0.0433083
NM_026364	Prpsap1	-0.319002	0.00114153	0.0128093
AI450270	AI450270	-0.318912	0.00174665	0.0174996
NM_001039223	Gm14137	-0.318365	0.00116181	0.0129887
NM_025617	Tceanc2	-0.317803	0.00106735	0.0122299
NM_001293773	Palld	-0.317694	0.00138005	0.0147851
NM_177069	Fbxw21	-0.317474	0.000673469	0.00877191
NM_026687	Serpina1f	-0.316708	0.000721424	0.00919912
AK166071	Pcnp	-0.316337	0.00377743	0.0303422
NM_018886	Lgals8	-0.316309	0.00658728	0.0452925
NM_001033213	Ttc7b	-0.316117	0.00015246	0.00276008
NM_001113416	Epb4.1l5	-0.315494	0.00467437	0.0354083
NM_146709	Olfr411	-0.315456	0.00743268	0.0495062
NM_029742	Klhdc10	-0.315264	0.00126132	0.0138235
NM_001159552	H13	-0.314826	0.00106115	0.0121859
NM_007996	Fdx1	-0.314723	0.00123747	0.0136293
NM_177178	Lmbrd2	-0.314667	0.00217895	0.0205389
NM_008084	Gapdh	-0.314473	0.00355721	0.0290414
NM_001291031	Ap5s1	-0.31369	0.00726447	0.0486674
ENSMUST00000133411	Evi5	-0.313115	0.000136857	0.00253393
NM_025607	Rnf181	-0.313029	7.50103e-05	0.00157424
NM_053137	Pcdhb12	-0.313004	0.0069233	0.0469755
NM_023281	Sdha	-0.312423	0.000705095	0.00906012
AK048590	Mob1b	-0.3122	0.00133687	0.0144336
NM_178142	Lcorl	-0.312018	0.000695634	0.00897309
NM_029759	Mtfr1l	-0.311583	0.000493229	0.00691826
NM_009261	Strbp	-0.311266	0.00187728	0.0184647
NM_021549	Pnkp	-0.311255	0.00208582	0.0199061
NM_178930	Gbf1	-0.310843	0.00211204	0.0200913
NM_011050	Pdcd4	-0.3106	0.00620373	0.0432809
AK140592	Gm19966	-0.310483	0.000876353	0.0105864
ENSMUST00000159177	Fer1l6	-0.31002	0.00617712	0.0431403
ENSMUST00000027743	Stx6	-0.309673	0.00573365	0.0408377
NM_001081028	Sipa1l3	-0.308082	0.00612404	0.0428503
ENSMUST00000091609	Cltb	-0.307874	0.0043599	0.0336679
NM_145460	Oxnad1	-0.307498	0.00158214	0.0162928
ENSMUST00000025904	Prdx5	-0.307303	2.72973e-06	0.000100029
NM_009474	Uox	-0.306853	0.0019367	0.0188933
NM_029780	Raf1	-0.306743	0.00359323	0.0292711
NM_025923	Fancl	-0.306617	0.00100817	0.0117637
NM_139232	Fgd4	-0.306476	0.00347018	0.0286006
NM_001161844	Cblc	-0.306271	0.00128122	0.0139938
NM_013837	Tpst1	-0.306223	0.00536677	0.039041
NR_015601	Fam120aos	-0.306207	0.00393905	0.0313313
NM_008924	Prkar2a	-0.306202	0.00136311	0.0146276
NM_172773	Slc17a5	-0.305786	0.00358889	0.029247
NM_177262	Pkn1	-0.3057	0.00502691	0.0372757
NR_003623	Gm5069	-0.305348	0.00579484	0.0410982
NM_001163820	Fance	-0.304933	0.00419892	0.0327583
NM_001114665	Fnbp1l	-0.304426	0.000876518	0.0105864
NM_133701	Prpf6	-0.304237	0.00308638	0.0262839
NM_027184	Ipmk	-0.303651	0.00650184	0.0448545
NM_011309	S100a1	-0.303104	0.00179003	0.0178075
NM_015737	Galnt4	-0.302814	0.000200948	0.0034316
NM_138654	Sugct	-0.302748	0.00135601	0.0145883
TC1695966	TC1695966	-0.302638	0.00284108	0.0247182
NM_172903	Man2a2	-0.30258	0.00196859	0.0190928
NM_001081981	Nfix	-0.302579	0.00121442	0.0134375
XR_389233	Gm9734	-0.302442	0.00114471	0.0128406
NM_030114	Herc4	-0.302354	0.000196074	0.00337399
NM_001252437	Mgrn1	-0.302037	0.00171883	0.0172779
NM_145500	Ubtd1	-0.301708	0.00100276	0.0117333
XR_880303	Gm11690	-0.301222	0.00095503	0.0113016
NM_133767	Mtif2	-0.300937	0.00145155	0.0153133
NM_009379	Thpo	-0.300317	0.00339257	0.0281097
NM_027346	Taco1	-0.300094	0.00161424	0.0165048
NR_126067	Gm11423	-0.299847	0.00474573	0.035738
AK054225	AK054225	-0.299558	0.00279054	0.0243821
NR_033527	Ccl25	-0.298664	0.00518205	0.0380622
NM_172722	Naa25	-0.298473	0.00648441	0.0447527
NM_172283	Fuk	-0.298117	0.00511301	0.0377044
NM_010719	Lipe	-0.297842	0.00367907	0.0297597
NM_001170341	Mlf2	-0.297546	0.00362316	0.0294359
NM_027045	Ccser2	-0.296833	0.00435746	0.0336569
NM_001277805	Pex5	-0.296811	6.62731e-05	0.00142735
NM_177244	Fastkd1	-0.296806	0.00445814	0.034231
NM_008498	Lhx1	-0.295953	0.00290229	0.0251289
NM_133686	Qprt	-0.295753	0.000896764	0.0107841
NM_001081359	Ubr5	-0.295682	0.00278202	0.0243375
TC1638635	TC1638635	-0.2954	0.00640332	0.0443306
NM_001285503	Nde1	-0.29503	0.00313425	0.0266303
NR_028363	AA465934	-0.295027	0.0018335	0.0181173
NM_001102405	Acp5	-0.294643	0.00129814	0.0141021
NM_025589	Rpl36al	-0.294609	0.00390307	0.0311267
XR_862520	Gm15517	-0.294297	0.00293603	0.0252938
AK009842	Zkscan14	-0.294281	0.00660481	0.0453587
NM_153056	Sirt7	-0.294236	0.00376902	0.0302955
NM_023739	Nfx1	-0.293844	0.0042889	0.0332659
NM_027949	Phf7	-0.293362	0.0015954	0.0163723
AK033721	AK033721	-0.293246	0.0068595	0.0465997
ENSMUST00000112298	Ssh1	-0.292858	0.00702388	0.0475465
ENSMUST00000082418	ND5	-0.29245	0.000215283	0.00362969
NM_133854	Snapin	-0.292089	0.0014295	0.0151639
NM_025576	Ptpmt1	-0.292086	0.000512956	0.00712186
NM_134438	Gpr37l1	-0.291704	0.00205678	0.0197198
NM_027476	Zdhhc24	-0.2913	0.0020275	0.0195349
NM_172598	Wdhd1	-0.290743	0.00744052	0.049531
NM_016722	Galns	-0.290604	0.00630761	0.0438407
NM_001256100	Mtif3	-0.290597	0.00325437	0.0273241
NM_001301671	Sumo3	-0.290118	0.000304994	0.00477112
NM_025861	Pqlc1	-0.2901	0.00533057	0.0388878
NM_023740	Zdhhc16	-0.290046	0.00366085	0.0296482
NR_045068	Gm20324	-0.289855	0.00550132	0.0397512
BC120770	Gm4876	-0.289712	0.00154259	0.0160126
NM_133658	Ercc3	-0.289292	0.00212395	0.0201775
BC015294	Glyat	-0.288855	0.00734439	0.0490453
NM_028412	Ciz1	-0.288694	0.00729708	0.0488395
ENSMUST00000107717	Zfp652	-0.287819	0.000556703	0.0075762
NM_146714	Olfr248	-0.287437	0.00606241	0.0425618
NM_015728	Slc33a1	-0.287139	0.00351845	0.0288378
NM_010952	Oaz2	-0.286547	0.000902688	0.0108358
NM_001285940	Fez2	-0.286352	0.00254938	0.0229041
NM_029447	Nln	-0.285692	0.000523132	0.00721939
NM_178885	AI182371	-0.285499	0.00238431	0.0218249
NM_025517	Rtca	-0.28513	0.00234247	0.0215601
NM_008928	Map2k3	-0.284746	0.00274815	0.0240918
AK164250	Gm10034	-0.284266	0.00525001	0.038426
NM_024233	Rexo2	-0.284107	0.00279225	0.0243824
NM_001034871	Clpsl2	-0.284053	0.00290163	0.0251289
AK145151	Kdm4b	-0.283745	0.00352645	0.0288791
XM_006520926	Phf20l1	-0.283391	0.0010765	0.0122995
NM_010127	Pou6f1	-0.282929	0.0053922	0.0391662
ENSMUST00000141019	Ndufaf6	-0.282483	0.00236183	0.0216845
NM_001003949	Tmem259	-0.282091	0.00498904	0.0370686
NM_177732	Slc35d1	-0.281844	0.000958248	0.0113236
NM_009572	Zhx1	-0.280393	0.00124007	0.0136489
NM_054057	Prosc	-0.28029	0.00537681	0.0390884
ENSMUST00000082407	ATP8	-0.279992	0.000124413	0.00233331
NM_001166503	Slc39a11	-0.279394	0.00029504	0.0046481
NM_172600	Tmem260	-0.279345	0.00549132	0.039722
NM_199197	Rbfa	-0.278269	3.36406e-05	0.000809094
NR_034049	Snora52	-0.278045	0.00261818	0.0232888
NM_001159492	Gpatch8	-0.277671	0.00456916	0.0348167
ENSMUST00000142527	Hk1	-0.277604	0.00129126	0.0140594
NM_032543	Rnf123	-0.276978	0.00149442	0.015639
AK006309	Proscos	-0.276966	0.00223494	0.0208464
NM_007886	Dtnb	-0.275608	0.0026375	0.023399
NM_133960	Ces2a	-0.275228	0.00403308	0.031859
NM_153064	Ndufs2	-0.2749	0.00393835	0.0313313
NM_176963	Galm	-0.273612	0.00142576	0.0151387
NM_027920	March8	-0.272793	0.00237766	0.0217844
NM_026585	Fam21	-0.272588	0.000200588	0.00342868
NR_028331	Zfp672	-0.272584	0.00328035	0.0274525
XM_011243945	Gm4425	-0.272548	0.000696453	0.00897928
XR_866999	Gm31932	-0.271782	0.00131588	0.0142623
ENSMUST00000045078	Grhpr	-0.271714	0.00271988	0.023932
NM_001136067	Ikbkg	-0.271268	0.00278529	0.0243534
NM_001081079	Ogfrl1	-0.271141	0.00413462	0.0324233
NM_020256	Zbtb33	-0.270707	0.000848105	0.0103405
NM_177753	Sox21	-0.270473	0.0057414	0.0408755
NM_009894	Cideb	-0.270014	0.00234243	0.0215601
NM_145486	March2	-0.269915	0.00398557	0.0315884
NM_019709	Mbtps1	-0.269407	0.00543128	0.0393729
NM_008144	Bscl2	-0.268896	0.00380857	0.0305335
NM_025849	Tmem261	-0.268265	0.00124048	0.013649
NM_130882	Cyp4f13	-0.267985	0.00579078	0.0410781
NM_183086	Mrps10	-0.267723	0.000876403	0.0105864
NM_026949	Cnot8	-0.267509	0.000523909	0.00722415
NM_007808	Cycs	-0.267506	0.0018018	0.0178697
AK050111	AW111846	-0.267495	0.00173397	0.0173881
AK018124	Pon2	-0.267238	0.00183812	0.0181491
NM_023136	Dtymk	-0.267238	0.00339014	0.0281021
NM_001082962	Snrpn	-0.266536	0.00597187	0.0420411
NM_025942	Ola1	-0.26648	0.00299017	0.0256543
AK171071	Timm9	-0.266387	0.00684556	0.0465239
AK037888	AK037888	-0.264685	0.00597012	0.0420377
NM_001040399	Larp1b	-0.263764	0.00742922	0.0495062

## Sheet: AdditionalFile6C
Additional file 6C: List of genes significantly higher in males Pxr+/+ ATB compared to females Pxr+/+ ATB
SystematicName	GeneName	logFC_F_PxrWT_ATB.M_PxrWT_ATB	P.value_F_PxrWT_ATB.M_PxrWT_ATB	adj.P.Val_F_PxrWT_ATB.M_PxrWT_ATB
NM_009255	Serpine2	-1.56625	9.87585e-10	8.24213e-08
NM_153591	Nars2	-0.56798	2.39051e-05	0.000549544
NM_080462	Hnmt	-0.573287	0.000623915	0.00742802
NM_178763	Zfp750	-0.578719	9.59858e-06	0.000255322
AK053269	AK053269	-0.670873	7.13354e-06	0.000200285
NM_026036	Cmtm6	-0.332633	0.00396616	0.0300368
NM_011037	Pax2	-3.15987	3.28212e-11	3.83101e-09
NM_178930	Gbf1	-0.337984	0.000553619	0.00677722
ENSMUST00000135943	Msmo1	-0.885716	0.00539837	0.0376465
NM_011550	Mlx	-0.27262	0.00153874	0.0147863
NM_024264	Cyp27a1	-0.345881	0.00485961	0.0347682
NM_008187	Cfap20	-0.289172	0.00287317	0.0233997
NM_001033305	Ndufb6	-0.344633	0.00244189	0.0206583
NM_008808	Pdgfa	-1.07236	5.75376e-07	2.31978e-05
XR_387597	Hnf1aos1	-0.492924	0.00160972	0.0152663
NM_153139	Slc36a1	-0.420049	0.00413167	0.0310019
AK144317	Gm16386	-0.598076	3.04341e-07	1.31264e-05
NM_008149	Gpam	-0.869452	0.00674805	0.0442227
ENSMUST00000182040	Slc22a15	-0.367874	0.005767	0.0395399
NM_146950	Olfr341	-0.456015	0.0017651	0.016282
NM_009272	Srm	-0.400907	0.00151684	0.014618
NM_026364	Prpsap1	-0.310412	0.000925618	0.0100815
NM_183195	Marveld1	-0.572926	2.60206e-06	8.48286e-05
NM_178704	Dpy19l3	-1.28843	4.02299e-09	2.83332e-07
NM_181415	Atrnl1	-0.276737	0.000230345	0.00338898
NM_016670	Pknox1	-0.301294	0.00165333	0.0155693
NM_009995	Cyp21a1	-0.790924	0.00495268	0.0352002
L15353	Fas	-0.671993	7.25781e-06	0.000202921
NM_009466	Ugdh	-0.536919	0.00243214	0.0205961
NM_010012	Cyp8b1	-1.68578	8.0486e-07	3.1098e-05
U85712	Plcb1	-0.355154	0.00084865	0.00944349
NM_173444	Nbeal1	-0.376691	0.000565175	0.00687581
NM_029402	Cul2	-0.300954	0.0048672	0.034802
NM_028710	Arsg	-0.677821	1.45305e-05	0.000361185
NM_144942	Csad	-1.66945	5.00894e-06	0.000148632
NM_021542	Kcnk5	-0.802522	0.00279322	0.0229388
NM_025589	Rpl36al	-0.336001	0.000706366	0.00814529
NM_009657	Aldoc	-1.07065	1.59112e-06	5.56294e-05
NM_001081409	Phf20l1	-0.517076	0.00106165	0.0111766
NM_178390	Fam53a	-0.340081	0.000227742	0.00335957
ENSMUST00000097419	Fgfr1op	-0.380693	0.000149285	0.00239595
ENSMUST00000143875	Oprm1	-0.265333	0.00696032	0.0452156
NM_146213	Ces4a	-0.706792	0.000275095	0.00393467
NM_001104531	Cyp2d11	-0.795478	4.98625e-12	6.79412e-10
NM_029943	Apex2	-0.617329	0.00559813	0.0387401
AK156983	Mctp2	-0.319378	0.00197685	0.0176802
NM_145502	Erlin1	-0.313499	0.00260406	0.0217003
NM_025412	Pycrl	-0.360852	0.000659975	0.0077305
NM_026003	Smarca2	-0.31975	0.000771291	0.00872518
ENSMUST00000065124	Ginm1	-0.507786	0.0057641	0.0395362
NM_001159724	Pvrl2	-0.36881	0.00375264	0.0287855
NM_001291166	Apba2	-0.307582	0.000114031	0.00193626
NM_176933	Dusp4	-0.379268	0.00174117	0.0161505
NM_027301	Sdr9c7	-0.707855	2.3524e-07	1.04707e-05
NM_026604	Fam135a	-0.446139	0.000345214	0.00470751
NM_172774	Atrip	-0.314851	0.00520383	0.0365725
NM_001033478	Fam47e	-0.794468	0.00201892	0.0178821
NM_145570	Eva1a	-0.589372	1.10292e-05	0.000288553
NM_001013820	Slc22a28	-0.681453	1.83465e-06	6.31404e-05
BC028435	Timm9	-0.308122	0.00622604	0.0417945
CA465148	CA465148	-1.46152	1.50993e-18	5.86115e-16
NM_009484	Uty	-2.51077	2.01677e-31	3.54346e-28
NM_001039544	Mup3	-1.19304	2.77182e-13	4.69704e-11
NM_172920	Dpy19l1	-1.04111	3.79353e-14	7.44938e-12
BY448169	BY448169	-0.498339	0.000286464	0.00406419
NM_001081415	Samd1	-0.500482	4.48762e-05	0.000916576
NM_145500	Ubtd1	-0.296683	0.000723738	0.00829689
NM_023455	Nat8	-5.48474	5.60169e-34	1.55834e-30
NM_008688	Nfic	-0.323023	0.00157798	0.0150572
NM_019479	Hes6	-1.07355	1.44975e-06	5.12682e-05
ENSMUST00000171077	Siglech	-1.05241	1.21241e-06	4.41853e-05
NM_019911	Tdo2	-0.723365	2.62624e-05	0.000591543
NM_001011873	Xkr9	-0.446561	0.00299747	0.0241912
NM_010006	Cyp2d9	-3.58071	1.80169e-32	3.53799e-29
NM_011274	Uri1	-0.271583	0.00697249	0.0452167
NM_001166494	Zpbp2	-0.386407	0.0054413	0.0378813
NM_007808	Cycs	-0.347468	4.56435e-05	0.00093023
NM_011542	Tcea3	-0.327144	0.00692741	0.0450619
NM_001289817	Ovol3	-0.75154	1.50938e-07	7.12696e-06
NM_001045550	Mup2	-1.19221	5.90525e-09	3.98252e-07
ENSMUST00000018698	Ybx2	-1.65183	4.27145e-11	4.88335e-09
NM_053215	Ugt2b37	-0.370855	0.000474834	0.00604093
NM_009261	Strbp	-0.357196	0.000253851	0.00368449
NM_008457	Klk1b8	-0.556063	0.00621498	0.0417388
ENSMUST00000190936	Phip	-0.269571	0.00305959	0.0246015
NM_177809	Slc25a48	-0.364833	0.00267802	0.0221892
NM_011050	Pdcd4	-0.323182	0.00304057	0.0244763
NM_009150	Selenbp1	-0.516636	0.000212781	0.00318676
NM_008087	Gas2	-0.601682	0.000128808	0.002134
NM_173390	Nhsl1	-0.412619	0.00212807	0.0185729
NM_026526	N6amt2	-0.362059	0.000887962	0.00977021
NM_007703	Elovl3	-6.48389	1.42878e-22	9.1725e-20
NM_177321	Mia2	-0.36061	0.00524467	0.0367976
NM_023119	Eno1	-0.340898	0.00310099	0.0248548
NM_175111	Hspbap1	-0.480227	2.95051e-05	0.000648859
NM_026700	Dopey2	-0.517347	0.00760165	0.0478984
NM_145612	Zfp810	-0.529723	0.00197001	0.017636
XR_880408	Hopxos	-0.323023	0.00614451	0.0413887
NM_007554	Bmp4	-0.650595	0.00599606	0.0406677
NM_010403	Hao1	-0.921596	9.49898e-11	1.01636e-08
XM_006507657	Ipo7	-0.264805	0.00200879	0.0178491
NM_019827	Gsk3b	-0.270101	0.000405488	0.00531883
NM_027187	Rnaseh2a	-0.370032	2.6945e-06	8.77567e-05
NM_133969	Cyp4v3	-0.346392	0.00196312	0.0175841
NM_019442	Stk19	-0.389821	4.31499e-05	0.000888459
TC1653260	TC1653260	-0.465822	8.24446e-05	0.00149335
BC018156	Tmem97	-0.397012	0.000356479	0.00481991
NM_019957	Dnase2b	-0.459829	1.93603e-05	0.000460987
AF113001	AF113001	-0.313479	0.00570892	0.0392869
NM_177382	Cyp2r1	-0.325727	2.81985e-05	0.000623824
NM_029145	Rnase10	-0.536976	0.000249009	0.00362207
NM_146385	Olfr1347	-0.612635	0.000778863	0.00878998
NM_198962	Hcrtr2	-1.09593	3.5434e-13	5.88504e-11
NM_001024714	Cma2	-0.397507	0.00132129	0.0131393
NM_146006	Lss	-0.880227	0.00118929	0.012171
NM_027288	Manba	-0.341457	0.000317678	0.00440775
NM_153056	Sirt7	-0.317034	0.000345346	0.00470751
NM_027872	Slc46a3	-0.578406	2.01761e-05	0.000476872
NM_178677	Sec22c	-0.498265	3.43738e-05	0.000739368
NM_145384	Pqlc2	-0.362551	0.00733448	0.046798
NM_001081059	Mcur1	-0.281495	0.000536357	0.00662664
ENSMUST00000065562	Socs4	-0.266842	0.00677828	0.0443772
ENSMUST00000160443	Nwd1	-0.280207	0.00417975	0.0312433
NR_045146	BC051226	-0.383972	0.00031347	0.00435661
NM_001033599	Acsl6	-1.11323	1.67566e-09	1.30393e-07
NM_029250	Etnk1	-0.61013	2.99949e-06	9.62014e-05
NM_030258	Gpr146	-0.92456	6.55081e-05	0.00124536
NM_181071	Tanc2	-0.384512	0.00417017	0.0311786
NM_001012726	Aym1	-0.300148	0.00748795	0.0474687
XM_006516792	Zkscan3	-0.275424	0.00199371	0.0177815
NM_001177313	Orc4	-0.313903	0.00247295	0.0208833
NR_033581	Adh6-ps1	-1.20796	6.36613e-09	4.23347e-07
NM_032003	Enpp5	-0.295095	0.000404762	0.00531139
NM_175094	Pdhx	-0.409838	0.000108891	0.00186798
NM_001123367	Gm3448	-0.550358	0.00177067	0.0162973
NM_013915	Zbtb18	-0.408761	0.000332045	0.00457288
NM_029153	Scamp1	-0.365131	0.000109151	0.00187053
NM_022988	Nif3l1	-0.267091	0.00557375	0.0386275
NM_025661	Ormdl3	-0.369587	0.00616861	0.0415258
NM_010292	Gck	-0.731711	0.00666078	0.0438142
NM_015805	Atp9b	-0.339502	0.00679233	0.0444256
NM_011970	Psmb2	-0.345936	0.000981405	0.0105379
NM_146169	Paip2b	-0.416121	0.0005389	0.00664577
AK164250	Gm10034	-0.299805	0.00222326	0.0191818
NM_177357	Kalrn	-0.365368	0.00792754	0.0494154
NM_025954	Pgp	-0.582779	0.00072231	0.00828371
NM_030046	Dnajc21	-0.360295	0.000229199	0.00337511
NM_024475	Ublcp1	-0.345152	0.000616112	0.00734594
XM_006543385	Gm324	-0.424913	3.57355e-05	0.000762761
NM_053165	Clec2h	-2.05643	2.77722e-09	2.06474e-07
NM_145579	Mypop	-0.339349	0.000227251	0.00335529
ENSMUST00000056153	Fads6	-0.548583	6.15963e-05	0.00119273
NM_001163013	Ythdc2	-0.391272	0.00459816	0.0334666
NM_172656	Stradb	-0.279042	0.00530945	0.0371428
NM_013638	Prm3	-0.519748	6.57032e-08	3.45413e-06
NM_007997	Fdxr	-0.267879	0.00219495	0.0190075
NM_029956	Mmab	-0.371827	0.00104681	0.0110728
ENSMUST00000127120	Glis2	-0.335486	0.00682064	0.0445759
NM_198671	Gse1	-1.11236	6.74268e-05	0.00127386
NM_012055	Asns	-2.15707	1.00901e-13	1.83065e-11
AK148360	D15Ertd509e	-0.535429	3.42728e-07	1.46308e-05
NM_172509	Kctd7	-0.469242	0.000495172	0.00624257
BC061142	Pik3c2g	-0.551722	0.000549543	0.00674215
NM_001172055	Bdh2	-0.544551	4.03525e-05	0.000844569
NM_133686	Qprt	-0.274677	0.00117545	0.012059
NM_175372	Rdh13	-0.440457	0.000309506	0.0043195
NM_001170849	Luc7l2	-0.264672	0.00351896	0.0273257
NM_019741	Slc2a5	-1.2276	0.000231479	0.00340117
NM_172775	Plxnb1	-0.304145	0.00199779	0.0177988
NM_026693	Gabarapl2	-0.273919	0.00605582	0.0409649
NM_026485	Trabd	-0.368559	0.00221197	0.0191301
X03944	X03944	-0.522895	1.22239e-05	0.000315111
NM_010008	Cyp2j6	-0.413563	0.00012198	0.00204881
NM_027250	Coa7	-0.283407	0.00109988	0.0114885
NM_138670	Mpst	-0.403646	0.000605775	0.00725604
NM_001012323	Mup20	-1.45001	1.11101e-13	1.99402e-11
NM_025517	Rtca	-0.28304	0.00160561	0.015236
NM_001080812	Cib3	-3.15342	1.51754e-05	0.000374704
NM_172645	Suco	-0.300427	0.00115642	0.0119261
NM_177732	Slc35d1	-0.271462	0.000861831	0.00956467
ENSMUST00000124497	Tatdn3	-0.791958	3.85518e-08	2.15213e-06
NM_009676	Aox1	-0.596822	1.88799e-05	0.000451805
NM_001271599	Sort1	-0.643654	0.00037221	0.00497437
NM_144915	Daglb	-0.499635	2.19576e-08	1.316e-06
NM_176968	Nt5dc1	-0.317618	0.00274875	0.0226404
NM_032008	Slmap	-0.306954	0.00594968	0.0404435
NM_025403	Nop10	-0.263913	0.000100438	0.00174178
ENSMUST00000113164	Ralgps1	-0.610991	0.000308004	0.00430213
NM_028785	Dock8	-0.4557	0.000109	0.00186891
NM_001025192	Cxadr	-0.792785	2.13629e-06	7.18185e-05
XR_403911	Gm38596	-0.618048	0.00616483	0.0415137
NM_026179	Abhd5	-0.347518	0.0022163	0.0191477
NM_010806	Mllt4	-0.302067	0.00117395	0.0120502
AA209734	AA209734	-0.490796	5.25986e-05	0.00104174
NM_001177602	Ak4	-0.373752	0.000547883	0.00672921
XR_395045	AI463229	-0.804712	2.14635e-08	1.29102e-06
NM_172771	Dmxl2	-0.264749	0.00479887	0.0344443
NR_028304	C4bp-ps1	-0.620602	0.000358411	0.00483667
NM_153076	Crygn	-0.920312	1.56193e-06	5.49077e-05
NM_001034868	Mrgprx2	-0.337082	0.00360252	0.0278322
NM_001001321	Slc35d2	-0.344237	0.0040485	0.0305437
NM_001242407	Fam73b	-0.461421	0.00731671	0.0467382
NM_008609	Mmp15	-0.678856	5.12782e-08	2.761e-06
NM_181595	Ppp1r9a	-0.427103	0.000608507	0.00727832
NM_001081174	Rsg1	-1.10493	1.4997e-09	1.18356e-07
ENSMUST00000025904	Prdx5	-0.272911	9.27876e-06	0.000248798
NM_008295	Hsd3b5	-7.94975	8.86287e-27	8.96573e-24
NM_181796	Gstp2	-1.82818	8.51983e-22	5.26699e-19
NM_145354	Nsun2	-0.321427	0.00340837	0.0266954
NM_026161	C1qtnf4	-0.270827	0.00188972	0.0170915
NM_029148	Tmx4	-0.364142	0.000903759	0.00989835
NM_177766	Slc35e1	-0.30474	0.000634746	0.00751676
NM_146151	Tesk2	-0.292765	0.000916032	0.00999343
NM_001171001	Ahcyl2	-0.414017	0.000304042	0.00426284
NM_008773	P2ry2	-0.520457	0.000527918	0.00655392
NM_021397	Zbtb32	-0.52025	3.00058e-05	0.000656577
NM_008448	Kif5b	-0.410424	0.00175127	0.0162126
NM_001031851	Agxt2	-0.503213	0.000719314	0.0082623
NM_172496	Cobl	-0.374468	0.000908832	0.00993111
NM_001190804	Dnajb11	-0.488292	0.00178777	0.0163959
NM_009011	Rad23b	-0.340696	0.00202823	0.0179503
NM_023580	Epha1	-0.309469	0.00487905	0.034855
NM_199447	Rrp12	-0.376223	0.00629797	0.0421249
NM_032543	Rnf123	-0.270127	0.00119421	0.0122079
XR_387552	Gm33874	-1.46706	1.49262e-14	3.15368e-12
NM_025374	Glo1	-0.358878	7.76034e-05	0.00142186
NM_146553	Olfr806	-1.05048	4.15248e-09	2.91223e-07
NM_020010	Cyp51	-0.719701	0.00282672	0.0231455
NM_013693	Tnf	-2.1031	1.02512e-14	2.25142e-12
NM_001111277	Eif2b3	-0.280578	0.00413073	0.0310018
NM_010892	Nek2	-0.522897	5.19397e-05	0.00103209
NM_201410	Ugt1a6b	-0.431704	3.18907e-05	0.000693555
AK147870	BC049715	-0.34214	0.000428922	0.00555787
NM_007606	Car3	-0.897514	4.87712e-05	0.000979588
NM_001113208	Ncam2	-1.68991	1.06701e-22	6.98432e-20
NM_080289	Grhpr	-0.326491	0.000139707	0.00226951
ENSMUST00000184591	Kbtbd12	-0.397171	0.00214776	0.0187081
NM_007717	Cmah	-0.875611	4.31283e-08	2.36802e-06
NM_001177302	Rara	-0.394588	0.00541593	0.0377453
NM_016668	Bhmt	-0.731538	0.000127349	0.00211536
NM_027733	Spata24	-1.07623	1.02115e-08	6.50554e-07
NM_028937	Sohlh2	-1.35924	4.57592e-16	1.22206e-13
ENSMUST00000124939	Zbtb49	-0.537242	0.00031138	0.00433639
XR_381388	Gm31025	-1.5328	5.0553e-08	2.73866e-06
NM_029286	Ccdc30	-1.24512	8.38577e-13	1.32674e-10
ENSMUST00000125201	Mcm10	-1.37088	7.87409e-07	3.05652e-05
NM_011676	Unc119	-0.393819	0.000709055	0.00817347
NM_175207	Ankrd9	-0.88119	0.000658036	0.0077105
AK050061	Aox3	-0.813521	0.000414869	0.00542253
NM_008639	Mtnr1a	-0.712175	1.10095e-07	5.41251e-06
NM_011839	Mab21l2	-0.497725	3.62601e-06	0.00011334
NM_198109	Ssh1	-0.289271	0.00578176	0.0396167
NM_053162	Mrpl34	-0.463339	5.76477e-05	0.00112673
ENSMUST00000154733	Mup11	-2.04951	2.12541e-07	9.61418e-06
NM_175285	Tmem62	-0.369866	0.00108214	0.0113601
NM_177184	Vps13c	-0.397762	0.000338477	0.00463221
NM_001252108	Cadps2	-0.28392	0.001192	0.0121913
NM_001277847	Treh	-2.2138	1.49785e-15	3.73155e-13
ENSMUST00000199940	Etnppl	-1.49432	0.00128599	0.0128611
NM_010781	Tpsb2	-0.901531	0.00336906	0.0264983
NM_178617	Necab1	-0.815758	7.29848e-12	9.63025e-10
XM_011250152	Mup-ps16	-1.83988	3.21256e-19	1.37493e-16
NM_016786	Ube2k	-0.42615	0.00104969	0.0110927
ENSMUST00000049630	Cox19	-0.378967	2.31803e-05	0.000535335
NM_001037822	Krtap5-5	-0.28869	0.00696715	0.0452167
NM_001004185	Whamm	-0.346717	0.00499461	0.0354153
NM_181590	Shq1	-0.452224	0.000223377	0.0033135
NM_011797	Car14	-0.742148	6.32665e-06	0.00018075
NM_027356	Ufsp1	-0.48661	0.000935745	0.010162
ENSMUST00000174730	Arhgap32	-0.580423	0.000793145	0.00893004
NM_001162465	Dtnb	-0.33381	2.91497e-05	0.000642738
NR_015347	Gm4850	-0.338526	0.00029157	0.00411389
NM_011232	Rad1	-0.313399	0.00257986	0.021574
NM_146358	Olfr677	-0.463356	0.00188046	0.01704
NM_027816	Cyp2u1	-2.18966	2.87113e-17	9.21604e-15
NM_016757	Wbp1	-0.303051	8.96375e-05	0.00159678
NM_009481	Usp9x	-0.486176	0.0007098	0.00817923
ENSMUST00000141060	Ttc39c	-1.9939	7.46213e-15	1.68316e-12
NM_010271	Gpd1	-0.529843	2.3406e-05	0.000539615
ENSMUST00000130611	Ccdc73	-0.451745	6.36262e-05	0.00121733
NM_144916	Tmem150a	-0.615246	3.43383e-05	0.000739082
NM_001308091	Smim4	-0.284389	0.000588156	0.00708056
NM_001161823	Kdm4a	-0.31186	0.00104392	0.0110704
NM_001001179	BC048546	-0.503631	0.00512934	0.0361556
NM_016778	Bok	-0.522197	0.000531159	0.00658436
ENSMUST00000131236	Neb	-0.608943	0.00254553	0.0213486
NM_013533	Gpr162	-0.665259	1.03405e-06	3.85694e-05
NM_001013810	Gm5591	-0.640416	9.62795e-05	0.00168279
NM_015728	Slc33a1	-0.307903	0.00118339	0.012133
NM_133902	Sdsl	-0.305189	0.00623585	0.0418435
NM_009423	Traf4	-0.450346	9.17242e-07	3.48354e-05
AK135530	Vcl	-0.430162	0.00232045	0.0198523
NM_023773	Mphosph8	-0.55232	0.000120697	0.00203371
NM_023220	Sppl2a	-0.336606	0.00196158	0.0175841
NM_011656	Tuft1	-0.83401	0.000122832	0.00205952
NM_170588	Cpne1	-0.289662	0.00631052	0.0421906
NM_021523	Huwe1	-0.298905	0.0018241	0.0166377
NM_025942	Ola1	-0.420256	5.07979e-06	0.000150336
NM_016785	Tpmt	-1.41338	1.99602e-21	1.169e-18
NM_001037859	Csf1r	-0.354945	0.000232526	0.00341506
ENSMUST00000182617	Arhgap42	-0.287046	0.00627873	0.0420383
NM_001277149	Chd7	-0.50194	0.000379454	0.00505278
NM_012011	Eif2s3y	-6.12009	6.63032e-35	2.76675e-31
AK046551	AK046551	-0.693449	8.68938e-08	4.40848e-06
NM_025386	Fbxo36	-0.389319	0.000124947	0.00208659
NM_001008533	Adora1	-1.28615	6.18844e-08	3.27919e-06
NM_008765	Orc2	-0.291999	0.00611604	0.0412885
NM_199056	Ippk	-0.35255	0.00265239	0.0220096
NM_018743	Agpat6	-0.515747	0.000200696	0.00304677
NM_001282120	Mtif2	-0.318736	0.000368785	0.00494622
NM_001033638	Crxos	-0.785996	4.95508e-06	0.000147438
NM_007634	Ccnf	-0.715156	0.000121773	0.00204691
NM_007444	Amd2	-0.379581	0.00158759	0.0151005
NM_001163787	Ccdc151	-0.517601	0.000428335	0.00555521
NM_001162934	Ctxn2	-0.606758	0.00545781	0.0379817
NM_001033634	Zyg11b	-0.278958	0.00164454	0.015504
NM_172404	Ccbl1	-0.458478	0.0003925	0.00519542
NM_033146	Emc9	-0.386741	8.97276e-05	0.00159752
NM_147217	Gprc5c	-0.367706	0.000311626	0.00433639
AJ005350	Zfp125	-0.503714	9.66933e-05	0.00168837
XM_006523126	Gm34478	-0.319019	0.0034998	0.027234
NM_011388	Slc10a2	-0.918517	0.000491703	0.00620822
NM_001113468	Vmn2r29	-0.321622	0.000637538	0.00753563
NM_008649	Mup5	-2.25557	1.78781e-12	2.64082e-10
NM_178744	Zbtb1	-0.315024	0.00174748	0.0161955
ENSMUST00000090512	Grm8	-1.46911	3.82909e-12	5.3261e-10
NM_181347	Dennd1b	-0.363471	0.00442	0.0325356
NM_001033329	Arhgef9	-0.458499	0.00424813	0.0316482
NM_177244	Fastkd1	-0.341511	0.000764284	0.00866647
NM_175534	Mrgpre	-0.670146	1.30736e-06	4.71313e-05
NM_180974	Foxn2	-0.341496	0.00201338	0.0178716
NM_016704	C6	-3.46595	1.03626e-24	8.23653e-22
NM_176987	Simc1	-0.653176	2.70682e-08	1.59932e-06
NM_013899	Timm10	-0.264342	0.00102681	0.0109479
NR_131057	Gm38416	-0.959137	0.000287067	0.00407059
NM_175150	Txndc15	-0.308005	0.000850612	0.00946217
NM_022999	Prrg2	-0.335121	0.00599756	0.0406696
NM_153399	Syne1	-0.437783	0.00156895	0.0150118
NM_146718	Olfr430	-0.580911	5.00333e-07	2.04188e-05
NM_178605	Nop16	-0.275712	0.000167088	0.00263357
NM_178668	Pde12	-0.431406	0.00476189	0.0342673
NM_145940	Wipi1	-0.4098	7.65211e-05	0.00140589
NM_007566	Birc6	-0.286467	0.000533171	0.00660132
NM_010680	Lama3	-2.10964	3.59375e-18	1.31835e-15
XR_390616	Mup-ps12	-4.60357	1.60575e-26	1.53157e-23
ENSMUST00000156222	Lactb2	-0.754027	1.15679e-05	0.000301224
NM_011834	Aadat	-0.436821	0.00038917	0.00516144
NM_028173	Tram1	-0.477474	0.000160811	0.00255879
NM_138313	Bmf	-1.38048	1.19445e-10	1.26184e-08
AK011491	Ltv1	-0.390715	3.83434e-05	0.000806564
NM_021346	Zfp318	-0.370068	0.00271965	0.0224562
ENSMUST00000096363	Tmem28	-0.482029	1.10411e-06	4.09083e-05
NM_030717	Lactb	-0.477427	2.10661e-07	9.55502e-06
NM_153319	Amot	-0.304885	0.00625025	0.0419184
NM_007825	Cyp7b1	-2.87835	4.5435e-21	2.44638e-18
NM_028259	Rps6kb1	-0.393137	4.73781e-07	1.95504e-05
NM_153542	Lrrc20	-0.412808	0.00377496	0.0289102
NM_172695	Plaa	-0.498787	0.00201058	0.0178556
NM_001172104	Zbtb25	-0.304934	0.0020582	0.0180956
NM_007916	Ddx19a	-0.29421	0.00264826	0.0219862
ENSMUST00000159177	Fer1l6	-0.306827	0.00460714	0.033515
NM_145360	Idi1	-0.864536	0.00157911	0.0150572
NM_001159415	Ces3b	-1.1573	2.35387e-12	3.41649e-10
NM_001081050	Pard3b	-0.485412	9.12092e-06	0.00024575
NM_008260	Foxa3	-0.578037	0.00470704	0.0340046
NM_001252561	Mllt10	-0.268477	0.00259278	0.0216333
NM_133884	Gpn2	-0.288974	0.00347265	0.0270767
NM_001277805	Pex5	-0.280353	7.55635e-05	0.00139136
NM_001039373	Mtcp1	-0.267214	0.00157973	0.0150589
NM_013831	Pstpip2	-0.337915	0.00529066	0.0370839
NM_027922	Ankle2	-0.35991	1.13831e-05	0.000296877
NM_024233	Rexo2	-0.420126	1.30361e-05	0.000332025
NM_030750	Sgpp1	-0.332246	6.89841e-05	0.00129887
NM_172134	Pdxk	-0.427143	4.42124e-06	0.000133691
AV482902	AV482902	-0.910842	7.64002e-08	3.94199e-06
NM_010941	Nsdhl	-0.789645	0.000170321	0.00268004
NM_177461	Micall1	-0.357256	0.00101188	0.0108164
NM_008255	Hmgcr	-0.614707	0.00441421	0.0325154
NM_177101	Mettl20	-0.942281	0.000500339	0.00629345
NM_021480	Tdh	-0.371223	0.00254651	0.0213486
NM_145489	AI661453	-0.610633	1.05096e-05	0.000276404
ENSMUST00000092891	Cacng7	-0.361	0.00235831	0.0201322
NM_001001488	Atp8b1	-0.363348	0.00519228	0.0364991
NM_153556	Pms1	-0.507401	8.58549e-06	0.000233776
NM_010915	Klk1b4	-0.749986	0.00137993	0.0136049
NM_001284219	Agtpbp1	-0.386691	0.000375388	0.00501264
NM_177922	Mapk15	-0.33834	0.000425449	0.00553067
NM_023647	Nipa2	-0.266816	0.00206144	0.0181121
NM_025854	Cir1	-0.35179	0.00353084	0.0273862
NM_134024	Tubg1	-0.341299	0.00505898	0.035735
NM_011955	Nubp1	-0.424776	8.59528e-08	4.37403e-06
NM_029212	Ccdc33	-0.79025	1.02507e-05	0.000270512
NM_001110824	Foxp4	-0.299635	0.00437521	0.0323065
ENSMUST00000131158	Parvb	-1.90925	5.73893e-11	6.38609e-09
NM_026832	Cgrrf1	-0.319776	0.00278719	0.0228949
NM_026909	Thap7	-0.353666	0.000598245	0.0071813
NM_144848	Eppk1	-0.577724	0.0001249	0.00208659
NM_011517	Sycp3	-0.723106	1.17438e-08	7.41103e-07
NM_009945	Cox7a2	-0.286256	2.51195e-06	8.23782e-05
NM_019552	Abcb10	-0.849466	5.70512e-10	5.04401e-08
XM_006544455	Znf660	-0.444814	0.000544633	0.00670136
NM_012008	Ddx3y	-3.33875	1.55525e-32	3.24494e-29
NM_146156	Pdik1l	-0.368223	0.00140886	0.013812
NM_153150	Slc25a1	-0.305239	0.00465003	0.0337316
NM_177406	Cyp4a12a	-8.07614	1.11046e-43	1.85352e-39
AK040073	Il21r	-0.478135	3.57978e-05	0.000763419
NM_010731	Zbtb7a	-0.286149	0.00429103	0.0318824
NM_025849	Tmem261	-0.325039	7.12856e-05	0.00133414
NM_010435	Hira	-0.352433	0.00456815	0.0333185
XR_873274	Gm40923	-0.579405	0.000202094	0.0030638
AK122407	Dnajc16	-0.409665	0.000368296	0.00494165
NM_001172157	Dis3l2	-0.490998	9.30926e-08	4.68028e-06
NM_030241	Setd8	-0.30979	0.00242098	0.020537
NM_021409	Pard6b	-0.333278	0.00704353	0.0455061
NM_009716	Atf4	-0.449071	0.00286099	0.0233346
BC025933	BC025933	-0.329709	0.0030094	0.0242781
NM_011130	Polb	-0.399196	9.83276e-05	0.00171051
NM_001038627	Smurf1	-0.39959	0.000143171	0.00231802
NM_026742	Ndufaf4	-0.526641	4.33122e-06	0.000131564
XM_006516561	Lyst	-0.497235	0.000324323	0.00448875
NM_001001798	Atp11c	-0.399819	6.42624e-05	0.00122657
NM_009940	Coq7	-0.794842	6.47207e-10	5.65594e-08
NM_175692	Snhg11	-1.92363	9.74302e-11	1.03583e-08
AK049901	Mthfd2l	-0.545475	0.000112245	0.00191372
NM_001282083	Gtf2a2	-0.30019	0.00262693	0.0218527
AK163513	AK163513	-0.625025	0.00180005	0.0164723
NM_144491	Dph1	-0.374591	0.00143275	0.0139689
NM_001290338	Zfand4	-0.603217	0.00148681	0.0143826
AK166854	Krt8	-0.320163	0.0074424	0.0472787
NM_001161722	Tfeb	-0.297236	0.000862676	0.00957086
NM_001080755	Zzz3	-0.271809	0.00500333	0.0354537
NM_016763	Hsd17b10	-0.556781	7.89051e-07	3.05934e-05
NM_001270498	Tmem254c	-0.522674	0.00541296	0.0377324
NM_020589	Zfp467	-0.606136	0.00464459	0.0337286
NM_177814	Erc2	-0.547348	0.00124379	0.0125309
NM_145221	Appl1	-0.455536	0.000202329	0.00306598
NM_198672	Ces3a	-0.990828	1.9654e-12	2.87767e-10
ENSMUST00000114664	Mpzl3	-0.342898	0.00174359	0.0161639
NM_008646	Mug2	-0.697663	6.51733e-07	2.58394e-05
NM_207104	Haus7	-0.298019	0.00124434	0.0125309
NM_024437	Nudt7	-1.93743	1.48007e-12	2.20576e-10
NM_001166503	Slc39a11	-0.334771	1.18236e-05	0.000306211
NM_033564	Mpv17l	-0.6924	0.000239771	0.00349837
NM_019666	Syncrip	-0.316931	0.00259138	0.021627
NM_029735	Eprs	-0.396936	8.09854e-06	0.00022288
NM_026631	Nhp2	-0.317795	0.000279793	0.00398819
NM_001081300	Tshz1	-0.301025	0.000226017	0.00334003
XR_877380	Gm4107	-0.42799	0.00187848	0.0170307
ENSMUST00000198994	Fam220a	-0.278099	0.000291367	0.00411356
NM_023224	Cblc	-0.305152	0.00176655	0.016288
NM_001305045	Uap1	-0.300725	0.00586041	0.0399751
NM_001285845	Paqr7	-0.546745	0.000277425	0.0039612
NM_028419	Glrx5	-0.39048	2.23305e-06	7.46206e-05
NM_001164420	Pqlc1	-0.378012	7.30173e-05	0.00135645
NM_001276764	Dst	-0.390129	0.000817348	0.00915621
NM_027769	Cpne3	-0.507368	3.48338e-05	0.000747337
NM_010839	Cmc4	-0.29641	0.000878276	0.0096956
AK158699	AK158699	-1.08917	8.57504e-13	1.35029e-10
NR_040659	Gm5860	-0.282356	0.00223253	0.0192481
NM_172460	Nphp3	-0.509882	1.79489e-05	0.000434194
NM_001289757	Rnf32	-0.575487	2.94261e-05	0.000647548
NM_001305448	Bglap3	-0.849185	0.00228252	0.019588
NM_053250	Crip3	-0.450385	0.000831088	0.00928211
AK140052	Gkap1	-0.379383	0.00073015	0.00835604
ENSMUST00000166063	Gspt1	-0.345477	0.00177638	0.0163363
ENSMUST00000122893	Nup54	-0.311418	0.000434135	0.00560832
NM_013761	Srr	-0.285602	0.00163538	0.0154395
NM_007386	Aco1	-0.32555	0.00465026	0.0337316
NM_152895	Kdm5b	-0.419514	0.00272738	0.022497
NM_001083906	Nr3c2	-0.385946	0.00127488	0.0127851
NM_133658	Ercc3	-0.358771	0.000111239	0.00190046
NM_001302962	Tyw5	-0.558564	8.20757e-06	0.000225637
NM_025923	Fancl	-0.41222	1.08655e-05	0.000284935
NM_133987	Slc6a8	-0.33807	0.00778825	0.0487522
NM_023136	Dtymk	-0.355215	8.86971e-05	0.00158341
NM_145548	Cyp2j13	-0.308996	0.00596263	0.0404789
ENSMUST00000000153	Gna12	-0.411158	0.000950803	0.0102954
NM_001080944	Atp8b4	-0.662753	2.02766e-11	2.48858e-09
NM_172710	Sel1l3	-0.889129	5.2222e-07	2.12601e-05
NM_001013581	Pard3	-0.378723	1.52334e-05	0.000375859
NM_139307	Vasn	-0.600174	0.00165776	0.0156022
BU937187	Gm10941	-0.342381	0.000911685	0.00995577
NM_001162417	Myef2	-0.564976	2.75239e-08	1.61766e-06
NM_144828	Ppp1r1b	-0.77057	8.15036e-05	0.00147952
NR_028363	AA465934	-0.323949	0.000416892	0.00543637
NM_007519	Baat	-0.377131	0.000425712	0.00553113
NM_177002	Slc22a30	-0.384035	0.00135547	0.0134153
NM_027570	Ldhd	-0.595397	8.25374e-07	3.16707e-05
NR_015543	Mir99ahg	-0.392175	0.000110138	0.00188647
NM_019445	Fmn2	-1.20147	6.24317e-09	4.16e-07
AK136555	AK136555	-0.483769	1.94016e-05	0.000461314
NM_172637	Hectd2	-0.30998	0.00185843	0.0168908
NM_010644	Klk1b26	-0.612871	0.00496186	0.0352429
NM_001163454	Prorsd1	-0.26348	0.000625839	0.00744561
NM_007817	Cyp2f2	-0.682773	1.29356e-07	6.2223e-06
AK089905	AK089905	-0.718265	1.81276e-07	8.35846e-06
A_55_P2124065	A_55_P2124065	-0.773808	1.27251e-06	4.60057e-05
NM_009361	Tfdp1	-0.359584	0.000331274	0.00456603
NM_145949	Ido2	-0.31325	0.00765786	0.0481778
NM_178684	Mapk1ip1l	-0.345772	2.23683e-05	0.000519638
XR_387114	Gm15230	-0.890461	5.45919e-08	2.91591e-06
NM_001145806	Capn8	-1.29602	8.05325e-10	6.84075e-08
NM_145443	L2hgdh	-0.3787	8.94872e-06	0.000241891
XR_862965	Gm5602	-0.275958	0.00394708	0.0299263
NR_040690	Gm6329	-0.437405	0.000137621	0.00224326
NM_025991	Kbtbd4	-0.294072	0.00205045	0.0180516
NM_001037752	Defb45	-0.334394	0.00792409	0.0494154
XR_397140	Gm32461	-0.374539	0.000965775	0.0103968
NM_001081242	Tln2	-0.289183	0.00245468	0.0207559
NM_010701	Lect1	-0.676626	0.00242837	0.0205752
NM_001081213	Ermp1	-0.301992	0.00361136	0.0278876
NM_001033274	Brd1	-0.27584	0.00193912	0.0174344
NM_030886	Ankrd17	-0.390605	2.70152e-05	0.000603259
NM_016919	Col5a3	-2.38825	6.92423e-14	1.28418e-11
NM_025962	Mmachc	-0.361727	0.000289287	0.0040886
NM_175172	Shtn1	-0.337852	4.91892e-05	0.000985053
NM_146003	Senp6	-0.282632	0.00516741	0.0363855
AK016197	Pelp1	-0.266407	0.000399764	0.00526442
AK171228	Haao	-0.459387	0.00060027	0.00719785
NM_144847	Nrbp2	-0.286001	0.00448857	0.0328737
NM_025387	Tmem14c	-0.37818	0.00010411	0.00179891
NM_183167	AI987944	-0.356001	0.000814097	0.00912899
NM_181392	Gtf2h5	-0.307012	4.72512e-05	0.000956571
NM_001166532	Sfmbt1	-0.26946	0.00120689	0.0122685
ENSMUST00000176586	Mkx	-0.602901	6.19151e-06	0.000178
NM_007678	Cebpa	-0.557133	1.36034e-05	0.000342227
NM_172773	Slc17a5	-0.327221	0.00123704	0.012495
NM_175283	Srd5a1	-1.69076	7.08099e-18	2.51473e-15
NM_026573	Upf3b	-0.311201	0.000715384	0.00822655
NM_001037907	Ripply2	-0.746625	5.83056e-08	3.09939e-06
NM_009377	Th	-0.30667	0.000528811	0.00656256
NM_175236	Adhfe1	-0.321458	0.00451425	0.0330263
NM_178078	Cnot1	-0.299979	0.00571623	0.0393081
AK038233	AK038233	-0.659814	0.0022747	0.019531
NM_011875	Psmd13	-0.330506	0.000952688	0.0103024
NM_023423	Akirin1	-0.471475	0.000867417	0.0096075
NM_015810	Polg2	-0.386215	7.94892e-05	0.00145005
NM_207655	Egfr	-1.16977	0.000974106	0.0104696
NM_001290283	Pld6	-0.393849	0.00110949	0.01156
NM_025574	Pyurf	-0.340959	0.000301526	0.00422934
AK048886	AK048886	-0.445342	2.21639e-05	0.000516328
NM_001081066	Dennd3	-0.734129	5.6966e-06	0.000165509
NM_178085	Erc1	-0.357023	4.90131e-05	0.000982115
NM_001033433	Tmem102	-0.266864	0.00372467	0.0285906
NM_001162864	Ttbk1	-1.25262	5.8087e-09	3.92534e-07
ENSMUST00000136319	Usp50	-0.336934	0.00012776	0.00211979
NM_001014974	Ttll4	-0.27408	0.00767658	0.0482613
A_55_P2518530	A_55_P2518530	-1.34629	9.07777e-11	9.77559e-09
NM_015760	Nox4	-1.27092	1.56871e-16	4.47592e-14
NM_027045	Ccser2	-0.346044	0.000643238	0.0075877
NM_172621	Clic5	-1.71589	1.78903e-15	4.3914e-13
ENSMUST00000128938	Pi4ka	-0.32369	0.00102713	0.0109479
NM_029570	Atp11b	-0.277801	0.00231919	0.0198465
NM_053096	Cml2	-0.481272	0.00564045	0.0390007
NM_026331	Slc25a37	-0.498006	2.16221e-05	0.000505469
XM_006513538	Zfc3h1	-0.34689	0.00088393	0.00973622
NM_011878	Tiam2	-0.716333	0.00190618	0.0171938
NM_001164306	Gm4846	-0.773161	0.00182839	0.0166722
NM_054078	Baz2a	-0.374748	0.000462841	0.0059154
NR_003624	Gm10319	-0.855087	4.71434e-07	1.95017e-05
XR_388303	Frmd8os	-0.326272	0.000483989	0.00613634
NM_010305	Gnai1	-0.753982	9.55709e-05	0.00167214
NM_028493	Rhobtb3	-0.362888	0.00057249	0.00693721
NM_009700	Aqp4	-0.513057	5.38453e-05	0.00106299
AK089146	Gm31793	-0.296772	0.00218834	0.018965
NM_175096	Stbd1	-0.602512	0.00121982	0.0123585
NM_013459	Cfd	-3.68328	7.46244e-10	6.38766e-08
NM_008972	Ptma	-0.294808	0.000181548	0.00282039
NM_011390	Slc12a7	-0.323901	0.00465559	0.0337489
NM_008479	Lag3	-0.537121	4.9766e-05	0.000994814
NR_003368	Pvt1	-0.484983	0.000280214	0.00399248
NM_001167768	Ldah	-0.579827	4.15403e-08	2.30211e-06
NM_017368	Celf1	-0.354844	0.00035144	0.00477109
NM_001008791	Whrn	-0.389582	0.00203745	0.0179856
NM_008456	Klk1b5	-0.676933	0.0012045	0.012249
NM_026950	Ociad2	-1.73341	2.0384e-15	4.96699e-13
NM_001285805	Zbtb20	-0.312503	0.00467774	0.0338589
NM_175255	Sec24a	-0.296566	0.00196978	0.017636
NM_011419	Kdm5d	-0.631825	1.72384e-08	1.05398e-06
NM_001079865	Ces2f	-0.525142	2.93982e-05	0.000647362
NM_011921	Aldh1a7	-0.874991	1.1134e-09	9.10992e-08
NM_011920	Abcg2	-1.20124	2.44309e-17	8.07501e-15
ENSMUST00000117241	Zfp367	-0.764321	2.54802e-05	0.00057629
NM_026454	Ube2f	-0.313599	0.00350842	0.0272693
NM_023556	Mvk	-0.66735	0.00148815	0.0143872
NM_175105	Aqp11	-0.337532	0.00207651	0.0182134
BC120770	Gm4876	-0.51138	1.49025e-07	7.04662e-06
NM_009799	Car1	-0.395258	0.00147783	0.0143206
NM_008766	Slc22a6	-0.324241	0.00499905	0.0354317
NM_025606	Mrpl16	-0.298146	8.6648e-05	0.00155431
NM_009692	Apoa1	-0.33499	0.00558688	0.0386943
NM_008389	Ipp	-0.34076	2.3926e-05	0.000549544
NM_025820	Crnkl1	-0.289977	0.00267899	0.0221917
NM_001190985	Lancl1	-0.321801	0.00203007	0.0179618
NM_181072	Myo1e	-0.354133	0.00708189	0.0456909
NM_001082414	Sh3d19	-0.333155	0.00126779	0.0127248
XM_006540481	Gm4881	-0.436	2.60866e-05	0.000588013
NM_024169	Fkbp11	-0.560757	0.000467892	0.00597615
NM_173863	Crtc3	-0.364138	0.00632629	0.042255
NM_026483	Mphosph10	-0.361199	0.00647771	0.0429655
NM_026021	Zmynd19	-0.322858	0.00357138	0.0276428
NM_026556	Dynll2	-0.289248	0.000679952	0.00791176
NM_146142	Tdrd7	-0.266295	0.00194347	0.0174687
AV230399	AV230399	-0.315743	0.000536789	0.00662953
NM_001146161	Slc11a2	-0.540658	0.000845146	0.00941392
NM_145486	March2	-0.266772	0.00293291	0.0237817
NM_198604	Plekhg6	-0.844364	2.11183e-05	0.000494731
NM_009003	Rab4a	-0.294303	0.0066751	0.0438738
NM_025870	Swsap1	-0.378009	0.00327225	0.0259041
NM_021491	Smpd3	-0.874975	0.00790341	0.0493342
NM_178750	Ss18l1	-0.30109	0.00113713	0.0117714
ENSMUST00000123616	Iscu	-0.281918	0.00203524	0.0179837
NM_010145	Ephx1	-0.472073	0.00247552	0.0208845
AK034071	AK034071	-1.01508	0.000131636	0.00217008
BB417108	BB417108	-0.561887	9.66684e-08	4.8382e-06
NM_201360	Cyp2d12	-0.372075	1.24667e-05	0.000320089
NM_001033213	Ttc7b	-0.485199	3.58875e-08	2.03056e-06
NM_133683	Tmem19	-1.04628	2.06183e-15	4.98768e-13
BB658359	BB658359	-0.433734	0.00078011	0.00880109
NM_029277	Arhgap12	-0.269811	0.000346385	0.00471781
NM_016748	Ctps	-0.627639	0.00307421	0.0246817
NM_001271548	Gm715	-0.306612	0.00270153	0.0223286
NM_025576	Ptpmt1	-0.285392	0.000387287	0.00514068
BG175686	Gm4470	-0.470059	5.93003e-05	0.0011543
NM_001012306	Hsd3b3	-1.31757	5.7743e-14	1.08906e-11
XR_871840	Gm15343	-0.67605	6.47161e-06	0.000184086
NM_001009550	Mup21	-2.56272	7.69765e-19	3.13379e-16
AK049836	Prmt3	-0.276743	0.00415467	0.0311116
NM_001081285	Mup6	-1.90679	1.55263e-08	9.63407e-07
AK076535	Acadsb	-0.290241	0.00613454	0.0413494
NM_026945	Adh6a	-0.530889	8.23904e-06	0.000226002
NM_001085513	Fam131c	-0.273233	0.0049661	0.0352569
A_55_P2560209	A_55_P2560209	-0.363972	0.00720901	0.0462805
NM_019797	Trip4	-0.752018	8.71411e-09	5.62675e-07
NM_148948	Dicer1	-0.368874	0.00127103	0.0127534
NM_001161765	Fmo5	-0.762675	5.34864e-06	0.000156489
NM_001081176	Polr3g	-0.44117	0.000926203	0.0100846
NM_012010	Eif2s3x	-2.09087	1.09033e-18	4.33316e-16
ENSMUST00000190965	Rbm44	-0.762415	9.48616e-05	0.00166234
NM_177178	Lmbrd2	-0.310217	0.0014335	0.0139721
NM_010947	Ntn3	-0.290686	0.0050071	0.0354634
NM_009030	Rbbp4	-0.277218	0.00146434	0.0142063
NM_012050	Omd	-3.8783	9.13893e-26	8.02855e-23
NM_001271478	Pglyrp2	-0.367813	0.00330173	0.0260448
AK016007	Brpf1	-0.581046	5.25443e-06	0.000154273
NM_010754	Smad2	-0.329645	0.00286215	0.0233383
ENSMUST00000126224	Rab14	-0.289975	0.00475362	0.0342447
XM_011245154	Mettl6	-0.331985	0.000677966	0.00789416
NM_025558	Cyb5b	-0.366339	0.000962009	0.0103623
ENSMUST00000128878	Parp9	-0.751228	2.58717e-08	1.53406e-06
NM_145079	Ugt1a6a	-0.428914	0.00352252	0.0273432
NM_028903	Scara5	-2.63184	1.61219e-11	2.03863e-09
BC005527	Enpp3	-0.917734	1.05682e-09	8.68963e-08
NM_001081477	Brwd3	-0.353147	0.00189935	0.0171483
NM_011862	Pacsin2	-0.281695	6.94357e-05	0.00130443
NM_053115	Acox2	-0.340625	0.00483705	0.0346291
NM_012030	Slc9a3r1	-0.302303	0.00036488	0.00490765
NM_001136077	Enpp2	-1.20553	6.95423e-11	7.61157e-09
AK077526	Gm10404	-0.699041	2.94782e-09	2.16279e-07
NM_008137	Gna14	-0.417814	0.000410799	0.00537386
NM_133942	Plekha1	-0.463555	3.95532e-06	0.000122034
NM_133774	Stard4	-0.434766	0.000185527	0.00287133
NM_146279	Olfr960	-0.600723	4.86843e-05	0.000979339
NM_026981	Dtwd1	-0.510721	4.87491e-07	2.00171e-05
NM_028747	Them7	-0.494072	0.00212593	0.0185591
NM_144521	Snap47	-0.454703	9.8878e-06	0.00026218
NM_010544	Ihh	-1.54801	5.25358e-08	2.81886e-06
NM_173364	Zfp445	-0.475	8.21834e-06	0.000225637
NM_027340	Lipn	-0.984149	9.49556e-08	4.76677e-06
NM_019814	Higd1a	-0.323194	0.000701813	0.00810679
NM_001136117	C2cd4d	-1.37825	5.83882e-11	6.47566e-09
NM_145394	Slc44a3	-0.377629	0.00477741	0.034342
NM_145428	Dhrs7b	-0.410735	0.000108572	0.00186348
NM_001291070	Aifm3	-0.728807	5.37772e-08	2.877e-06
NM_001286972	Dnajc19	-0.321569	2.59242e-05	0.000585143
AK009062	Zfp932	-0.2652	0.00291524	0.0236845
NM_001159631	Nek6	-0.44307	0.00120461	0.012249
NM_145134	Spsb4	-1.14127	0.000193595	0.00296593
ENSMUST00000150151	Rrp1b	-0.85513	1.15802e-08	7.32161e-07
XM_006518433	Pcca	-0.300061	0.00314536	0.0251373
AK147898	Tfcp2	-0.278473	0.00102179	0.0109049
NM_010830	Msh6	-0.313835	0.00167219	0.0157026
NM_001168392	Ramp1	-0.296006	0.00151657	0.014618
NM_033612	Cela1	-1.16661	3.2581e-09	2.34987e-07
AK050069	Gm20319	-0.59556	3.14242e-08	1.80556e-06
NM_013541	Gstp1	-2.32753	1.53142e-20	7.51815e-18
NM_026675	Nudt22	-0.275426	0.00783499	0.0489804
ENSMUST00000153016	Svil	-0.437046	0.00523262	0.0367362
NM_019831	Zmym3	-0.348257	0.00792338	0.0494154
NM_016886	Gria3	-0.523735	0.000390014	0.00516866
NM_001290821	Glra1	-0.266002	0.00162445	0.0153693
AK132848	Gm10765	-1.06959	2.49534e-12	3.57519e-10
NM_001164071	Tank	-0.27426	0.00783992	0.0489929
AK138549	AV356131	-0.322401	0.00167437	0.0157098
NM_053201	Magee1	-0.715933	7.44689e-08	3.86068e-06
NM_019735	Apip	-0.319593	3.72029e-06	0.000115422
NM_172291	Foxred1	-0.341557	0.0018445	0.0167779
NM_011149	Ppib	-0.294896	0.00158556	0.0150929
NM_175375	Ankhd1	-0.316643	0.00239752	0.0203862
NM_007466	Api5	-0.341827	0.00188415	0.0170628
NM_029004	Rasgef1c	-0.59507	5.25397e-05	0.00104153
NM_001081981	Nfix	-0.272317	0.00211937	0.0185121
NM_001083927	Tle3	-0.643042	0.00171207	0.0159604
NM_178741	Klhl8	-0.318146	0.00432574	0.0320816
NM_028360	Ttc19	-0.310408	0.00268264	0.022211
NM_175250	Sult2a8	-0.978238	3.18277e-10	3.08868e-08
NM_028377	Ccdc176	-0.311456	0.00521422	0.0366378
NM_010061	Dnase1	-1.78459	2.73298e-15	6.51679e-13
NM_028971	Lrrc71	-0.654401	0.00167201	0.0157026
NM_153083	Thtpa	-0.27788	0.00555972	0.0385463
NM_153508	Clstn3	-1.94265	6.00898e-11	6.64231e-09
NM_030685	Serp1	-0.34536	0.00504639	0.0356839
NR_040533	Gm10804	-1.33431	0.000207904	0.00312785
NM_027727	Dym	-0.471496	1.76219e-07	8.14783e-06
NM_153118	Fnbp1l	-0.326574	0.000517565	0.00645472
AK040351	AK040351	-0.34156	0.00252904	0.0212435
NM_025685	Col27a1	-1.73075	4.31147e-11	4.91228e-09
NM_145441	Ubxn2a	-0.299461	0.0024175	0.0205143
XR_378933	Gm30931	-0.454492	5.64491e-05	0.00110654
XM_006524202	Ttc7	-0.64434	0.000193534	0.00296593
NM_001082532	Pigyl	-0.468436	1.43954e-05	0.000358628
NM_028810	Rnd3	-0.348976	0.00504877	0.0356908
NM_026825	Lrrc16a	-0.926408	5.23214e-09	3.59354e-07
NM_030014	Hook1	-0.383845	0.00188659	0.017076
NM_008648	Mup4	-0.497713	5.30911e-07	2.15876e-05
NM_001199023	Pla2g6	-0.323307	9.95695e-05	0.00172851
NM_018886	Lgals8	-0.395218	0.000534407	0.00660745
NM_078477	Klf16	-0.586936	6.47325e-05	0.00123343
ENSMUST00000141955	Hsd17b12	-0.379815	0.00546288	0.0380078
NM_172878	Ttc34	-0.30181	5.56163e-05	0.00109214
NM_001033204	Rpusd3	-0.420057	8.67567e-05	0.00155459
NM_146290	Olfr125	-1.15638	6.25064e-12	8.31335e-10
NM_010700	Ldlr	-0.567008	0.000174668	0.00273113
XR_388043	Gm29896	-0.586672	0.00571921	0.0393091
NM_201519	Map4k5	-0.313635	0.00113192	0.0117336
NM_207131	Cebpe	-0.812125	3.73226e-08	2.09754e-06
NM_024185	Fam188a	-0.736098	2.71979e-12	3.88012e-10
NM_175103	Bola2	-0.266752	6.33552e-05	0.00121519
NM_001033189	C77080	-0.346389	0.00727715	0.0465924
NM_010643	Klk1b24	-0.767081	0.000959112	0.0103456
NM_001098836	Atxn7l3	-0.364032	9.09745e-05	0.00161457
NM_153193	Hsd3b2	-1.95468	1.07799e-15	2.76821e-13
NM_133882	C8b	-1.83418	3.22845e-11	3.78159e-09
NM_010114	Klk1b22	-0.61406	0.00259114	0.021627
NM_033269	Chrm3	-1.03968	1.62789e-10	1.6691e-08
NM_001033124	Ntrk1	-0.45372	1.23567e-05	0.000317798
NM_013670	Snrpn	-0.370796	0.000884984	0.00974066
NM_029090	Naa60	-0.264541	0.00673602	0.0441785
AK038845	Crebl2	-0.36204	0.00165613	0.0155913
NM_025901	Polr3k	-0.298563	0.00193725	0.0174255
NM_009474	Uox	-0.293192	0.00189866	0.0171483
ENSMUST00000159143	C1s1	-0.286548	0.000970146	0.0104371
NM_019419	Arl6ip1	-0.496555	2.63786e-05	0.000593395
NM_001201389	Gm11128	-1.38269	2.81699e-08	1.63832e-06
AK011931	Rfc5	-0.974725	0.000959514	0.0103456
NM_029519	Rap2a	-0.476946	1.31698e-05	0.000334332
NM_133664	Lad1	-1.64518	2.10474e-07	9.55502e-06
AK050026	AK050026	-0.863456	1.91487e-06	6.5429e-05
NM_053107	Gpr45	-0.473425	0.000431818	0.00558519
NM_145523	Gca	-0.444897	0.0003989	0.00525512
NM_001290995	Kif1b	-0.383151	0.00223904	0.0192843
NM_177665	Gm4861	-0.454729	1.99128e-06	6.74874e-05
XM_006532963	Proca1	-0.811551	4.16186e-06	0.000127347
NM_201255	Krt9	-0.266115	0.00251753	0.0211695
NM_025909	Oma1	-0.330772	0.00108918	0.011391
ENSMUST00000111989	Gm4788	-0.372319	0.000338161	0.004631
NM_207625	Acsl4	-0.461604	0.000422711	0.0055015
XR_872011	Gm36177	-0.500693	0.000195165	0.00298179
NM_001081688	Tmprss9	-0.588871	2.14589e-05	0.000502006
NM_019580	Gde1	-0.50033	2.72981e-05	0.000607124
NM_001081235	Mn1	-0.942389	3.12352e-08	1.7978e-06
NM_009467	Ugt2b5	-0.401079	9.90468e-05	0.00172033
NM_133960	Ces2a	-0.475137	1.90031e-06	6.50361e-05
XM_134476	Ces1h	-0.291621	0.00657508	0.0434215
NR_046044	AI463170	-0.373663	0.00706214	0.045583
NM_183028	Pcmtd1	-0.352103	4.64004e-07	1.92182e-05
NM_001113198	Mitf	-0.359084	0.00468905	0.0339333
AK138560	Sptbn2	-0.476594	0.000110943	0.00189832
XR_881984	Gm38635	-0.280142	0.000655417	0.00769002
NM_007953	Esrra	-0.558472	4.45407e-05	0.000911092
NM_139139	Dnajc17	-0.276657	0.00543879	0.037873
NM_153502	Ankrd23	-0.364865	0.000577442	0.00699193
NM_001166635	Mid1ip1	-0.883713	0.000237816	0.00347897
NM_172628	Sh3tc2	-1.01696	2.03775e-10	2.05517e-08
XR_863174	Gm30692	-1.16289	0.00241015	0.0204728
NM_001302886	Prdm4	-0.332453	0.00193333	0.017401
NM_153573	Fkbp14	-0.319157	0.00386886	0.0294805
AK047380	Mpp6	-0.291193	0.00400921	0.030299
AF186107	Tlr5	-0.489652	0.00280079	0.022987
NM_001290645	C8a	-2.30731	1.31045e-09	1.0516e-07
NM_013485	C9	-1.05955	1.53344e-07	7.22015e-06
NM_001163020	Klhl32	-0.836487	5.46829e-09	3.71788e-07
NM_053126	Pcdhb1	-0.407506	0.00039602	0.0052275
NM_133351	Prss8	-1.13834	7.40012e-05	0.00137015
NM_178912	Fancm	-0.271231	0.00206432	0.0181255
NM_001127338	Aldh7a1	-0.455282	7.41198e-05	0.00137083
NM_026770	Cgref1	-0.767274	0.00196315	0.0175841
NM_133854	Snapin	-0.281905	0.000127118	0.0021144
NM_019874	Dnajb5	-0.597533	0.000118976	0.00201001
NM_008451	Klc2	-0.342394	0.0042983	0.0319221
NM_001127189	Gm13157	-0.700788	3.12377e-05	0.000680685
AA879870	AA879870	-0.633902	0.00173745	0.0161249
NM_009516	Wee1	-0.54292	0.00434594	0.0321607
NM_182959	Slc17a8	-0.851862	3.86395e-07	1.63072e-05
NM_026539	Chd1l	-0.309541	0.00534876	0.0373864
CO430613	CO430613	-0.835019	4.815e-07	1.98199e-05
NM_019414	Selenbp2	-0.749421	1.34621e-05	0.000340716
NM_030565	Fam20c	-0.467117	5.38924e-05	0.00106329
NM_145501	Pi4k2a	-0.300531	0.00100469	0.0107499
ENSMUST00000029476	Sec22b	-0.309946	0.00102591	0.0109419
NM_001009927	Mief2	-0.391439	0.00171724	0.0159952
NM_172306	Cyp4a12b	-8.36195	9.33885e-45	3.11759e-40
NM_011880	Rgs7	-0.320472	0.00267755	0.0221892
NM_199301	Mtg1	-0.28732	0.000718595	0.00825779
NM_011575	Tff3	-6.02615	7.0782e-20	3.19313e-17
NM_001081248	Gm13177	-0.388457	0.00189846	0.0171483
XR_401453	Gm35059	-0.289066	0.0029886	0.0241311
NM_028048	Slc25a35	-0.373177	0.00329782	0.0260221
NM_024434	Lap3	-0.506523	5.96653e-08	3.16662e-06
NM_175091	Tnks	-0.265111	0.00664585	0.0437418
NM_145474	Cyp2d34	-4.00756	1.3713e-34	4.16164e-31
NM_007576	C4bp	-0.336578	0.000370748	0.00496258
NM_178641	Inpp5f	-0.369792	0.00223895	0.0192843
NM_007557	Bmp7	-0.898397	1.38123e-07	6.60594e-06
NM_023137	Ubd	-0.564906	0.00254593	0.0213486
NM_001029985	Kcp	-0.492388	0.000914902	0.00998763
NM_024241	Kif24	-0.416797	0.000265933	0.00383318
BX528370	BX528370	-4.15351	1.03492e-27	1.15162e-24
NM_001014397	Gm13154	-1.15915	1.21968e-09	9.88263e-08
NM_007856	Dhcr7	-0.609449	0.00374609	0.0287418
NM_146188	Kctd15	-0.582679	0.00023493	0.00344582
NM_019986	Habp4	-0.427891	8.13921e-10	6.87876e-08
NM_152811	Ugt2b1	-1.23219	1.27641e-12	1.92807e-10
NM_013797	Slco1a1	-4.59293	7.80597e-12	1.02593e-09
NM_201406	Pigs	-0.42993	1.50019e-05	0.000371245
AK078917	AK078917	-0.380147	0.00159558	0.0151667
NM_013837	Tpst1	-0.328552	0.00194598	0.0174866
ENSMUST00000035220	Prkar2a	-0.266373	0.00108787	0.011388
NM_175294	Nucks1	-0.338903	0.000426772	0.00553924
NM_001007578	Armcx6	-0.673203	0.000150046	0.00240585
NM_008293	Hsd3b1	-0.361334	0.00226109	0.0194391
CJ042244	CJ042244	-0.859535	0.000587041	0.00707224
NM_025570	Mrpl20	-0.327171	8.79383e-06	0.000238476
NM_001081286	Fat1	-0.340529	0.00014926	0.00239595
NR_033527	Ccl25	-0.359824	0.000567446	0.00689269
NM_001011842	Olfr1474	-0.583667	0.000102318	0.00177161
XM_006523300	Qk	-0.271751	0.00470687	0.0340046
NM_001048220	Nlrp9a	-0.772365	0.00114473	0.0118311
NM_199008	Cox11	-0.332678	2.42908e-05	0.000554706
AK140592	Gm19966	-0.310472	0.000521666	0.00649605
NM_028803	Gbe1	-0.370102	0.00277687	0.0228326
NM_001081079	Ogfrl1	-0.481429	1.19082e-06	4.36846e-05
NM_001163010	Mup1	-0.839493	1.54503e-09	1.21359e-07
NM_025697	Spryd7	-0.285718	0.00472493	0.0340969
NM_001039223	Gm14137	-0.327359	0.00051824	0.0064602
NM_198171	Ces2b	-1.87838	7.0084e-11	7.6458e-09
NM_001102438	Acbd5	-0.310395	0.00659531	0.0435002
NM_001081054	Qrsl1	-0.38286	0.00662062	0.0436101
XR_384334	Gm36221	-0.322094	0.000326202	0.00451102
NM_207572	Olfr1535	-1.29134	3.0139e-06	9.65576e-05
AK054225	AK054225	-0.40826	4.54485e-05	0.000926821
ENSMUST00000141316	Xiap	-0.627562	1.0334e-06	3.85694e-05
CB566291	CB566291	-0.352329	0.0053034	0.0371316
NM_001081956	Akap17b	-0.494564	0.000443106	0.00570467
NM_009326	Tcea2	-0.284421	0.0039886	0.0301793
NM_007999	Fen1	-0.434336	0.0019844	0.0177363
NM_026396	Brix1	-0.286152	0.00528755	0.0370751
NM_172908	Ovch2	-0.298713	0.00144687	0.0140696
NM_144807	Chpt1	-1.03857	7.39814e-08	3.85708e-06
XR_377244	Gm15411	-0.796	2.68221e-07	1.17366e-05
NM_029875	Slc35e3	-0.962554	1.23057e-09	9.94675e-08
NM_026535	Serpina12	-2.3183	9.95658e-14	1.81629e-11
NM_011585	Tia1	-0.285271	0.000596319	0.00716334
NM_007783	Csk	-0.29446	9.16161e-06	0.00024625
AK028026	Hist1h2ae	-0.328273	0.00176039	0.0162718
NM_021522	Usp14	-0.323548	0.00062564	0.00744561
NM_027106	Avpi1	-0.366606	0.000160374	0.00255427
NM_001278569	Cryaa	-0.913334	2.11943e-07	9.60012e-06
NM_026272	Narf	-0.362219	0.00328257	0.0259489
NM_007996	Fdx1	-0.272334	0.00306574	0.0246255
NM_001042743	Mast2	-0.26631	0.00543022	0.0378291
NM_009713	Arsa	-1.5959	1.93281e-21	1.1522e-18
NM_001029867	Ugt2b36	-0.295634	0.00311087	0.0249161
NM_008465	Kpna1	-0.285761	0.00701066	0.0453646
NM_001039209	Gm13152	-1.27841	2.42597e-10	2.4103e-08
NM_007464	Birc3	-0.499293	5.4887e-05	0.00107909
NM_145956	Brcc3	-0.323451	9.74558e-06	0.000259026
NR_105051	Dreh	-1.40489	3.04578e-09	2.22489e-07
NM_178896	Dcun1d4	-0.547083	0.000502488	0.00631071
NM_021509	Moxd1	-1.62289	0.00104198	0.0110603
NM_011066	Per2	-1.12248	0.000310417	0.00432859
NM_026141	Ppil4	-0.480429	9.18654e-06	0.000246721
ENSMUST00000194376	Lrriq3	-0.321913	0.000786039	0.00885601
NM_029949	Snapc3	-0.337401	0.000654809	0.00768618
NM_144802	Hnrnpll	-0.301617	0.00464983	0.0337316
NM_023326	Bmyc	-0.772155	4.75206e-05	0.000960279
NM_001077353	Gsta3	-0.281208	0.00179074	0.0164097
AK155420	Golgb1	-0.320572	0.00189939	0.0171483
ENSMUST00000132629	Upb1	-0.348476	0.00076366	0.00866421
NM_025311	Tmem254a	-0.509473	0.00653102	0.0432138
NM_001081102	Whsc1	-0.280434	0.00195044	0.0175172
NM_001114085	Nde1	-0.300014	0.00165858	0.0156055
NM_001085348	Rhox2e	-0.277168	0.00258218	0.021588
NR_110445	Haglr	-0.276129	0.000940283	0.0102013
A_55_P2518127	A_55_P2518127	-0.460684	0.00188699	0.017076
NM_028140	Mfsd8	-0.275559	0.0020755	0.0182093
NM_008645	Mug1	-0.631622	3.98869e-09	2.81511e-07
NM_019987	Ick	-0.430491	6.27438e-05	0.00120586
NM_001195565	Camta1	-0.280842	0.00286312	0.0233405
NM_138657	Socs7	-0.632056	8.10349e-10	6.86596e-08
NM_001008422	Scaf1	-0.44062	2.08171e-06	7.02667e-05
NM_001253751	Fdps	-0.824908	0.000367515	0.00493713
NM_001205101	Gm13212	-0.521459	2.7063e-05	0.000603906
NM_026585	Fam21	-0.406119	0.000245042	0.00356904
NM_022721	Fzd5	-0.370889	0.000178024	0.00277459
NM_001166273	Cspg5	-0.948972	3.47309e-07	1.48074e-05
NR_004442	Gm15421	-0.334394	0.00405017	0.0305476
XR_378678	Fcor	-0.509829	0.00782248	0.0489365
NM_172514	Tmem71	-0.494951	3.37652e-08	1.92681e-06
NM_146241	Trhde	-1.2264	2.88306e-11	3.41296e-09
NM_017397	Ddx20	-0.267791	0.00763442	0.0480686
NM_001166589	Eif5a	-0.292889	1.03564e-05	0.000272871
ENSMUST00000099980	Ttn	-0.291025	0.000554218	0.00678049
NM_001112697	Chrm1	-0.483037	0.000162084	0.0025766
NM_029550	Keg1	-1.16034	1.68492e-07	7.83393e-06
NM_026170	Ergic1	-0.499827	1.36482e-07	6.54604e-06
NM_001033222	Pdzd8	-0.291793	0.00288949	0.0234982
NM_001045532	Prl2c1	-0.721349	1.3669e-05	0.00034335
AK032752	Robo1	-0.378818	1.79891e-05	0.000434853
NM_146882	Olfr874	-0.524504	2.05789e-05	0.000484475
NM_030210	Aacs	-1.0611	0.00227675	0.0195435
NM_133835	Ubac1	-0.291891	0.00028813	0.00407743
NM_172881	Ugt2b35	-0.573842	0.00011748	0.00198876
NM_172780	Slc9a6	-0.33271	8.86213e-05	0.0015829
NM_033560	Vps37a	-0.353755	0.00256476	0.0214693
NM_011399	Slc25a17	-0.487458	4.43326e-06	0.000133933
NM_053137	Pcdhb12	-0.423815	0.000223428	0.0033135
NM_028696	Nabp1	-0.4847	0.000299296	0.00420337
NM_031393	Sytl1	-0.607643	8.06275e-05	0.00146601
NM_001081088	Lrp2	-0.469156	0.0033932	0.026653
NM_027476	Zdhhc24	-0.316973	0.00052251	0.00650146
NR_015456	Snhg14	-0.429802	0.00472836	0.0341143
NM_026713	Mogat1	-0.718762	0.000731123	0.00836145
NM_009564	Zfp64	-0.418459	2.41615e-05	0.000553593
NM_001081024	Setdb2	-0.595327	0.00077796	0.00878574
NM_009299	Sva	-0.397483	0.00334581	0.0263552
NM_009293	Sts	-0.30246	0.00317854	0.0253244
NM_029787	Cyb5r3	-0.505336	0.00159962	0.0151921
NM_010209	Fh1	-0.382805	6.57262e-05	0.00124816
NM_001111111	Atg16l2	-1.48956	2.37907e-11	2.89856e-09
XR_871474	Gm32926	-0.418616	0.000792721	0.00892828
NM_019496	Ammecr1	-0.314995	0.00226807	0.019489
NM_001034899	Gm16432	-0.344994	0.000731817	0.00836366
NM_013861	Tpk1	-0.267491	0.00155025	0.0148799
NM_173866	Gpt2	-0.465953	0.00186454	0.0169418
NM_175489	Osbpl8	-0.341255	0.000197719	0.00301466
NM_029342	Nhej1	-0.768312	5.83121e-13	9.26968e-11
NM_023727	Rd3	-0.342668	0.00208474	0.0182607
NM_174875	Atg4a	-0.27313	0.000899893	0.0098671
NR_033450	Serpina3h	-1.12209	4.91799e-06	0.000146718
AK034347	Dera	-0.568794	2.71323e-08	1.60028e-06
NM_011309	S100a1	-0.326109	0.000511166	0.0063935
NM_009262	Spock1	-0.391543	5.26439e-05	0.00104174
NM_001034115	Shank1	-0.744983	7.61307e-10	6.48334e-08
NM_054053	Adgrv1	-1.28565	1.47682e-07	6.99755e-06
NM_009176	St3gal3	-0.290116	0.00582803	0.0398275
NM_146251	Pnpla7	-0.593935	1.89668e-05	0.000453235
XR_872442	Gm11342	-0.681519	2.27168e-07	1.0152e-05
ENSMUST00000179025	Mdga2	-1.16213	1.02865e-16	3.01224e-14
NM_001032298	Bglap2	-0.718752	0.00187512	0.0170193
NM_009653	Alas2	-2.52159	1.25474e-25	1.07402e-22
NM_025529	Nudt8	-0.286658	3.00711e-05	0.000657409
NM_146135	Pias3	-0.35837	0.00315852	0.025213
NM_026728	Echdc2	-0.363118	8.55526e-06	0.000233211
NM_001013405	Tcaim	-0.337274	0.000292197	0.00411926
NM_144856	Slc22a7	-1.57762	0.000260991	0.00377171
NM_145460	Oxnad1	-0.30182	0.00118773	0.0121589
NM_133660	Ces1e	-0.657181	2.80678e-05	0.000621756
NR_102394	Gm12992	-0.511412	0.000437318	0.00563938
NM_001081150	Lonrf1	-0.420705	0.00187705	0.0170276
NM_138592	Usp39	-0.344976	0.000132586	0.0021825
XR_872127	Gm40787	-1.9214	2.16789e-12	3.1603e-10
XR_395588	Gm34471	-0.468258	1.55625e-08	9.63778e-07
NM_020256	Zbtb33	-0.305504	0.000113595	0.00193244
NM_026808	Fitm1	-2.63011	2.09355e-17	7.15545e-15
NM_009545	Pcgf2	-0.304635	0.00414281	0.0310576
NM_025607	Rnf181	-0.269459	0.000283067	0.00402455
NM_011327	Scp2	-0.40522	1.62798e-07	7.62227e-06
TC1754445	TC1754445	-0.882576	8.13913e-09	5.29646e-07
NM_198602	Cux1	-0.323689	0.000332462	0.00457673
NM_144796	Susd4	-4.67197	1.78192e-29	2.28791e-26
NM_001177471	Gm15056	-0.366482	2.48935e-05	0.000565321
NM_133779	Pigt	-0.385573	0.00397172	0.0300721
BC005722	Tmem8	-0.392141	3.78044e-07	1.60058e-05
NM_134015	Fbxw11	-0.305382	0.00338905	0.0266329
NM_011026	P2rx4	-0.332681	0.00259886	0.0216732
NM_010726	Phyh	-0.703627	7.38565e-11	8.03111e-09
NM_013630	Pkd1	-0.56911	4.38591e-05	0.000899906
NM_029498	Zmym2	-0.308646	0.00439777	0.0324239
NM_028627	Psd	-2.24258	1.50398e-13	2.64249e-11
NM_178218	Hist3h2a	-0.360952	7.21773e-07	2.83804e-05
NM_144930	Ces1f	-0.464912	1.43139e-05	0.000356864
NM_138654	Sugct	-0.435471	5.73521e-06	0.00016607
NM_134214	Vmn1r214	-1.04724	1.92798e-07	8.81668e-06
NM_013821	Hsd3b6	-1.21235	1.97063e-13	3.40857e-11
NM_183262	Stk35	-0.337739	0.00395851	0.0299857
NM_009058	Ralgds	-0.411083	6.44002e-05	0.0012285
NM_026282	Spc24	-0.915486	4.55507e-07	1.88897e-05
ENSMUST00000188799	Pikfyve	-0.369637	0.0016352	0.0154395
NM_019743	Rybp	-0.279338	0.000161894	0.0025748
NM_001081413	Unc13b	-0.738969	0.000125446	0.0020918
XR_864479	Ighv1-33	-0.692028	1.01682e-06	3.80116e-05
NM_133206	Znrf1	-0.480088	3.82476e-08	2.14231e-06
NM_029522	Gpsm2	-0.386387	0.00593888	0.0403948
NM_009462	Usp10	-0.558531	3.58938e-06	0.000112511
NM_007633	Ccne1	-0.563646	0.00119865	0.0122247
NM_025335	Tmem167	-0.299983	0.000746564	0.0084915
NM_001025570	Prrx1	-0.49836	4.23307e-06	0.00012917
NM_001039723	Tmem120b	-0.392451	0.000276081	0.00394538
ENSMUST00000005057	Thop1	-0.287688	0.00574573	0.0394508
NM_011523	Synj2	-0.453426	0.00378088	0.0289423
NM_177787	Slc15a5	-0.752952	2.17057e-09	1.65434e-07
NM_001037748	Gm20736	-0.798358	5.02441e-10	4.59534e-08
NM_001256059	Ccdc149	-0.574782	0.000921256	0.0100406
ENSMUST00000132413	Ergic2	-0.42327	0.000184766	0.00286221
NM_133210	Sertad3	-0.348427	0.00778048	0.0487218
NM_001113416	Epb4.1l5	-0.337526	0.00169663	0.0158679
ENSMUST00000000544	Acvr1b	-0.452927	0.00058209	0.00703544
NM_001012401	Hspb6	-0.375925	0.000451155	0.00579266
NM_134103	Il1rap	-0.574608	9.53792e-06	0.00025452
NM_027687	Cabyr	-2.24037	1.12509e-09	9.18308e-08
NM_001038602	Marveld2	-0.34371	0.00676594	0.0443138
AF037047	Gm8479	-0.34145	0.00426699	0.0317395
NM_024472	Cptp	-0.339288	0.000285401	0.00405427
NM_199196	Suz12	-0.290567	0.00168867	0.015809
NM_172763	Zfp809	-0.797803	8.36922e-09	5.41453e-07
NM_025468	Sec11c	-0.377757	0.00120754	0.0122713
NM_028839	Tmem110	-0.278755	0.00584835	0.0399255
NM_007540	Bdnf	-0.749466	7.44773e-08	3.86068e-06
NM_145829	Nags	-0.386379	0.00033786	0.00463004
NM_001101472	Serpina3j	-1.06732	2.76779e-06	8.97931e-05
NM_053273	Ttyh2	-0.328114	0.000889921	0.00978532
NM_011638	Tfrc	-0.622706	0.000317503	0.00440715
NM_010376	H13	-0.276321	0.000264208	0.00381379
NM_016696	Gpc1	-1.43748	1.84406e-07	8.45607e-06
XR_385775	Gm32282	-0.312083	0.000858373	0.00953897
AK018037	Amn1	-0.38629	0.000605439	0.00725462
NM_010863	Myo1b	-0.316882	0.00069395	0.00802986
NM_153112	Cadm4	-0.71285	5.29198e-06	0.000155067
NM_198006	Coa5	-0.387011	2.29223e-05	0.000530296
NM_146096	Abhd17b	-0.328235	0.00621996	0.041762
ENSMUST00000138064	Eva1c	-0.406964	0.000600266	0.00719785
NM_177591	Igsf1	-0.451181	4.92377e-05	0.000985432
NM_030110	Micu3	-0.278377	0.00648242	0.0429882
NM_027943	Pdilt	-0.731951	0.000310112	0.00432614
NM_178119	Agap1	-0.337481	0.00376131	0.0288324
AK047504	AK047504	-0.354137	0.00708295	0.0456909
NR_002858	Gm4956	-5.18422	5.32839e-32	9.88209e-29
AK085976	AU024180	-0.597751	8.84332e-05	0.00158039
NM_016968	Olig1	-1.89196	2.48572e-14	4.99884e-12
NM_177910	Gmppb	-0.575153	0.00506615	0.0357706
NM_026965	Comtd1	-0.403257	1.82957e-05	0.000440987
NM_145938	Rpp40	-0.314707	0.00399734	0.0302317
NM_016879	Krt85	-0.365668	0.00697201	0.0452167
NM_134080	Flnb	-0.26585	0.00493395	0.0351045
NM_008579	Meig1	-0.694972	0.000212877	0.00318676
NM_009270	Sqle	-0.77824	0.00774756	0.04855
NM_153157	Olfm3	-1.17861	9.68383e-10	8.10213e-08
NM_134013	Psme4	-0.31758	0.00288142	0.023445
NM_009419	Tpst2	-0.28637	0.00480696	0.034495
NM_172734	Stk38l	-0.424855	0.00688954	0.0448768
NM_134095	Desi1	-0.283081	0.000208005	0.00312785
NM_026185	Abhd15	-0.364584	0.000537237	0.00663261
NM_001081029	Tmem243	-0.633884	2.74257e-09	2.04364e-07
NM_026211	Tmed9	-0.383078	0.00674963	0.0442243
NM_001177505	Zkscan7	-0.344349	0.000631164	0.00749027
NM_025837	Mpi	-0.364798	0.00251616	0.0211686
NM_177224	Chd9	-0.432633	0.00284946	0.0232804
NM_172992	Phtf2	-0.295375	0.000224175	0.00331834
NM_008702	Nlk	-0.312136	0.00734684	0.0468321
NM_001017968	Zdhhc18	-0.36206	2.71845e-05	0.000605404
XR_867192	Gm40040	-0.887441	1.01057e-09	8.37122e-08
NM_138956	Rassf3	-0.978884	6.98072e-08	3.65262e-06
NM_027654	Pcgf6	-0.469392	0.00103716	0.0110161
NM_008391	Irf2	-0.491116	0.00439702	0.0324239
NM_011939	Hsf4	-0.324454	0.00145748	0.0141521
NM_027920	March8	-0.269884	2.91101e-05	0.000642288
NM_028066	F11	-0.57585	0.000311512	0.00433639
NM_001101516	Gpr25	-0.352769	0.00173673	0.0161228
ENSMUST00000165117	Cdk6	-0.359105	0.00761918	0.0479908
AK034606	AK034606	-0.294146	0.00580847	0.0397426
ENSMUST00000135206	Ank1	-0.3417	0.000456321	0.00584999
NM_010418	Herc2	-0.310317	0.00179009	0.0164085
XR_403682	Gm36788	-0.314332	0.000392101	0.00519219
NM_011458	Serpina3k	-1.01312	7.79342e-07	3.03226e-05
AK203051	AK203051	-0.3865	0.00280116	0.022987
NM_175164	Arhgap26	-0.440301	0.00149257	0.0144215
XR_381025	Gm11967	-0.80446	1.37339e-05	0.000344506
BC087921	Rangrf	-0.329959	0.00495251	0.0352002
NM_008865	Prl3b1	-0.275345	0.00144018	0.0140127
XR_382514	Gm33820	-0.413364	0.00154017	0.0147958
NM_001290810	Mrto4	-0.293002	0.00379468	0.029019
NR_003623	Gm5069	-0.30265	0.00425411	0.0316785
NM_172739	Arhgap35	-0.297079	0.00377334	0.0289102
NM_001033310	Cox18	-0.442514	1.6494e-05	0.000403385
AK019365	Taco1os	-0.400513	0.00124229	0.0125279
NM_138652	Atp12a	-0.92433	2.4223e-07	1.07532e-05
NM_010722	Lmnb2	-0.435489	0.00692345	0.0450449
XR_385432	Gm35716	-1.12644	2.08843e-06	7.04223e-05
NM_144549	Trib1	-0.888979	6.88187e-05	0.00129649
NM_011799	Cdc6	-0.281182	0.00172628	0.0160525
ENSMUST00000114270	Dok7	-0.337366	0.000938986	0.0101906
NM_178719	Mief1	-0.357773	3.48126e-06	0.000109533
NM_144829	Aarsd1	-0.377075	2.97954e-05	0.000653556
NM_145603	Ces2c	-1.77553	8.9192e-10	7.51893e-08
NM_019864	Atr	-0.334388	5.04565e-05	0.00100681
NM_019578	Extl1	-1.00708	2.26834e-06	7.54975e-05
CB846113	CB846113	-0.391291	0.00172258	0.0160253
NM_001033174	Osbp	-0.309406	0.00584247	0.0399016
NM_026455	Fam32a	-0.551251	2.4451e-08	1.45759e-06
NM_001301372	Mc2r	-1.05215	2.59519e-06	8.46875e-05
NM_001004176	Maml3	-0.366673	0.00201388	0.0178716
NM_001200027	Olfr612	-0.332069	0.00240468	0.0204368
ENSMUST00000151139	E2f8	-0.849945	3.48936e-10	3.32815e-08
AK169397	Zmiz1	-0.494256	4.17034e-05	0.000866326
ENSMUST00000144301	Sdk2	-0.402397	0.000483593	0.00613366
NM_010169	F2r	-1.14378	2.42551e-09	1.83192e-07
AB042406	Gsdmc	-1.88013	4.06216e-16	1.09737e-13
NM_133739	Tmem123	-0.267639	0.000471147	0.00600546
NR_036607	Gm3086	-0.264183	0.00389207	0.0296033
XR_876101	Gm32431	-0.369989	0.00170205	0.0158936
NM_010098	Opn3	-0.335199	0.00124557	0.0125395
NM_145852	Ropn1l	-0.457161	0.00127861	0.0128065
NM_013556	Hprt	-0.376374	5.60926e-06	0.000163398
NM_153055	Sec63	-0.336964	9.80741e-05	0.00170788
NM_027249	Tlcd2	-0.442053	0.00269485	0.0222844
AK168315	Dnttip1	-0.575275	8.47232e-05	0.00152552
NM_001013785	Akr1c19	-0.485366	0.00585047	0.0399295
TC1720293	TC1720293	-0.563976	0.00452323	0.0330759
NR_033452	Gm4013	-0.269396	0.000973996	0.0104696
NM_008635	Map7	-0.317798	0.000643829	0.007592
NM_175260	Myh10	-0.49447	0.000100348	0.00174112
NM_001204959	Retn	-0.798545	0.000118141	0.00199792
NM_008075	Gabrr1	-0.306425	0.000669119	0.00781931
XM_011244873	Prss51	-0.419837	0.00734075	0.0468111
NM_001200006	Mup17	-0.46623	3.15036e-07	1.35352e-05
NM_173865	Slc41a1	-0.351202	0.00649084	0.0430095
NM_032400	Sucnr1	-0.698605	0.000560666	0.00683591
NM_007940	Ephx2	-0.552123	2.45473e-08	1.46072e-06
NM_016904	Cks1b	-0.533107	0.00695312	0.0451939
NM_013467	Aldh1a1	-0.523622	0.000138732	0.00225598
NM_019946	Mgst1	-0.366442	1.42392e-07	6.78097e-06
NM_026153	Ankrd33b	-0.387761	0.00433405	0.0321162
NM_009253	Serpina3m	-0.346543	0.000460034	0.00588855
AK215526	AK215526	-0.473611	0.000732144	0.00836453
NM_183152	Plk5	-0.335133	0.00756637	0.0478024
NM_146640	Olfr1153	-0.391306	9.20057e-05	0.00162595
ENSMUST00000141089	Prss44	-0.462437	0.000136947	0.00223665
NM_027055	Spaca4	-0.343025	0.000295869	0.00416224
NM_001177406	Gm14431	-0.506038	0.00538718	0.0375998
NR_002861	Serpina4-ps1	-2.66014	4.22697e-08	2.32853e-06
NM_134084	Ppif	-0.400807	0.00346926	0.0270657
AK189402	Mib2	-0.924782	2.34446e-06	7.74137e-05
NM_029562	Cyp2d26	-0.344289	1.74894e-05	0.000424508
NM_153550	Dirc2	-0.608845	9.08669e-06	0.000245025
NM_133894	Ugt2b38	-0.292162	0.000863677	0.00957879
NM_001010836	Ppp1r13l	-0.356336	0.0061362	0.0413494
NM_011996	Adh4	-0.609041	0.00031096	0.00433435
NR_040673	Gm12718	-2.70085	1.00219e-09	8.32244e-08
NM_025735	Map1lc3a	-0.297863	0.00386804	0.0294805
NM_029035	Spsb1	-0.528651	5.41159e-05	0.00106707
NM_007377	Aatk	-1.10656	4.36533e-06	0.000132239
NM_008353	Il12rb1	-1.3533	5.6139e-07	2.26887e-05
NM_007891	E2f1	-0.416229	1.52476e-05	0.00037593
NM_001286518	Ahnak	-1.37964	7.398e-10	6.34877e-08
NM_144852	Slc7a4	-0.512233	0.000513986	0.00642396
NM_023493	Cml5	-5.67531	6.89637e-24	5.11603e-21
NM_198652	Hjurp	-0.458308	0.0018996	0.0171483
BC049987	BC049987	-2.88189	1.19305e-12	1.81035e-10
NM_009207	Slc4a2	-0.766242	2.41801e-10	2.40957e-08
NM_001163268	Lpar5	-0.736625	8.26774e-05	0.00149595
NM_008842	Pim1	-0.862731	0.00285136	0.0232885
NM_028372	Mblac2	-0.510204	0.00572076	0.0393116

## Sheet: AdditionalFile6D
Additional file 6D: List of genes significantly higher in females Pxr+/+ compared to males Pxr+/+ (female-biased genes)
SystematicName	GeneName	logFC_F_PxrWT_CTRL.M_PxrWT_CTRL	P.value_F_PxrWT_CTRL.M_PxrWT_CTRL	adj.P.Val_F_PxrWT_CTRL.M_PxrWT_CTRL
NM_009286	Sult2a2	10.6664	1.24595e-35	6.93228e-32
NM_001111296	Sult2a1	10.4426	1.47014e-33	3.50555e-30
NM_007813	Cyp2b13	8.79729	4.1047e-35	1.95753e-31
NM_001101534	Sult2a4	8.79262	1.26019e-33	3.23608e-30
XIST	XIST	7.93883	2.29711e-41	2.55615e-37
AF026075	Sult3a1	7.86845	1.26857e-24	1.08587e-21
NM_177380	Cyp3a44	7.25613	7.94506e-29	1.02012e-25
NM_001081067	A1bg	6.2429	1.40584e-16	4.74052e-14
NM_010000	Cyp2b9	5.95397	3.15115e-23	2.39079e-20
AJ132857	Slc22a26	5.43623	1.92161e-31	3.56383e-28
NM_019545	Hao2	5.35902	7.93549e-23	5.63639e-20
NM_008030	Fmo3	5.28641	3.71781e-26	3.76096e-23
NM_007804	Cux2	4.97231	9.63866e-23	6.56668e-20
NM_001101586	Sult2a3	4.96035	9.30878e-16	2.65603e-13
NM_134256	Slc22a27	4.50498	6.34971e-29	8.47889e-26
NM_009999	Cyp2b10	4.41993	5.07376e-17	1.76435e-14
NM_134246	Acot3	4.01306	5.81489e-14	1.13519e-11
NM_182807	Fam19a2	3.90051	4.71495e-20	2.4984e-17
NM_001184980	Sult2a5	3.89205	4.58366e-16	1.44355e-13
XR_376099	Gm6135	3.55528	9.99036e-19	4.56861e-16
NR_001570	Xist	3.48527	7.66421e-34	2.13212e-30
NM_183257	Hamp2	3.48269	2.79009e-11	3.18978e-09
NM_011851	Nt5e	3.24163	3.11243e-07	1.08912e-05
NM_172776	Slc22a29	3.1741	6.36052e-20	3.31771e-17
NM_013602	Mt1	3.04118	2.38591e-06	5.99313e-05
NM_001039555	Cyp2c68	2.99513	5.60437e-25	5.0565e-22
NM_176998	Sybu	2.92797	8.95352e-18	3.51642e-15
NM_001099217	Ly6c2	2.91548	4.56856e-24	3.63125e-21
NM_008630	Mt2	2.91057	0.000517336	0.00469939
BC172008	Sult2a6	2.84082	3.61583e-10	3.00267e-08
NM_001252055	Ly6c1	2.82846	2.44635e-24	2.04167e-21
NM_001162926	Fam84b	2.77252	1.89624e-13	3.33169e-11
NM_001104525	Cyp2c69	2.76447	4.80073e-25	4.45174e-22
NM_013623	Orm3	2.69598	2.45714e-06	6.13972e-05
NM_001081205	Nipal1	2.69149	3.07326e-10	2.60393e-08
NM_001253781	Prlr	2.68019	1.57973e-19	7.87106e-17
BX527097	BX527097	2.66342	1.7608e-14	3.91872e-12
NM_010004	Cyp2c40	2.59765	2.82562e-20	1.54635e-17
NM_009731	Akr1b7	2.59318	1.98462e-14	4.35872e-12
NM_001024719	Cyp2c67	2.59269	2.816e-23	2.1862e-20
NM_013809	Cyp2g1	2.49497	9.61615e-09	5.61217e-07
NM_007631	Ccnd1	2.45445	2.59845e-18	1.15659e-15
NM_145368	Acnat2	2.33161	2.94117e-15	7.831e-13
NM_001080934	Slc16a5	2.33075	2.92023e-18	1.28271e-15
NM_001101452	Gm4794	2.32763	1.35585e-12	2.06677e-10
NM_009014	Rad51b	2.30605	8.32262e-09	4.92614e-07
NM_201641	Ugt1a10	2.30473	0.00243654	0.0156572
NM_025557	Pcp4l1	2.2991	1.27037e-10	1.20138e-08
ENSMUST00000107229	Pip5k1a	2.29334	0.00114247	0.0086855
NM_001285425	Tcf24	2.29302	2.50411e-14	5.32451e-12
NM_013703	Vldlr	2.23045	1.23461e-10	1.17422e-08
NM_001184981	Sult2a7	2.15043	1.67325e-06	4.49743e-05
NM_001083628	Greb1l	2.14559	5.02836e-16	1.54002e-13
NM_029965	Rnf170	2.07973	1.44495e-14	3.25923e-12
NM_011994	Abcd2	2.04991	1.79396e-13	3.20255e-11
BG086592	BG086592	2.02371	1.01965e-10	9.80949e-09
NM_194336	Gbp6	2.02099	1.81e-13	3.214e-11
NM_008745	Ntrk2	2.01167	8.74796e-08	3.77304e-06
NM_172453	Pif1	2.00744	8.02907e-15	1.88757e-12
NM_008491	Lcn2	1.99726	0.00596725	0.0309084
NM_018734	Gbp3	1.95177	1.26969e-15	3.50299e-13
NM_018738	Igtp	1.93961	4.53888e-15	1.14789e-12
NM_029942	Prelid2	1.91331	8.01282e-18	3.18443e-15
NM_145920	Evc2	1.8936	3.73688e-11	4.09332e-09
NM_021394	Zbp1	1.8814	4.3924e-10	3.55902e-08
NM_145594	Fgl1	1.86558	1.22015e-08	6.96277e-07
NM_018881	Fmo2	1.85341	9.11902e-16	2.64254e-13
NM_009895	Cish	1.83783	0.000769982	0.00641645
NM_008331	Ifit1	1.8264	8.77329e-12	1.12214e-09
ENSMUST00000037315	Abhd2	1.81865	1.35777e-20	7.95201e-18
ENSMUST00000114357	St3gal6	1.79119	3.07977e-17	1.1055e-14
AK138573	AK138573	1.78609	7.18058e-09	4.31132e-07
NM_019834	Git2	1.76514	5.50298e-14	1.08702e-11
NM_009723	Atp2b2	1.76222	7.5404e-09	4.51923e-07
NM_028472	Bmper	1.75858	9.32637e-10	6.98077e-08
NM_001039647	Gbp11	1.75419	2.00894e-11	2.35314e-09
NM_022021	Cables1	1.74953	1.91087e-10	1.7148e-08
NM_010260	Gbp2	1.7458	1.65167e-13	2.96439e-11
NM_011909	Usp18	1.71738	1.33369e-13	2.45981e-11
NM_021292	Evc	1.69495	8.96757e-12	1.13827e-09
NM_145444	Acot5	1.69005	2.64597e-07	9.52864e-06
NM_008599	Cxcl9	1.68649	6.21051e-09	3.80414e-07
NM_010422	Hexb	1.68125	4.41141e-19	2.13429e-16
NM_001127261	Trp63	1.67993	4.87837e-15	1.22447e-12
NM_009997	Cyp2a4	1.66137	1.52694e-08	8.42545e-07
XR_382356	Gm23952	1.66	1.86465e-11	2.20698e-09
NM_008963	Ptgds	1.64076	1.53771e-08	8.44847e-07
AK089991	AK089991	1.63687	2.73442e-11	3.13687e-09
ENSMUST00000130784	Socs2	1.60237	2.26233e-13	3.93351e-11
ENSMUST00000044734	Rims4	1.59512	5.74596e-06	0.000124476
NM_134247	Acot4	1.58391	5.00771e-14	1.00103e-11
NM_010738	Ly6a	1.58267	4.62221e-11	4.86761e-09
NM_001025432	Crebbp	1.5763	4.44248e-15	1.14079e-12
NM_145076	Trim24	1.57123	2.67107e-15	7.19098e-13
NM_001145164	Tgtp2	1.5622	2.6643e-08	1.36206e-06
NM_010024	Dct	1.54835	2.39456e-08	1.23361e-06
NM_008655	Gadd45b	1.53242	1.19934e-07	4.92468e-06
NM_145227	Oas2	1.51553	7.63911e-10	5.88952e-08
NM_011076	Abcb1a	1.50061	3.75508e-11	4.09332e-09
NM_001243306	Ncmap	1.49446	3.18629e-11	3.56939e-09
NM_025429	Serpinb1a	1.49132	3.17892e-08	1.5792e-06
NM_021274	Cxcl10	1.49042	2.60903e-09	1.7775e-07
NM_175406	Atp6v0d2	1.48847	3.23744e-11	3.61102e-09
NM_010501	Ifit3	1.47664	7.80797e-12	1.01028e-09
NM_145211	Oas1a	1.4686	1.52231e-11	1.84705e-09
NM_029803	Ifi27l2a	1.46234	2.72772e-07	9.78083e-06
NM_007824	Cyp7a1	1.44222	0.00620197	0.0318426
ENSMUST00000167403	Hist2h3c2	1.44054	1.70111e-07	6.61095e-06
NM_015783	Isg15	1.4399	2.79005e-10	2.38933e-08
NM_007929	Emp2	1.43793	4.97104e-12	6.74586e-10
ENSMUST00000131108	Ctsc	1.43719	4.51372e-06	0.000101881
NM_175217	Mmd2	1.43118	3.70218e-09	2.41859e-07
NM_001005858	Ifit3b	1.4298	1.87094e-11	2.20698e-09
NM_019984	Tgm1	1.42862	5.88934e-06	0.000127087
NM_007822	Cyp4a14	1.42308	0.00689626	0.0344638
NM_011854	Oasl2	1.42265	9.95433e-13	1.57491e-10
NM_145153	Oas1f	1.41883	4.46159e-11	4.71333e-09
ENSMUST00000197459	Gbp5	1.41499	9.56276e-09	5.59078e-07
NM_001162957	Rsph4a	1.40442	5.11026e-12	6.85124e-10
NM_007618	Serpina6	1.4023	1.48332e-11	1.80721e-09
NM_001122899	Lepr	1.39477	4.01745e-05	0.000614078
ENSMUST00000137884	Lppr1	1.38928	3.05626e-10	2.59611e-08
NM_029509	Gbp8	1.38367	4.07648e-12	5.64669e-10
NM_145449	Ifi27l2b	1.38156	1.3361e-08	7.52159e-07
NM_007820	Cyp3a16	1.37911	1.48099e-11	1.80721e-09
NM_145545	Gbp7	1.3734	1.2099e-15	3.39411e-13
NM_007919	Cela2a	1.36365	0.00069447	0.00595059
NM_145424	BC089597	1.35442	8.26484e-19	3.83202e-16
NM_177789	Vsig4	1.3539	3.60697e-07	1.22619e-05
NM_172648	Ifi205	1.34272	9.47157e-10	7.0578e-08
NM_021390	Sall1	1.33077	2.2312e-13	3.8997e-11
NM_023135	Sult1e1	1.32877	0.00370082	0.0214412
DV065815	DV065815	1.32322	1.80247e-12	2.66911e-10
NM_053099	Setbp1	1.32155	7.03642e-11	7.09658e-09
NM_010220	Fkbp5	1.30234	0.00827385	0.0393038
NM_010370	Gzma	1.3012	1.48956e-07	5.94097e-06
NM_173786	Apol9a	1.30027	1.43098e-11	1.76275e-09
A_55_P2178798	A_55_P2178798	1.29878	2.27752e-08	1.18243e-06
NM_009801	Car2	1.2846	1.62813e-17	5.97273e-15
BC030420	BC030420	1.26792	2.03008e-10	1.81243e-08
NM_207018	Tas2r113	1.26005	5.52769e-11	5.66634e-09
NM_013653	Ccl5	1.25941	3.09197e-07	1.0831e-05
NM_030687	Slco1a4	1.25832	1.11235e-07	4.63014e-06
ENSMUST00000065567	Acss3	1.24899	1.9457e-08	1.031e-06
NM_019440	Irgm2	1.24791	1.31614e-11	1.63943e-09
NM_010231	Fmo1	1.24508	1.2354e-14	2.82476e-12
NM_023738	Uba7	1.24409	1.20121e-13	2.24021e-11
NM_194054	Rtn4	1.24037	3.70949e-14	7.64406e-12
XR_168557	Gm9706	1.23948	1.33571e-10	1.24553e-08
NM_013786	Hsd17b6	1.23526	8.6082e-05	0.00112361
NM_145447	Mfsd7c	1.23385	2.38883e-08	1.23256e-06
NM_010531	Il18bp	1.23175	3.9191e-07	1.32153e-05
NM_009139	Ccl6	1.23026	1.7295e-06	4.61888e-05
NM_009382	Thy1	1.2243	2.62972e-09	1.78794e-07
NM_001081212	Irs2	1.21791	0.000222712	0.00241405
NM_001163855	BC051142	1.21729	2.05022e-12	3.01508e-10
NM_001177438	Aldh3b2	1.21681	2.93139e-10	2.50278e-08
NM_001039701	Il1rn	1.21504	0.000267849	0.00279512
NM_010390	H2-Q1	1.21483	6.4277e-05	0.000887789
NM_008823	Cfp	1.21138	1.49624e-05	0.000276977
NM_008397	Itga6	1.20767	1.2029e-10	1.14732e-08
NM_001168660	Apol9b	1.20193	1.3508e-11	1.67635e-09
NM_153510	Pilra	1.19868	1.00224e-05	0.000199987
NM_173051	Serpinb1c	1.19774	1.95428e-07	7.4052e-06
NM_172715	Agpat9	1.19262	1.44423e-08	8.03546e-07
NM_018769	Dfna5	1.18858	7.70402e-11	7.67712e-09
NM_181545	Slfn8	1.17545	3.3558e-13	5.68663e-11
NM_212457	Bex4	1.17507	1.55884e-06	4.24806e-05
NM_011094	Pira7	1.17052	0.00141982	0.0102905
NM_010186	Fcgr1	1.16636	1.69667e-08	9.23981e-07
NM_007449	Ang2	1.15988	5.36351e-07	1.72495e-05
NM_009889	Cga	1.15854	9.18237e-16	2.64254e-13
NM_178933	Slc51b	1.15831	1.00585e-05	0.000200467
NM_015775	Tmprss2	1.15768	5.54773e-09	3.43599e-07
NM_207649	Rcan2	1.1558	4.29476e-10	3.48837e-08
NM_001135115	Gm12250	1.15536	1.78761e-10	1.61286e-08
CB193180	CB193180	1.15367	2.10517e-09	1.47164e-07
NM_019577	Ccl24	1.15299	0.000144382	0.00170435
NM_001037713	Xaf1	1.15269	2.03782e-10	1.81409e-08
NM_029537	Tmem98	1.14905	1.3301e-10	1.24378e-08
NM_029494	Rab30	1.14467	0.000329409	0.00328749
NM_009767	Chic1	1.13603	4.52267e-12	6.18772e-10
NM_001033875	Ctrc	1.13109	0.00148107	0.010658
NM_007809	Cyp17a1	1.13056	2.566e-11	2.95381e-09
NM_011318	Apcs	1.12927	3.0558e-05	0.000491386
NM_172603	Phf11a	1.12814	1.2e-11	1.50036e-09
NM_001143683	Mpped2	1.12307	1.14386e-06	3.26651e-05
NM_027309	Lysmd2	1.12121	5.39568e-08	2.5157e-06
NM_001081117	Mki67	1.11924	8.70582e-08	3.75972e-06
NM_021281	Ctss	1.11832	1.7684e-06	4.719e-05
NM_019521	Gas6	1.11759	3.58422e-05	0.000560956
NM_001302533	Esr1	1.11628	2.81131e-08	1.43064e-06
NM_054055	Slc13a3	1.11379	8.66423e-06	0.00017658
NM_008597	Mgp	1.11331	0.000134181	0.00160608
NM_028064	Slc39a4	1.10903	5.24519e-08	2.45238e-06
AK042676	AK042676	1.10737	3.3801e-06	8.03117e-05
NM_024253	Nkg7	1.10708	2.38043e-08	1.23012e-06
NR_102366	AW112010	1.10601	4.24966e-11	4.51803e-09
NM_001123394	Ang3	1.10452	4.24213e-07	1.41528e-05
NM_001164327	Phf11b	1.10225	9.32336e-11	9.0741e-09
NM_001011876	Ang6	1.10157	3.37273e-07	1.16314e-05
NM_023386	Rtp4	1.09987	4.2608e-12	5.87762e-10
NM_008681	Ndrg1	1.09952	2.7416e-06	6.70496e-05
NM_177544	Ang4	1.09878	3.40588e-07	1.17215e-05
BC023105	BC023105	1.09694	2.34031e-07	8.60423e-06
NM_021718	Ms4a4b	1.09488	3.53271e-06	8.31682e-05
NM_011254	Rbp1	1.09431	2.3104e-05	0.000392909
NM_017379	Tuba8	1.09411	1.00314e-05	0.000200047
BC089548	Gm32618	1.09399	8.89969e-10	6.69141e-08
XR_374157	Gm35287	1.0939	1.41318e-07	5.7045e-06
NM_008706	Nqo1	1.09319	5.64278e-11	5.76064e-09
NM_013542	Gzmb	1.09111	6.80954e-14	1.30645e-11
NM_010776	Mbl2	1.09093	4.52491e-15	1.14789e-12
NM_054088	Pnpla3	1.08826	0.00873384	0.0408865
NM_013494	Cpe	1.08729	0.00643894	0.0327476
NM_001271411	Nfam1	1.08563	1.00585e-07	4.2558e-06
A_55_P2516208	A_55_P2516208	1.08503	7.08857e-09	4.28692e-07
NM_020008	Clec7a	1.08349	1.61241e-07	6.33653e-06
NM_001161624	Cdkn1c	1.07969	1.77408e-10	1.60499e-08
NM_007995	Fcna	1.07612	2.18486e-06	5.58477e-05
NM_030712	Cxcr6	1.0751	9.68352e-07	2.85318e-05
NM_139198	Plac8	1.07498	7.14764e-11	7.16545e-09
NM_007572	C1qa	1.07291	8.98702e-05	0.00116646
NM_175002	Mmgt2	1.07178	9.53037e-11	9.22181e-09
NM_008898	Por	1.06806	1.9207e-05	0.000337823
NM_008035	Folr2	1.06787	4.84448e-05	0.000709313
U19596	Cdkn2c	1.06671	3.81976e-08	1.84805e-06
NM_016869	Corin	1.06657	4.68733e-08	2.21954e-06
NM_021384	Rsad2	1.06245	1.3905e-07	5.61976e-06
NM_001037724	Adcy7	1.06238	8.55913e-08	3.71378e-06
NM_007807	Cybb	1.0622	4.80753e-06	0.000107423
NM_013521	Fpr1	1.06073	0.00228006	0.0148953
NM_010846	Mx1	1.05394	9.67671e-09	5.62783e-07
NM_008115	Gfra2	1.05213	0.000280234	0.0028981
NM_001033711	Evi2a	1.0511	7.7858e-07	2.36285e-05
NM_010071	Dok2	1.04883	9.19549e-08	3.9406e-06
NM_030691	Igsf6	1.04872	0.000368004	0.00359106
NM_080448	Srgap3	1.04604	2.46075e-05	0.000411765
NM_009917	Ccr5	1.04517	1.52014e-07	6.01267e-06
NM_008340	Igfals	1.04443	5.37687e-10	4.27372e-08
NM_001002842	Pram1	1.04241	4.63234e-10	3.7263e-08
NM_011662	Tyrobp	1.04033	0.00013355	0.00160142
NM_001293783	Ddx60	1.03982	2.33636e-10	2.06335e-08
NM_001172117	Hck	1.03792	0.000895271	0.00722078
NM_027147	Enho	1.03758	0.00292438	0.0179787
NM_011095	Pirb	1.03595	0.0010983	0.00843449
NM_026674	Aph1c	1.03444	6.86554e-10	5.34248e-08
ENSMUST00000144370	Cnst	1.0327	3.24404e-07	1.12691e-05
NM_011333	Ccl2	1.02601	0.00170275	0.0118794
NM_001033245	Hk3	1.02264	1.45973e-06	4.03396e-05
NM_010696	Lcp2	1.02232	2.39151e-06	5.99818e-05
NM_011864	Papss2	1.02197	2.87753e-11	3.27852e-09
NM_172285	Plcg2	1.021	9.23141e-07	2.73688e-05
NM_019467	Aif1	1.02041	0.000512158	0.00466249
NM_031247	Gimap3	1.01946	2.86478e-07	1.01629e-05
XM_006535485	Gm5150	1.01785	3.53139e-06	8.31682e-05
NM_009777	C1qb	1.01591	0.000151515	0.00177288
NM_013606	Mx2	1.01521	1.29728e-07	5.26849e-06
NM_139051	Nr5a1	1.01515	4.74927e-06	0.000106335
NM_007447	Ang	1.01436	5.96482e-07	1.89642e-05
NM_172050	Cd300e	1.01406	0.00501086	0.0270195
NM_010003	Cyp2c39	1.01307	8.4901e-11	8.31159e-09
NM_027455	Qpct	1.01241	7.16754e-09	4.31124e-07
NM_009345	Dntt	1.01214	0.000177363	0.00201118
NM_013612	Slc11a1	1.00854	5.0499e-05	0.000732323
NM_013706	Cd52	1.00725	1.93425e-06	5.08034e-05
NM_009509	Vil1	1.00664	0.00618338	0.0317862
NM_008152	Gpr65	1.00617	7.33063e-06	0.000153525
NM_009099	Trim30a	1.00538	9.76067e-12	1.23424e-09
ENSMUST00000016511	Ptk6	1.00459	0.000148385	0.00174298
NM_013590	Lyz1	1.00433	0.00210525	0.0139804
AK052259	Gm3134	1.0038	3.3583e-07	1.15936e-05
NM_013855	Abca3	1.00131	5.1275e-15	1.2774e-12
NM_007818	Cyp3a11	1.00118	8.17453e-08	3.57186e-06
NM_001301374	Coro1a	0.997675	2.10059e-06	5.40662e-05
NM_144559	Fcgr4	0.996868	4.33559e-05	0.00065108
NM_053090	Fam126a	0.995948	2.16768e-10	1.92457e-08
NM_026935	Sult1c2	0.995361	1.5782e-05	0.000288528
NM_017372	Lyz2	0.994951	0.00100162	0.00785853
NM_001037859	Csf1r	0.99341	0.000157441	0.00182622
NM_001013368	E2f8	0.991305	0.00198858	0.0134192
ENSMUST00000023246	Ly6g	0.989412	2.0821e-14	4.51342e-12
NM_001291857	Aebp1	0.988263	0.00114161	0.00868508
ENSMUST00000029049	Chmp4c	0.987273	1.62328e-06	4.39498e-05
NM_019738	Nupr1	0.986234	5.27811e-06	0.000115768
NM_145587	Sbk1	0.985859	3.04718e-07	1.06853e-05
NM_009789	S100g	0.985808	1.20435e-06	3.41588e-05
NM_145499	Cyp2c70	0.985017	5.19352e-11	5.38433e-09
NM_028013	Endod1	0.984713	3.72514e-10	3.07052e-08
NM_009910	Cxcr3	0.983224	3.12294e-08	1.55834e-06
NM_007649	Cd48	0.98273	3.7631e-05	0.000583482
NM_001033308	Themis2	0.982659	2.00485e-06	5.22466e-05
NM_008341	Igfbp1	0.982588	0.00507436	0.0272923
NM_001045526	Scimp	0.98152	5.04745e-08	2.36656e-06
NM_033614	Pde6c	0.981001	0.00261872	0.0164913
NM_009690	Cd5l	0.980375	0.000477427	0.00441616
NM_009008	Rac2	0.979105	0.0012326	0.00920549
NM_028808	P2ry13	0.979098	1.92463e-05	0.000338158
NM_029310	Fabp12	0.97661	3.14255e-05	0.000501951
NM_010745	Ly86	0.97545	6.53953e-05	0.000899358
NM_007536	Bcl2a1d	0.975346	3.69533e-05	0.000575378
NM_139138	Adgre4	0.974078	0.000489285	0.00449491
NM_153074	Lrrc25	0.97317	4.21402e-05	0.000637095
NM_020557	Cmpk2	0.972504	6.06481e-06	0.0001302
ENSMUST00000176059	Hist2h3c1	0.971368	0.000207367	0.00228241
NM_030684	Trim34a	0.970604	3.15606e-10	2.65387e-08
NM_001162970	Aim1l	0.967986	0.000150651	0.00176586
NM_009850	Cd3g	0.966545	9.88665e-07	2.89768e-05
NM_008489	Lbp	0.964234	2.17936e-06	5.57499e-05
NM_011124	Ccl21a	0.96387	0.007963	0.0382794
NM_008368	Il2rb	0.962601	4.39804e-06	9.98775e-05
NM_010654	Klrd1	0.959897	3.83964e-10	3.14164e-08
NM_198861	Lrrc75a	0.959666	2.66008e-06	6.54692e-05
NM_019732	Runx3	0.959309	8.90136e-13	1.41502e-10
NR_037996	Hmga2-ps1	0.958937	6.89378e-05	0.000940479
NM_001038655	Gng7	0.957276	5.56682e-08	2.58209e-06
NM_001301781	Ptpdc1	0.956699	2.9117e-11	3.29496e-09
NM_001160378	Fam46a	0.95464	1.89248e-10	1.70287e-08
NM_020034	Hist1h1b	0.952549	9.66619e-07	2.85311e-05
NM_019975	Hacl1	0.948906	1.22303e-09	8.91451e-08
XR_384192	BC025446	0.948116	3.75994e-11	4.09332e-09
NM_001166672	Gm14548	0.946689	0.00780855	0.0377623
NM_010877	Ncf2	0.946548	1.92909e-06	5.07076e-05
NM_015749	Tcn2	0.9452	8.55122e-16	2.50408e-13
NM_001033336	Abcc4	0.94469	1.03277e-06	3.00061e-05
NM_018887	Cyp39a1	0.943795	1.69112e-06	4.53086e-05
NM_001170853	Mndal	0.942162	1.41789e-09	1.01783e-07
NM_001177544	Hist1h2ao	0.940331	6.57786e-05	0.000903711
NM_177704	Sytl5	0.940036	4.99135e-07	1.62046e-05
NM_016850	Irf7	0.939534	1.42202e-07	5.71942e-06
ENSMUST00000111423	Gm16026	0.939037	6.8509e-05	0.000935776
NM_011539	Tbxas1	0.938549	6.10414e-07	1.93151e-05
NM_021893	Cd274	0.937768	2.60167e-06	6.4287e-05
NM_010796	Clec10a	0.937361	2.74772e-07	9.82088e-06
NM_025633	Metap1d	0.935122	1.69404e-08	9.23981e-07
NM_011375	St3gal5	0.934816	0.00965228	0.0439026
NM_010693	Lck	0.934002	2.29922e-06	5.81477e-05
NM_001285785	Arhgap9	0.932953	1.32288e-06	3.70174e-05
NM_010090	Dusp2	0.932802	9.69098e-05	0.0012362
NM_145509	Rab7b	0.932537	8.09753e-08	3.54855e-06
NM_028270	Aldh1b1	0.932144	1.02033e-06	2.97481e-05
NM_170593	Disp2	0.930363	2.41937e-09	1.66185e-07
NM_011249	Rbl1	0.930343	2.18701e-12	3.20215e-10
NM_033078	Klrk1	0.929697	1.03503e-08	5.98827e-07
NM_008518	Ltb	0.928288	1.85999e-05	0.00032975
NM_009331	Tcf7	0.927403	8.39882e-09	4.96244e-07
NM_019437	Rfk	0.927081	7.44922e-12	9.75205e-10
NM_001164036	Ly6e	0.925794	9.06107e-08	3.88799e-06
NM_178611	Lair1	0.924304	4.42939e-05	0.000661594
NM_001284393	Gngt2	0.924236	9.94124e-05	0.00126185
NM_028195	Cyth4	0.923375	4.94549e-06	0.000109917
NM_001039484	Kcnj10	0.923024	0.00129211	0.00956022
NM_008183	Gstm2	0.922033	1.37772e-08	7.69102e-07
NM_010185	Fcer1g	0.917358	5.86949e-05	0.000823629
NM_001163394	Evl	0.91701	6.4547e-07	2.02136e-05
NM_198012	Trim68	0.91599	3.00534e-08	1.51311e-06
NM_153197	Clec4a3	0.914724	6.02049e-05	0.00084093
AK076764	AK076764	0.913568	2.91399e-09	1.96124e-07
NM_001146022	Wdfy4	0.908085	3.12655e-07	1.09063e-05
NM_021472	Rnase4	0.907944	4.96688e-06	0.000110246
NM_001293667	Atp11a	0.907766	0.00401588	0.0228736
ENSMUST00000162610	Aig1	0.907744	1.73517e-12	2.58595e-10
NM_021272	Fabp7	0.907533	5.63278e-05	0.000799805
NM_021334	Itgax	0.906719	1.15394e-07	4.77348e-06
NR_037604	Rdh18-ps	0.906264	7.18391e-08	3.18065e-06
NM_009251	Serpina3g	0.905963	0.000114704	0.00141926
NM_008091	Gata3	0.904769	1.45786e-07	5.83546e-06
NM_001081291	Ccdc88b	0.90476	6.64132e-07	2.06761e-05
XR_875427	Gm28068	0.904007	5.82353e-05	0.000820283
NM_001039530	Parp14	0.903348	5.56529e-08	2.58209e-06
NM_011435	Sod3	0.903083	6.91889e-08	3.08375e-06
NM_024198	Gpx7	0.901795	8.18664e-13	1.30763e-10
NM_172623	Treml4	0.901779	0.000896694	0.00722703
ENSMUST00000178186	Pydc4	0.901758	3.7199e-11	4.09332e-09
NM_019653	Wsb1	0.901116	0.00111192	0.0085128
NM_007900	Ect2	0.900115	4.35061e-05	0.000652454
NM_054080	Akr1c20	0.898745	1.51025e-08	8.3471e-07
NM_153505	Nckap1l	0.898683	1.31386e-05	0.00024935
NM_139147	Rab40b	0.898241	4.14987e-09	2.66927e-07
NM_152803	Hpse	0.897447	4.43209e-05	0.000661701
NM_007895	Ear2	0.897087	0.000132057	0.00158749
NM_007812	Cyp2a5	0.896899	0.000128351	0.00155582
XM_011247787	Tlr8	0.895571	1.18407e-08	6.78008e-07
NM_177340	Synpo	0.895219	2.64327e-07	9.52864e-06
NM_029005	Mlkl	0.894958	1.40346e-08	7.82168e-07
NM_008935	Prom1	0.894324	0.000172742	0.00196613
NM_015825	Sh3bgr	0.893926	7.03361e-05	0.000955649
NM_013710	Fgd2	0.893405	4.16869e-06	9.56449e-05
NM_007986	Fap	0.892962	1.59175e-09	1.13542e-07
NM_001077403	Nrp2	0.892806	1.24552e-06	3.50582e-05
NM_029000	Gvin1	0.8927	9.80809e-07	2.88225e-05
NM_178759	Timd4	0.8926	0.00851888	0.0401275
NM_053214	Myo1f	0.891199	7.67477e-05	0.00102565
NM_032541	Hamp	0.890872	0.00192704	0.0130753
NR_045844	Gm17746	0.889835	5.05395e-05	0.000732593
NM_009854	Cd7	0.889718	1.14518e-06	3.26747e-05
NM_001048207	Gypc	0.888949	8.82092e-06	0.000179117
ENSMUST00000056822	Acot6	0.888658	4.51144e-08	2.14538e-06
NM_017396	Cyp3a41a	0.887363	2.39486e-09	1.6484e-07
NM_019549	Plek	0.887347	9.15571e-07	2.72654e-05
NM_011673	Ugcg	0.886133	2.4858e-09	1.70048e-07
NM_009061	Rgs2	0.884152	1.16973e-07	4.8328e-06
NM_029281	Zfp820	0.883793	1.67877e-10	1.53121e-08
AK039458	Stat1	0.883629	1.95454e-08	1.03405e-06
XR_872001	Gm35035	0.882161	1.34332e-08	7.54949e-07
NM_028072	Sulf2	0.874261	4.25464e-05	0.000642101
NM_010724	Psmb8	0.873539	9.16574e-10	6.87595e-08
NM_026637	Ggct	0.873252	5.15103e-09	3.23836e-07
NM_008587	Mertk	0.87309	2.78555e-10	2.38933e-08
NM_029413	Morc4	0.871967	3.24509e-11	3.61102e-09
NM_009892	Chil3	0.871343	1.21524e-05	0.000234499
NM_146694	Olfr1466	0.870811	1.25824e-06	3.53866e-05
NM_177686	Clec12a	0.870359	0.000133552	0.00160142
AK053394	AK053394	0.870182	2.93278e-08	1.48341e-06
NM_181541	Caprin2	0.869748	1.73361e-08	9.36457e-07
AK189100	AK189100	0.86953	9.62392e-08	4.09268e-06
NM_207105	H2-Ab1	0.86929	9.1895e-05	0.00118609
NM_007781	Csf2rb2	0.867186	3.47464e-06	8.20324e-05
NM_011088	Pira11	0.866235	0.00672412	0.0338212
NM_025549	Arrdc4	0.865955	1.66478e-08	9.11073e-07
NM_001081091	Cep152	0.865689	8.48173e-10	6.4793e-08
NM_008404	Itgb2	0.865624	0.000278264	0.0028804
NM_009953	Crhr2	0.864256	1.42696e-07	5.73241e-06
NM_013709	Sh3yl1	0.863588	3.08476e-10	2.60706e-08
NM_001164787	Sprr2a2	0.862394	0.00917585	0.0422624
NM_133209	Pilrb1	0.86205	3.79009e-05	0.000586386
NM_010208	Fgr	0.859519	0.00137966	0.0100561
ENSMUST00000139809	Lacc1	0.85815	2.03657e-05	0.000354467
NM_001081187	Htra4	0.857079	3.37079e-09	2.23712e-07
NM_013640	Psmb10	0.857071	8.17992e-11	8.05517e-09
NM_030239	Abcg3	0.857058	0.000128577	0.001558
NM_001164528	Ildr2	0.856942	2.85075e-08	1.4463e-06
NM_001281965	Itk	0.856651	1.06041e-07	4.43603e-06
NM_016771	Sult1d1	0.856209	2.10819e-06	5.42201e-05
NM_027828	Fam110c	0.855309	1.63337e-05	0.000297149
NM_007695	Chil1	0.85473	0.000321608	0.00323093
NM_133670	Sult1a1	0.854086	4.85425e-11	5.09589e-09
NM_028775	Cyp2s1	0.852263	0.0093489	0.0428465
NM_009201	Slc1a5	0.850458	5.47436e-06	0.000119211
NM_001024932	Pilrb2	0.849455	8.77337e-06	0.000178369
NM_007651	Cd53	0.848292	5.2887e-06	0.000115879
XM_006508650	Oraov1	0.848049	2.2198e-09	1.53742e-07
NM_001145953	Lgals3	0.847496	0.000321067	0.00322739
NM_001038999	Atp8a1	0.846928	1.04298e-09	7.66914e-08
NM_026167	Klhl13	0.846293	9.96701e-10	7.39397e-08
NM_013476	Ar	0.844811	1.53783e-08	8.44847e-07
NM_181409	Mtmr11	0.843997	0.00109935	0.00843672
NR_045091	Gm16677	0.842988	3.28197e-09	2.19563e-07
NM_028000	Ppapdc1b	0.842934	2.56269e-07	9.28884e-06
NM_009151	Selplg	0.842419	5.62799e-08	2.6022e-06
AK051435	Igf1os	0.842258	2.73092e-07	9.78179e-06
NM_020001	Clec4n	0.841432	0.00102511	0.008005
NM_011089	Pira2	0.84141	0.0100739	0.0453842
NM_178440	Myo1g	0.839915	3.02963e-05	0.000488647
NM_134158	AF251705	0.839625	0.000129461	0.0015653
NM_026418	Rgs10	0.839465	2.18267e-07	8.096e-06
NM_016751	Clec4f	0.837771	4.33837e-06	9.86565e-05
NM_009515	Was	0.837596	7.39772e-07	2.26567e-05
NM_009464	Ucp3	0.837081	4.99692e-06	0.000110839
NM_011090	Lilra6	0.836948	0.00649545	0.032944
NM_001033460	Drc1	0.836669	1.52738e-06	4.17939e-05
NM_001204165	Rapgef4	0.833996	0.00213224	0.01414
NM_001033186	Skap1	0.833566	1.25227e-05	0.000240541
NM_011243	Rarb	0.832558	0.00196866	0.0133089
NM_010156	Samd9l	0.832212	3.34357e-09	2.22792e-07
NM_007574	C1qc	0.831851	0.000214312	0.00234109
AK008496	P2ry6	0.830907	2.03053e-10	1.81243e-08
XR_377032	Gm32064	0.829427	1.44025e-05	0.000268004
NM_178911	Pld4	0.829093	3.72447e-06	8.69403e-05
BB189136	BB189136	0.82874	0.000331737	0.0033025
NR_003652	Gm7337	0.828497	4.29429e-09	2.74104e-07
NM_025659	Abi3	0.828067	2.74089e-07	9.80696e-06
NM_175263	Notum	0.826764	2.29661e-08	1.19049e-06
NM_053112	Ear10	0.82674	8.90621e-05	0.00115687
NM_010259	Gbp2b	0.825797	0.000827733	0.00678091
NM_011408	Slfn2	0.825489	3.57318e-06	8.40024e-05
ENSMUST00000140809	Qsox1	0.825147	0.00808172	0.038702
NM_028595	Ms4a6c	0.824988	3.45571e-05	0.000544417
NM_016669	Crym	0.824649	4.91572e-07	1.59943e-05
NM_013487	Cd3d	0.822635	1.95079e-06	5.11126e-05
NM_011311	S100a4	0.821838	1.23405e-05	0.000237716
NM_011093	Pira6	0.82138	0.000413791	0.00393549
NM_028182	Sh2d4a	0.821126	3.31675e-06	7.91482e-05
AF000427	AF000427	0.820693	0.00199712	0.0134605
NM_023044	Slc15a3	0.819172	4.51368e-05	0.000670882
NM_021375	Rhbg	0.818898	1.60477e-06	4.3519e-05
NM_007815	Cyp2c29	0.818851	7.80678e-14	1.48922e-11
NM_026835	Ms4a6d	0.817894	3.07382e-05	0.000493463
ENSMUST00000029456	Cd2	0.816885	9.22031e-07	2.73602e-05
NM_010566	Inpp5d	0.816154	2.38944e-06	5.99748e-05
NM_008332	Ifit2	0.815339	7.37468e-10	5.69882e-08
NM_001081105	Rhoh	0.815169	3.91565e-08	1.88896e-06
NM_001193667	Gm1987	0.815122	0.00575921	0.0300547
NM_011206	Ptpn18	0.814886	5.60033e-06	0.000121716
NM_015811	Rgs1	0.814599	5.5911e-05	0.00079526
NM_031166	Id4	0.814141	8.72664e-05	0.00113664
NM_009851	Cd44	0.813045	0.000586193	0.00520449
NM_021400	Prg4	0.812717	0.00576257	0.0300675
NM_001291206	Rgs19	0.812201	2.32712e-05	0.0003954
XR_378400	Gm8995	0.811974	4.59685e-06	0.000103547
NM_001293795	Tm6sf2	0.811932	1.39261e-10	1.29138e-08
NM_010386	H2-DMa	0.81142	2.68162e-06	6.58724e-05
XM_006512868	Zufsp	0.811376	4.36353e-09	2.77992e-07
NM_010382	H2-Eb1	0.810844	0.000410985	0.00391662
NM_009288	Stk10	0.810114	3.58227e-07	1.21903e-05
NM_028773	Sash3	0.808781	1.41593e-06	3.92918e-05
NM_133238	Cd209a	0.80821	2.65111e-06	6.53151e-05
NM_001270537	Bin2	0.806752	6.51054e-06	0.000138258
NM_001042605	Cd74	0.805936	0.00010085	0.00127526
NM_008356	Il13ra2	0.804677	0.0112717	0.0495309
NM_178358	Lhfpl1	0.804397	3.71683e-06	8.689e-05
NM_001146007	Trim12c	0.803104	6.38497e-08	2.9079e-06
NM_011518	Syk	0.800765	0.000132431	0.00159026
NM_001285927	Dock10	0.8006	8.65347e-05	0.00112844
NM_001146351	Ephb6	0.800555	2.2975e-09	1.58794e-07
NM_009277	Trim21	0.800538	7.27035e-11	7.26665e-09
NM_172980	Slc28a2	0.800443	0.000117662	0.00145049
NM_146102	Afap1l2	0.800251	1.97842e-07	7.46278e-06
NM_001277183	Gm1966	0.800124	2.7495e-05	0.000450819
NM_145158	Emilin2	0.799668	0.00502768	0.0270883
NM_001290755	Tlr7	0.799213	0.000164892	0.00189813
NM_008869	Pla2g4a	0.799136	2.02291e-05	0.000352641
NM_026439	Ccdc80	0.798513	2.19974e-06	5.6142e-05
NM_009164	Sh3bp1	0.797753	4.93056e-07	1.6027e-05
NM_001080941	Zfp429	0.795933	1.29305e-10	1.21594e-08
BC008626	Icam1	0.795907	0.000254716	0.00268071
NM_009970	Csf2ra	0.79547	5.20514e-05	0.000750922
NM_013585	Psmb9	0.79473	5.2941e-07	1.70756e-05
NM_011815	Fyb	0.794455	0.00225563	0.0147617
NM_001112715	Ifitm1	0.793457	1.28439e-09	9.30085e-08
NM_145150	Prc1	0.793402	2.05687e-05	0.000357628
NM_134163	Mbnl3	0.793142	2.09134e-07	7.81805e-06
NM_011338	Ccl9	0.792757	6.01026e-08	2.76745e-06
NM_134152	Lpxn	0.792692	3.12536e-06	7.50436e-05
AK169958	St3gal1	0.792548	0.00012741	0.0015461
NM_011035	Pak1	0.792435	4.97276e-05	0.000723967
NM_001114332	Slc16a10	0.790948	5.78051e-06	0.000125062
NM_009985	Ctsw	0.790346	2.57809e-07	9.32868e-06
NM_008326	Irgm1	0.79013	3.81967e-06	8.86731e-05
NM_199146	Trim30d	0.789277	2.00189e-08	1.05575e-06
NM_172838	Slc16a12	0.78647	6.71185e-12	8.89133e-10
ENSMUST00000114941	Echdc3	0.786341	1.38242e-06	3.85221e-05
NM_010329	Pdpn	0.785236	0.00826866	0.0392922
NM_008677	Ncf4	0.783508	0.000459297	0.00428049
NM_001256005	Gbp4	0.78262	9.43928e-06	0.00019017
NM_178114	Amigo2	0.782317	7.77918e-06	0.0001615
NM_009764	Brca1	0.781815	5.26409e-05	0.000758116
NM_001162965	Sgsm1	0.780423	0.000266145	0.00277908
NM_030060	Batf3	0.779984	8.56654e-05	0.00112013
NM_008969	Ptgs1	0.779569	2.80735e-06	6.82817e-05
NM_001005508	Arhgap30	0.77953	2.79728e-06	6.81436e-05
NM_001195421	Hist1h4m	0.779503	6.504e-06	0.000138207
NM_010430	Hic1	0.778086	0.00223847	0.0146864
NM_031195	Msr1	0.777684	1.49473e-07	5.94738e-06
NM_023141	Tor3a	0.777097	0.00512298	0.0274731
NM_001025360	Klc1	0.776287	0.000978472	0.00773464
NM_008329	Ifi204	0.775888	9.76976e-06	0.000195765
NM_030601	Clca3a2	0.774343	1.26453e-07	5.17457e-06
NM_023320	Plekho1	0.774151	4.96705e-09	3.1345e-07
NM_007674	Cdx4	0.773854	7.12959e-09	4.30393e-07
NM_134437	Il17rd	0.773768	5.51917e-05	0.000789063
NM_177715	Kctd12	0.771641	2.58488e-07	9.33884e-06
NM_178771	Klhl26	0.771154	2.67436e-09	1.81459e-07
AK040636	Gm10426	0.767791	5.71411e-08	2.63837e-06
NM_001286629	Gimap8	0.767467	2.7379e-08	1.39754e-06
NM_028518	Col20a1	0.767096	7.2769e-07	2.23688e-05
NR_040421	Gm15401	0.766723	0.00541358	0.0286541
NM_007763	Crip1	0.766248	7.20769e-07	2.21826e-05
NM_009400	Tnfrsf18	0.766246	3.00774e-07	1.05803e-05
NM_001291894	Lilrb4	0.765528	0.000373161	0.00362973
NM_026362	Plgrkt	0.765522	6.16204e-07	1.9443e-05
NM_025276	Evpl	0.765424	0.000136148	0.00162568
NM_019680	Elf4	0.765386	4.7508e-08	2.24322e-06
AK134193	Gm19313	0.764967	4.43673e-06	0.000100551
NM_001305437	Pter	0.764683	4.32486e-07	1.43658e-05
NM_026096	Hypm	0.763939	0.00238382	0.0153835
NM_001029841	Sla	0.762789	7.30449e-05	0.000982457
NM_172659	Slc2a6	0.762359	0.0109473	0.0484246
NM_026640	Fam111a	0.761406	4.0174e-08	1.93254e-06
NM_018797	Plxnc1	0.761234	4.72837e-05	0.00069813
NM_023065	Ifi30	0.760907	0.000347708	0.00342911
NM_001037727	Arhgap25	0.76089	2.6241e-06	6.47453e-05
AK163494	Fut8	0.760726	1.22629e-08	6.9859e-07
NM_033616	Csprs	0.760369	1.09482e-05	0.000214991
NM_173014	Lpcat2	0.759889	0.000358683	0.00351347
NM_134086	Slc38a1	0.758795	0.000218608	0.00237713
NM_019651	Ptpn9	0.758563	6.11457e-08	2.80388e-06
NM_018760	Slc4a4	0.758389	3.35329e-07	1.15883e-05
NM_007643	Cd36	0.75762	0.00266073	0.0166617
NM_007894	Ear1	0.757021	0.00019071	0.00212712
NM_013813	Epb4.1l3	0.756407	7.95583e-05	0.00105562
NM_008975	Ptp4a3	0.756267	6.19316e-09	3.80048e-07
NM_001025245	Mbp	0.756192	4.53298e-05	0.000672852
NM_028186	Nkd2	0.756026	2.16648e-05	0.000372802
NM_001081372	Ces1b	0.755789	1.49293e-07	5.94733e-06
NM_027307	Golm1	0.755186	2.84434e-08	1.44524e-06
NM_011827	Hcst	0.754551	3.33985e-07	1.15538e-05
NM_008840	Pik3cd	0.753661	0.000418996	0.00397594
NM_010188	Fcgr3	0.752928	4.91154e-06	0.000109381
NM_013652	Ccl4	0.751901	9.3925e-05	0.00120689
NM_175397	Sp110	0.751691	3.78802e-08	1.83535e-06
NM_001105160	Cyp3a59	0.751603	2.2945e-07	8.45446e-06
XR_887159	Gm26871	0.751224	0.00412051	0.0233144
NM_008511	Lrmp	0.750956	7.31907e-07	2.2457e-05
NM_018867	Cpxm2	0.750618	0.000445299	0.00417375
NM_009107	Rxrg	0.749728	0.000409797	0.00390976
NM_001081239	Lilra5	0.747748	4.8015e-05	0.000704256
NM_023380	Samsn1	0.747246	3.23996e-05	0.000514801
NM_001277255	Acvrl1	0.747221	3.77601e-09	2.4572e-07
NM_019507	Tbx21	0.747142	1.16447e-05	0.000226741
NM_027402	Fndc5	0.74648	7.48571e-06	0.000156576
NM_172564	Tns4	0.746435	2.75268e-08	1.40294e-06
NM_178745	Tmem229b	0.745929	3.82706e-10	3.13903e-08
NM_007778	Csf1	0.744473	8.19807e-06	0.000168936
NM_028390	Anln	0.744436	4.78414e-06	0.000106972
NM_001029842	Slc16a6	0.744429	0.00305623	0.0186281
NM_134188	Acot2	0.743148	0.000544955	0.00489095
NM_009373	Tgm2	0.742236	9.57511e-07	2.83123e-05
AK035387	Gm20559	0.742179	1.76327e-11	2.10337e-09
AK133783	Tert	0.741622	0.000302702	0.00309025
NM_010324	Got1	0.741184	0.0078978	0.038062
NM_001271676	Ifi47	0.741023	0.000586183	0.00520449
NM_001252292	Mest	0.740948	1.95268e-09	1.37234e-07
NM_026878	Rasl11b	0.739962	6.04712e-05	0.000843238
NM_170758	Cd300a	0.739304	3.69438e-05	0.000575378
NM_013680	Syn1	0.739142	4.49194e-06	0.000101458
NM_009510	Ezr	0.738389	3.14821e-05	0.000502615
NM_174960	Gimap9	0.73793	9.85566e-06	0.000197131
NM_010387	H2-DMb1	0.737491	1.64669e-05	0.000299084
NM_178186	Hist1h2ag	0.737209	6.32105e-07	1.98509e-05
NM_026656	Mcoln2	0.736638	3.74255e-06	8.72469e-05
NM_027840	Snx20	0.736189	5.16498e-06	0.000113735
ENSMUST00000136562	Susd1	0.735122	0.000167422	0.00192328
AA985897	AI195470	0.73506	1.08256e-06	3.11545e-05
NM_001024918	Rfx4	0.734706	0.00121701	0.00911362
NM_009514	Vpreb3	0.734635	0.00045715	0.00426286
NM_133994	Gstt3	0.734605	3.61571e-05	0.00056509
NM_009663	Alox5ap	0.734593	9.49958e-06	0.000191269
NM_172495	Ncoa7	0.733637	9.2865e-08	3.96941e-06
NM_009421	Traf1	0.733437	2.48354e-08	1.27551e-06
NM_173398	Gpr171	0.732191	9.18894e-07	2.73156e-05
NM_001289568	Sass6	0.732173	8.09991e-08	3.54855e-06
NM_001272078	Trem2	0.731369	0.00473964	0.0259212
NM_007860	Dio1	0.730619	0.00509948	0.0273867
NM_001033525	Kcnk6	0.730528	1.62936e-05	0.000296742
NM_010590	Ajuba	0.730058	0.00012192	0.0014947
NM_021278	Tmsb4x	0.728956	0.000231334	0.00247918
NM_013563	Il2rg	0.727822	0.000546799	0.00490429
NM_001013770	Lipo1	0.727098	4.35069e-08	2.07485e-06
NM_008909	Ppl	0.726919	0.00193627	0.0131246
NM_026481	Tppp3	0.726611	0.0102018	0.0458488
NM_001255992	Bbs12	0.725634	3.1192e-08	1.55834e-06
NM_019955	Ripk3	0.725418	7.43156e-05	0.000999145
NR_027658	Gm8883	0.725213	3.77595e-05	0.000584931
NM_028375	Cxx1c	0.724883	1.73558e-10	1.57497e-08
NM_001081017	Unc79	0.724785	0.00289822	0.0178475
NM_028169	Fam71e1	0.722962	1.82387e-07	7.01454e-06
AK158929	Gm29514	0.722908	4.97076e-08	2.33388e-06
NM_011671	Ucp2	0.72209	1.49677e-05	0.000276977
NM_178421	Nanos1	0.720203	0.00801782	0.0384655
NM_007791	Csrp1	0.719264	8.49261e-05	0.00111398
NM_026436	Tmem86a	0.71888	1.15992e-06	3.3039e-05
NM_001162938	Pydc3	0.718547	2.45962e-10	2.13827e-08
NM_008510	Xcl1	0.718337	1.24747e-05	0.000240025
NM_011925	Adgre5	0.718068	4.79212e-05	0.000703806
NM_010129	Emp3	0.717609	1.67381e-05	0.000302691
AK129475	Med12l	0.716687	4.02932e-05	0.00061545
NM_009369	Tgfbi	0.716469	5.44275e-08	2.5341e-06
NM_018851	Samhd1	0.716144	2.42641e-10	2.12044e-08
NM_145409	Chtf18	0.715558	8.92317e-09	5.2444e-07
NM_010692	Lbx2	0.715034	3.67548e-09	2.40586e-07
ENSMUST00000185570	Ptprc	0.714508	0.000150393	0.00176408
NM_146069	Nrros	0.713997	4.75793e-06	0.000106457
NM_001159417	Irf9	0.713474	1.56716e-06	4.26726e-05
NM_025569	Mgst3	0.712699	5.01246e-06	0.00011111
NM_010576	Itga4	0.712203	3.78601e-06	8.81368e-05
NM_011520	Sdc3	0.712022	8.21065e-05	0.00108424
NM_030710	Slamf6	0.711009	4.38656e-05	0.000656372
NM_172778	Maob	0.710975	1.52708e-11	1.84705e-09
NM_133654	Cd34	0.710843	0.00040669	0.00388901
NM_011594	Timp2	0.71046	2.90286e-06	7.01201e-05
NM_008812	Padi2	0.710199	7.63678e-06	0.000159039
NM_001033350	Bank1	0.708995	2.9201e-05	0.000474133
NM_001033632	Ifitm6	0.706891	0.000473019	0.00438268
NM_001039354	Lin7a	0.706837	3.74517e-08	1.81987e-06
NM_139269	Pla2g16	0.706613	0.000741802	0.00624082
NM_008390	Irf1	0.706171	3.45474e-06	8.17939e-05
NM_010378	H2-Aa	0.705823	0.00137849	0.0100499
NM_011691	Vav1	0.704568	0.0029723	0.0182029
NM_080470	Smc1b	0.703395	3.06844e-05	0.000492944
NM_013566	Itgb7	0.702841	7.20644e-06	0.000151208
NM_001291010	Tnfrsf25	0.702694	1.66852e-05	0.000302225
NM_010733	Lrrn3	0.702602	3.04342e-05	0.000490341
NM_009828	Ccna2	0.702138	7.63294e-05	0.00102128
NM_001290505	Mid1	0.701462	0.00148552	0.0106878
NM_153795	Fermt3	0.701311	1.62737e-05	0.000296543
NM_175242	Ppp1r18	0.700806	9.29654e-05	0.0011964
XM_006501236	Tifa	0.700691	0.0102663	0.0460714
NR_033398	Gm9159	0.700463	1.79328e-08	9.64012e-07
XM_006496590	Gm35498	0.699944	9.21342e-08	3.94323e-06
AK020764	Mir142hg	0.699582	6.35301e-05	0.000879645
NM_001009947	Dock11	0.699259	2.40437e-05	0.000404358
NM_001012766	Ear12	0.699011	0.000615036	0.00540167
AK171933	Nrp1	0.698657	0.000451813	0.00422253
NM_016692	Incenp	0.69829	3.57238e-05	0.000559629
NM_133746	Calhm2	0.698108	5.23282e-06	0.000115001
NM_001109873	Cbfa2t3	0.697894	6.1629e-05	0.00085652
NM_028527	Fam177a	0.697888	1.90006e-08	1.01325e-06
AK085441	Il15	0.697353	1.78855e-06	4.76514e-05
NM_172597	Txndc16	0.696886	5.97485e-06	0.000128517
ENSMUST00000183755	Cers6	0.696673	1.95966e-05	0.000343409
NM_177568	Plcb2	0.696607	4.44922e-07	1.4735e-05
NM_009921	Camp	0.696206	0.000103708	0.00130497
NM_008527	Klrb1c	0.695498	0.000516755	0.00469794
Z36233	Siglec1	0.695278	0.000128942	0.00156129
TC1642106	TC1642106	0.695248	4.53082e-07	1.49187e-05
NM_001013377	Arhgef39	0.693857	3.35515e-05	0.000530326
NM_019985	Clec1b	0.693543	2.05554e-05	0.000357582
NM_031198	Tfec	0.692687	4.65443e-07	1.52781e-05
NM_007880	Arid3a	0.6924	0.00032825	0.00327789
NM_013584	Lifr	0.692271	0.000213844	0.00233675
NM_009465	Axl	0.691407	4.90752e-05	0.00071697
NM_001162500	Parvg	0.690488	4.08398e-06	9.42193e-05
NM_018825	Sh2b2	0.690174	3.41543e-05	0.000539343
ENSMUST00000133047	Slc39a13	0.689929	6.93349e-05	0.000945123
ENSMUST00000110087	Fgd3	0.689847	0.000168442	0.00193233
NM_011983	Homer2	0.689836	3.07899e-06	7.40532e-05
NM_001110218	Ppm1h	0.689743	4.51275e-07	1.48863e-05
NM_025829	Eif4e3	0.688305	1.26783e-06	3.56263e-05
XM_003084455	Gm15433	0.68825	0.000237557	0.00252962
NM_010686	Laptm5	0.687427	0.000100991	0.00127655
NM_001105561	Gm11545	0.685856	1.94269e-06	5.09643e-05
NM_016671	Il27ra	0.685401	1.42081e-09	1.01783e-07
NM_001289765	Zap70	0.685208	0.00128923	0.00954499
NM_008052	Dtx1	0.684475	1.01067e-06	2.9518e-05
NM_001081157	Lmod3	0.684431	4.08881e-05	0.00062157
NM_027835	Ifih1	0.684425	1.89245e-08	1.01081e-06
NM_023049	Asb2	0.683682	0.00334875	0.0198878
NM_001040397	Filip1l	0.683547	0.00134587	0.00986155
NM_011063	Pea15a	0.682799	6.3791e-07	2.00144e-05
NR_073523	Slfn10-ps	0.68162	5.35245e-09	3.33983e-07
XR_403538	Gm26588	0.681331	0.00311552	0.0188689
NM_008813	Enpp1	0.681329	1.76421e-11	2.10337e-09
NM_008278	Hpgd	0.681216	2.77827e-06	6.7847e-05
NM_009063	Rgs5	0.680742	0.00126485	0.00940528
NM_153529	Nrn1	0.680722	2.90696e-11	3.29496e-09
NM_001271544	Slc4a9	0.680385	0.000515878	0.00469253
NM_001166584	Tead1	0.68	1.65218e-06	4.45515e-05
NM_008372	Il7r	0.679851	0.000967933	0.0076735
NM_011937	Gnpda1	0.679804	8.60307e-06	0.000175763
NM_010395	H2-T10	0.679625	4.31732e-11	4.5754e-09
NM_008458	Serpina3c	0.67938	2.21638e-06	5.64805e-05
NM_153578	Nipa1	0.679148	1.48519e-07	5.93062e-06
NM_019492	Rgs3	0.679084	6.57825e-05	0.000903711
NM_001164724	Il33	0.678999	0.000395183	0.00379966
NM_001252460	Cyfip2	0.678944	3.91088e-07	1.32009e-05
NM_009896	Socs1	0.678585	5.14342e-07	1.66218e-05
NM_021273	Ckb	0.678109	1.66773e-05	0.000302225
NM_175344	Ano6	0.676648	1.04701e-07	4.38549e-06
NM_007486	Arhgdib	0.675185	0.00015917	0.00184329
ENSMUST00000185176	Lzts1	0.674535	0.000181357	0.00204881
ENSMUST00000063318	Slc16a7	0.674006	7.96439e-05	0.00105596
ENSMUST00000184336	Nav2	0.673998	0.00979545	0.0444078
U16671	U16671	0.673345	2.02216e-07	7.59346e-06
NM_017480	Icos	0.673237	4.91989e-05	0.000718045
NM_028967	Batf2	0.672846	8.5571e-10	6.52195e-08
NM_010195	Lgr5	0.672722	0.00826319	0.0392725
NM_029007	Fam84a	0.672593	0.000420061	0.00398265
AK036907	AK036907	0.672562	0.000505776	0.00461825
NM_009848	Entpd1	0.672323	0.000201366	0.00223033
NM_001018063	Cxx1b	0.672187	4.10279e-11	4.39972e-09
NM_025807	Slc16a9	0.671148	1.21436e-06	3.43261e-05
NM_019482	Panx1	0.670999	3.40584e-09	2.24698e-07
NM_001170851	Klra2	0.670933	0.000292079	0.00299598
AY077459	Dio3os	0.668867	0.00164934	0.0116013
NM_001145972	Adgrg5	0.668457	4.48361e-06	0.000101407
NM_001177843	Frmd4a	0.667929	1.46782e-05	0.000272224
NM_033075	D17H6S56E-5	0.667891	9.51956e-05	0.00121946
NM_198108	Morn4	0.666764	8.39687e-05	0.00110471
NM_009807	Casp1	0.665412	4.60464e-06	0.000103652
NM_134131	Tnfaip8	0.66525	1.70132e-08	9.25005e-07
NM_172777	Gbp9	0.665195	5.12704e-06	0.000113049
NM_011706	Trpv2	0.664641	2.83657e-07	1.00737e-05
NM_029988	Pigh	0.664109	6.73231e-06	0.000142243
NM_010399	H2-T9	0.663755	8.26998e-09	4.90367e-07
XM_011244612	Adamts6	0.663341	7.32914e-06	0.000153525
NM_027218	Clec4b1	0.663165	0.000304712	0.00310318
NM_007954	Ces1c	0.662902	2.36115e-13	4.08406e-11
NM_010821	Mpeg1	0.662341	0.000352182	0.00346096
NM_080563	Rnf144a	0.662202	0.000246899	0.00261326
NM_001142701	Hmha1	0.662137	1.99976e-07	7.53477e-06
NM_022430	Ms4a8a	0.661985	1.51876e-07	6.01267e-06
AK081811	C130078N14	0.66195	9.99911e-07	2.92551e-05
NM_178076	Mcf2l	0.661186	5.80375e-05	0.000818878
NM_080553	Itpr3	0.66069	1.17764e-06	3.34581e-05
NM_019747	Zfp113	0.660423	2.17752e-07	8.08588e-06
NM_028666	Fam110a	0.660201	0.000188261	0.00210755
NM_172447	Cfap69	0.659878	5.97537e-05	0.000836026
NM_018883	Camkk1	0.6598	7.48314e-06	0.000156576
NM_029084	Slamf8	0.658366	0.00165999	0.0116615
ENSMUST00000137943	Lyn	0.658301	7.06412e-09	4.27988e-07
NM_001301284	Cyba	0.657807	0.000891119	0.00720122
NM_029077	Trim14	0.657675	2.01913e-05	0.00035235
NM_016720	Neu3	0.657143	0.000801216	0.0066072
NM_026785	Ube2c	0.65675	0.000675008	0.00581817
NM_001039485	Piezo2	0.656683	1.08399e-09	7.95314e-08
ENSMUST00000044231	Serpina10	0.656674	0.00109286	0.00839655
NM_183201	Slfn5	0.656521	1.98208e-06	5.17341e-05
NM_023537	Rab3b	0.656283	1.98334e-05	0.00034683
NM_009259	Spn	0.656063	1.13461e-05	0.00022189
NM_053152	Klra22	0.656034	1.19912e-05	0.000232194
NP065022	NP065022	0.655771	8.70335e-10	6.57339e-08
NM_008320	Irf8	0.65574	1.60783e-06	4.35667e-05
XM_011243246	Gm29571	0.655695	9.05386e-08	3.88799e-06
NM_178653	Sccpdh	0.655671	1.36656e-08	7.65436e-07
NM_011157	Srgn	0.654821	1.80001e-05	0.00032168
AK038868	Ccdc13	0.654734	2.11264e-09	1.47236e-07
NM_011747	Zfp13	0.654438	1.01795e-07	4.28529e-06
BE944806	BE944806	0.654191	0.00293599	0.0180269
NM_029612	Slamf9	0.653943	0.00571403	0.0298656
NM_025705	Dcbld1	0.653928	1.07124e-06	3.09354e-05
NM_001163144	Pcsk5	0.653533	1.20723e-08	6.90085e-07
NM_021792	Iigp1	0.652993	3.67385e-08	1.79304e-06
NM_027206	Tnfaip8l2	0.652764	2.0823e-06	5.36784e-05
NM_008613	Mns1	0.651511	0.000256541	0.00269396
ENSMUST00000188469	Als2	0.651481	6.40703e-05	0.000885656
NM_011121	Plk1	0.650831	1.04818e-06	3.03744e-05
NM_009180	St6galnac2	0.650541	7.8256e-07	2.36847e-05
NM_027363	Chp2	0.650251	9.30025e-06	0.000187482
NM_010101	S1pr3	0.649557	2.80818e-05	0.000459087
NM_001033236	Vcpkmt	0.649422	8.46926e-09	4.99522e-07
NM_001144855	Ppfia4	0.649419	1.9556e-06	5.11628e-05
ENSMUST00000150082	Tox	0.649348	0.0001698	0.00194257
NM_011905	Tlr2	0.649142	0.00357733	0.0208999
NM_011693	Vcam1	0.64913	0.00351271	0.0206017
NM_008013	Fgl2	0.649099	1.67029e-05	0.000302346
NM_008567	Mcm6	0.64844	8.72467e-07	2.61685e-05
NM_021297	Tlr4	0.647083	9.72479e-06	0.000195098
NM_133754	Fblim1	0.647069	8.31166e-05	0.00109412
NM_054077	Prelp	0.646685	0.000130988	0.00157691
NM_007654	Cd72	0.646507	2.45045e-05	0.000410326
NM_026010	Lipt2	0.646387	1.57798e-06	4.28645e-05
NM_011313	S100a6	0.646229	0.00472398	0.0258526
NM_021486	Bco1	0.645854	3.80991e-09	2.47444e-07
NM_001025313	Tapbp	0.645751	8.92518e-12	1.13721e-09
NM_001135727	Sh3kbp1	0.645536	0.00176305	0.0122032
NM_021524	Nampt	0.645522	4.89898e-07	1.59554e-05
NM_007934	Enpep	0.644636	2.60517e-05	0.00043311
TC1682680	TC1682680	0.644553	1.36111e-06	3.79599e-05
NM_019925	Gpr132	0.644265	2.02657e-06	5.26057e-05
NM_001033405	Treml2	0.644224	8.7988e-07	2.63672e-05
NM_016767	Batf	0.644161	0.00205995	0.01377
NM_001291440	Rad51c	0.643054	0.00642127	0.032682
NM_001168277	Jazf1	0.64298	0.000159885	0.00185071
NM_029510	Bcor	0.642762	0.000281621	0.00291106
NM_134116	Gpsm3	0.642475	1.99502e-06	5.2031e-05
NM_027864	Galnt14	0.642412	0.000602186	0.00531117
NM_016812	Banp	0.642183	0.0091039	0.0420353
AK048115	AK048115	0.641772	5.46885e-06	0.000119169
AA189744	AA189744	0.64157	0.00465671	0.0255851
ENSMUST00000110898	Rasgrp1	0.641338	2.21518e-07	8.18928e-06
XR_382078	Gpr137b	0.640278	0.000185854	0.00208509
NM_011780	Adam23	0.640071	2.97952e-05	0.000482139
ENSMUST00000078267	Hist3h2ba	0.639897	1.27425e-06	3.57765e-05
NM_030209	Crispld2	0.639684	0.0078774	0.0380061
NM_205820	Tlr13	0.638895	4.28476e-05	0.000645596
NM_029620	Pcolce2	0.638843	0.00318526	0.019173
NM_007843	Defb1	0.63867	0.0074293	0.0363653
NM_178655	Ank2	0.638539	9.14964e-07	2.72654e-05
NM_030101	Pgpep1l	0.638509	5.94686e-07	1.89251e-05
NM_001198766	Postn	0.638484	4.80666e-05	0.000704702
NM_009359	Tex9	0.638427	0.000210516	0.00230976
AK052641	Slc26a10	0.638069	0.000814134	0.00669302
NM_198654	Nsl1	0.637855	1.05647e-05	0.000208847
NM_001033548	Dnaaf3	0.637727	0.00301197	0.018402
NM_007743	Col1a2	0.63756	0.00607217	0.0313449
NM_178589	Tnfrsf21	0.637112	7.08482e-06	0.000148937
NM_028980	Ppp4r4	0.636031	1.0645e-05	0.000210273
NM_001168294	Serpina3f	0.635559	0.000366125	0.00357378
NM_011385	Ski	0.635007	2.79071e-06	6.80884e-05
NM_016861	Pdlim1	0.634585	6.47523e-07	2.02589e-05
NM_025972	Naaa	0.634356	8.63936e-09	5.08656e-07
NR_033332	Gm12216	0.633926	2.35443e-05	0.000398368
NM_001164427	Kcnk13	0.633731	0.000588409	0.00522139
NM_030720	Gpr84	0.633652	0.00100165	0.00785853
NM_144869	BC021614	0.633279	0.000501002	0.00458375
NM_001033217	Prickle1	0.632757	2.16462e-05	0.000372802
NM_173405	Amz1	0.632749	0.00030059	0.0030715
NM_008085	Gapdhs	0.632052	0.000700914	0.00599197
NM_030150	Dhx58	0.631702	1.67951e-06	4.507e-05
NM_148927	Plekha4	0.631662	0.000429899	0.00406438
NM_019696	Cpxm1	0.631442	0.000938486	0.00748613
NM_011244	Rarg	0.631144	5.65655e-05	0.000801837
NM_028709	Btbd11	0.630973	0.00184695	0.0126579
AK050130	AK050130	0.630946	2.64351e-07	9.52864e-06
NM_024184	Asf1b	0.630618	4.7883e-05	0.000703555
AK172137	Pitpnc1	0.630313	0.00469899	0.0257454
NM_138301	Trpm2	0.629342	0.00452182	0.0250294
NM_173749	Pamr1	0.628661	0.00235815	0.0152621
NM_023737	Ehhadh	0.628467	9.5007e-05	0.00121751
NM_212473	Fam53b	0.628295	0.000509691	0.0046451
NM_053083	Loxl4	0.628127	0.000845708	0.0068977
NM_133772	Ssbp4	0.626831	3.35137e-05	0.000530231
NM_001008427	Gm5595	0.626247	2.59058e-06	6.40603e-05
NM_016798	Pdlim3	0.626132	0.00871799	0.0408238
NM_030205	Coro7	0.626074	7.69191e-12	1.00304e-09
NM_053190	S1pr5	0.625464	0.00218786	0.0144286
NM_153133	Rdh9	0.625324	0.000666673	0.00575525
ENSMUST00000123019	Tmem140	0.624268	0.00216399	0.0142937
NM_207203	Prr36	0.623935	0.000397571	0.00381539
NM_026473	Tubb6	0.623859	0.00237457	0.0153417
NM_019417	Pdlim4	0.62341	0.00173712	0.0120537
NM_153143	Kctd11	0.623379	2.0244e-08	1.06398e-06
NM_001136073	Nfatc2	0.623255	6.13827e-05	0.000854164
NM_172611	Gramd4	0.622681	0.000727326	0.00616252
NM_001161355	Timd2	0.622599	6.68324e-07	2.07541e-05
ENSMUST00000161214	Tnik	0.621858	4.27681e-06	9.77895e-05
NM_007398	Ada	0.621805	0.000413326	0.0039328
XR_373448	Gm4208	0.621652	4.04619e-05	0.000616776
NM_007908	Eef2k	0.621535	2.01776e-05	0.000352296
NM_007620	Cbr1	0.620925	3.37167e-08	1.6675e-06
NM_032398	Plvap	0.620598	5.82398e-07	1.85694e-05
NM_178215	Hist2h3b	0.619962	1.14371e-06	3.26651e-05
NM_001033128	Bbs1	0.619529	2.31455e-06	5.84027e-05
NM_026555	Rcn3	0.619482	1.95114e-05	0.000342096
NM_016847	Avpr1a	0.619382	0.00263928	0.0165927
NM_011882	Rnasel	0.618735	4.26152e-08	2.03814e-06
NM_019401	Nmi	0.618562	5.89533e-10	4.65257e-08
NM_145692	Ppp1r42	0.618553	1.27478e-05	0.000243594
AK048763	Adrbk2	0.618106	0.000158504	0.00183727
NM_008535	Lyl1	0.617852	1.92625e-06	5.0673e-05
NM_013673	Sp100	0.617615	3.20979e-07	1.1185e-05
NM_019963	Stat2	0.617561	2.3348e-05	0.000395919
NM_007646	Cd38	0.617479	0.000690062	0.00592193
NM_013524	Fut7	0.616575	1.13955e-07	4.71981e-06
NM_138310	Apobr	0.616355	1.92432e-07	7.30826e-06
NM_026268	Dusp6	0.616226	0.0018164	0.0124947
AK141415	Camk1d	0.616093	0.0098443	0.0445845
NM_001100110	Srp54c	0.615939	1.074e-08	6.20303e-07
ENSMUST00000177098	Apobec3	0.615932	0.00011804	0.00145461
NM_001025597	Ikzf1	0.615801	1.84168e-05	0.000327374
NM_172723	Adap1	0.615732	0.000134105	0.00160575
NM_010931	Uhrf1	0.615381	0.000444717	0.00417068
NM_145494	Me2	0.614551	1.1141e-05	0.000218008
NM_007412	Gpr182	0.61451	0.000337038	0.00334361
ENSMUST00000108654	Cd68	0.614411	3.31217e-05	0.000524277
NM_053113	Rnase2a	0.613738	0.00434963	0.0242978
NM_147220	Abca9	0.613648	4.41714e-06	0.000100243
NM_010703	Lef1	0.613416	5.64522e-05	0.000800571
NM_145933	St6gal1	0.613331	4.14375e-06	9.51382e-05
NM_010397	H2-T22	0.613209	1.36257e-10	1.26704e-08
NM_008021	Foxm1	0.612829	5.25544e-05	0.000757196
NM_027209	Ms4a6b	0.612715	1.18075e-07	4.86447e-06
NM_153788	Acap1	0.612608	5.56902e-08	2.58209e-06
AK036290	AU015680	0.610229	0.000222961	0.00241581
NM_175401	Fbxw17	0.610144	4.24376e-07	1.41528e-05
NM_001037905	Dab2	0.60992	2.84856e-05	0.000464324
NM_001164118	Serpinb6a	0.609324	4.29107e-05	0.000646136
ENSMUST00000071093	Rims3	0.609285	0.00813181	0.0388514
NM_001085507	Zbtb34	0.609019	0.00283081	0.0175442
NM_173181	Zc2hc1a	0.609016	1.21731e-05	0.000234762
NM_139200	Cytip	0.608807	3.70099e-05	0.000575722
NM_008606	Mmp11	0.608727	0.000103704	0.00130497
ENSMUST00000144788	Rab3il1	0.608506	1.16118e-05	0.000226423
NM_026619	Gsto2	0.607156	0.00235217	0.0152294
XM_006525848	Fam13b	0.606298	3.81144e-07	1.29044e-05
NM_010629	Kifap3	0.605329	4.90253e-08	2.30509e-06
NM_028238	Rab38	0.605325	0.00581823	0.0303071
NM_001285831	Far1	0.605179	2.0035e-07	7.54034e-06
NM_001164081	Timeless	0.604429	7.62845e-08	3.36407e-06
ENSMUST00000133888	Ifi44	0.603958	1.70249e-09	1.20924e-07
NM_148942	Serpinb6c	0.603867	2.6891e-05	0.00044309
AK044300	AW011738	0.603799	3.42618e-06	8.11755e-05
NM_013482	Btk	0.603627	2.32792e-05	0.0003954
AK079014	AK079014	0.60324	0.00611193	0.0315111
NM_011150	Lgals3bp	0.603175	6.32509e-08	2.88851e-06
NM_001302630	Osbp2	0.60314	2.0882e-05	0.000361944
NM_144878	Fmo4	0.603083	9.4988e-05	0.00121751
AK033655	Sesn3	0.602996	2.20985e-05	0.000379483
NM_206536	AB124611	0.602091	9.37716e-07	2.77762e-05
NM_013698	Txk	0.601804	6.58858e-05	0.000904758
NM_029075	Stx11	0.601671	0.000210376	0.00230943
NM_181277	Col14a1	0.601626	0.000447228	0.00418906
NM_008855	Prkcb	0.600413	0.0057006	0.0298104
NM_175013	Pgm5	0.599348	0.00273577	0.0170707
AK138196	Abca8b	0.599313	0.00146675	0.0105697
NM_019564	Htra1	0.598963	0.00312697	0.0189108
NM_001009573	Unc13d	0.59838	1.96504e-07	7.42121e-06
NM_024188	Oxct1	0.598126	0.000163902	0.0018913
ENSMUST00000151280	Hacd4	0.597979	7.91083e-05	0.00105122
NM_177583	Aph1b	0.597489	0.000353192	0.0034679
NM_001030289	Mmp27	0.597357	0.00099965	0.00785208
NM_198127	Abi2	0.597291	4.88596e-05	0.000714132
NM_080435	Adcy4	0.597163	2.19087e-07	8.11739e-06
NM_001202500	Armcx4	0.59704	9.94412e-05	0.00126185
NM_153557	BC029214	0.597028	0.00214218	0.0141805
NM_001110208	Akt2	0.596839	0.00943198	0.0431503
AK039020	Fcnaos	0.596135	1.32129e-05	0.000250332
AK039947	3110068a07rik	0.596039	0.000730061	0.00617628
NM_007987	Fas	0.595886	5.64738e-06	0.000122499
ENSMUST00000051209	Peg3	0.595831	0.0010725	0.00827821
NM_011175	Lgmn	0.595821	0.000138209	0.00164603
NM_027866	Colec11	0.595801	2.92391e-05	0.00047452
NM_177776	Smtnl2	0.595729	0.000126167	0.00153605
NM_011519	Sdc1	0.595664	7.9965e-07	2.41636e-05
NM_146254	Wdr78	0.595177	7.67615e-06	0.000159759
NM_001173460	Sirpb1b	0.594823	0.00542622	0.0287028
XR_388996	Gm38448	0.594534	2.47948e-05	0.000413862
NM_207212	Wtip	0.594497	1.49363e-08	8.2827e-07
NM_001037755	Baiap2	0.594028	9.1951e-05	0.00118609
NM_181073	Plekhh1	0.593986	0.000155174	0.0018062
AK143978	Frmd4b	0.593772	0.00103158	0.00804423
XR_868833	Gm30896	0.593594	6.4533e-06	0.000137217
NM_018816	Apom	0.593094	6.5856e-07	2.05464e-05
AK054031	AK054031	0.593022	0.000163621	0.00188871
NM_145375	Tm6sf1	0.592823	1.25382e-05	0.000240541
NM_016972	Slc7a8	0.592487	1.10649e-05	0.000217026
NM_175643	Adamts2	0.591952	0.00203467	0.0136502
NM_181728	Art3	0.591844	1.5305e-06	4.18251e-05
NM_011530	Tap2	0.591698	2.35866e-10	2.07208e-08
AK053749	Wwp2	0.591233	5.02866e-05	0.000729979
NM_148933	Slco4a1	0.591204	0.000554772	0.00496647
NM_001286037	Ncf1	0.59108	0.00102248	0.00799007
NM_010362	Gsto1	0.590677	4.23558e-09	2.70875e-07
NM_133838	Ehd4	0.590582	8.07421e-08	3.54659e-06
AK029259	AK029259	0.590338	2.59786e-05	0.00043211
NM_023409	Npc2	0.590135	8.00667e-07	2.41636e-05
NM_021451	Pmaip1	0.589259	0.000808557	0.00665321
NM_001013817	Sp140	0.588727	6.0765e-08	2.79026e-06
NM_001205363	Clec9a	0.588367	2.94713e-05	0.000477592
NM_176912	C5ar2	0.588069	3.8973e-07	1.31817e-05
NM_145539	Tm4sf4	0.587735	2.21895e-07	8.19416e-06
NM_024470	Klra23	0.587727	0.000378119	0.00367047
NM_008534	Ly9	0.587721	8.84584e-06	0.000179514
NM_001081983	Tmsb15b1	0.587648	4.64502e-07	1.52623e-05
BQ944386	BQ944386	0.587578	0.00855811	0.0402275
NM_001014976	Espl1	0.587195	8.27724e-05	0.00109131
BC030186	Phf11d	0.586991	0.000534399	0.00482418
NM_009399	Tnfrsf11a	0.586855	2.39122e-05	0.000402553
NM_008880	Plscr2	0.586692	2.01049e-06	5.2312e-05
NM_001081416	Fndc1	0.586566	0.00699532	0.0348233
NM_020252	Nrxn1	0.586519	7.54801e-07	2.30325e-05
NM_010415	Hbegf	0.586368	9.15114e-05	0.0011827
NM_025638	Gdpd1	0.586333	9.08348e-05	0.00117747
NM_007650	Cd5	0.586286	1.3944e-06	3.87973e-05
AK046777	AK046777	0.586195	1.67905e-05	0.000303146
NM_019736	Acot9	0.586126	1.78319e-08	9.60132e-07
NM_133661	Slc6a12	0.586046	6.2996e-07	1.98022e-05
NM_007936	Epha4	0.585968	1.33176e-05	0.00025146
NM_013632	Pnp	0.585958	1.13897e-07	4.71981e-06
NM_001198911	Arhgef2	0.585547	3.93109e-05	0.000602532
NM_009899	Clca3a1	0.58493	4.19248e-05	0.000634153
NM_172484	Nckap5	0.584826	0.000207663	0.0022849
NM_172796	Slfn9	0.584791	2.20735e-06	5.62933e-05
NM_001198971	BC049352	0.584611	1.38546e-05	0.000260204
XM_006511302	Pias1	0.584005	2.41217e-06	6.03639e-05
NM_177158	Rinl	0.583772	1.07233e-06	3.094e-05
NM_207231	Arl5c	0.583678	0.00413801	0.0233896
NM_001033415	Shisa3	0.583581	0.000135903	0.00162436
NM_177016	Slc17a4	0.583514	4.24891e-06	9.72183e-05
NM_145456	Zswim6	0.583227	2.37401e-06	5.96775e-05
NM_016780	Itgb3	0.583216	0.00682638	0.0341913
BC051646	BC051646	0.583189	2.91611e-07	1.03014e-05
NM_016702	Agxt	0.582982	9.48944e-08	4.04064e-06
ENSMUST00000157036	Dock2	0.582424	0.000233832	0.00250113
ENSMUST00000175710	Asap1	0.582378	0.000290041	0.00297921
XM_011247076	Cd226	0.582374	8.55855e-06	0.000175282
NM_001286994	Gpr160	0.582346	0.000133153	0.00159779
NM_001145960	Slc37a2	0.582245	5.16116e-06	0.000113726
NM_177111	Ccdc66	0.582113	7.48947e-05	0.00100612
NM_178378	Iqcg	0.582027	0.000126093	0.00153571
NM_146981	Olfr1260	0.581462	0.00110867	0.00849509
NM_001001186	Zfp456	0.581314	2.79999e-09	1.89215e-07
XM_011246509	Ermard	0.581233	1.56493e-05	0.000286415
NM_029758	Fam49a	0.581198	0.000126781	0.00154127
NM_001081127	Adamts14	0.580758	0.00124368	0.00926737
NM_011171	Procr	0.58021	0.00041038	0.0039142
NM_001302140	Myof	0.580163	0.000540386	0.00486359
NM_028175	Lrrc8e	0.580102	5.28232e-05	0.000760086
NM_172486	Zfp677	0.579821	2.08507e-08	1.091e-06
NM_026278	Lrp2bp	0.579733	5.82678e-05	0.000820394
NM_029023	Scpep1	0.579575	5.63036e-06	0.00012221
NM_054098	Steap4	0.57942	0.00467056	0.0256317
NM_026979	C1qtnf2	0.579052	3.52721e-06	8.31559e-05
NM_010149	Epor	0.578791	2.64314e-05	0.000437461
NM_009829	Ccnd2	0.578458	4.11192e-06	9.4733e-05
NM_008437	Napsa	0.577417	4.91643e-06	0.000109417
AK013706	Kantr	0.577286	1.38586e-05	0.000260204
NM_133200	P2ry14	0.577188	2.9661e-06	7.15961e-05
NM_008764	Tnfrsf11b	0.577119	4.32426e-07	1.43658e-05
NM_177628	Fam167a	0.576822	5.76525e-05	0.000814479
NM_008732	Slc11a2	0.576277	0.000503207	0.00459751
NM_175092	Rhof	0.576254	1.71013e-07	6.63058e-06
NM_009926	Col11a2	0.576197	0.00800207	0.0384143
NM_001243792	Esrrg	0.576062	0.00456746	0.0252276
NM_007719	Ccr7	0.575705	0.00524837	0.0280017
NM_010871	Naip6	0.575395	3.02279e-05	0.000488195
XR_865063	Gm5593	0.575295	1.7688e-05	0.00031661
NM_022319	Clstn2	0.575076	0.000406417	0.00388751
NM_011446	Sox7	0.574738	0.00240187	0.0154761
NM_173413	Rab8b	0.574574	1.88936e-05	0.000333541
NM_009546	Trim25	0.574488	2.46225e-05	0.000411804
NM_009609	Actg1	0.574335	0.00266035	0.0166617
NM_013808	Csrp3	0.573883	0.00231104	0.0150301
NM_008608	Mmp14	0.573824	0.000179654	0.0020337
NM_001005370	Spin2c	0.573639	6.95518e-06	0.000146304
NM_139295	Mcfd2	0.573381	1.65049e-07	6.43672e-06
NM_007502	Atp1b3	0.57334	5.19692e-05	0.00075006
NM_013820	Hk2	0.572897	0.000170338	0.00194614
NM_001146100	Hk1	0.572856	3.49102e-05	0.00054817
NM_008566	Mcm5	0.572819	1.10002e-05	0.000215884
AK139043	AK139043	0.572702	0.00500857	0.0270115
NM_001034097	Tnfsfm13	0.572554	1.01774e-07	4.28529e-06
NM_019932	Pf4	0.571836	0.000146661	0.00172394
NM_020033	Ankrd2	0.571728	0.00531741	0.0282796
NM_008788	Pcolce	0.571602	0.000152247	0.00177732
NM_181412	Zbed4	0.570861	0.000436935	0.00411691
NM_153081	Slc16a11	0.570482	0.00111794	0.00854985
NM_008796	Pctp	0.570261	0.000136351	0.00162681
NM_020271	Pdxp	0.570143	0.000113242	0.00140377
NM_133762	Ncapg2	0.569946	8.01279e-07	2.41636e-05
NM_130863	Adrbk1	0.569686	3.12691e-06	7.50436e-05
NM_026316	Aldh3b1	0.569461	0.000702096	0.005999
NM_153820	Arhgap15	0.569376	5.02936e-05	0.000729979
NM_145067	Gucy2c	0.569104	0.00232735	0.0151126
NM_016765	Ddah2	0.569049	0.000254091	0.00267581
NM_146115	Tor4a	0.568944	3.40393e-06	8.08203e-05
NM_173428	Sspo	0.56847	2.24368e-06	5.70455e-05
NM_019506	Gdf2	0.568371	6.29505e-05	0.000873431
NM_146001	Hip1	0.568085	7.15834e-05	0.000967085
NM_028758	Gga2	0.567366	1.01908e-06	2.97378e-05
NM_009652	Akt1	0.567044	3.59747e-08	1.7635e-06
NM_201362	Ccdc68	0.566966	7.25363e-05	0.000977191
XR_382000	Gm30948	0.566527	0.0014133	0.0102566
NM_080559	Sh3bgrl3	0.565839	0.000330726	0.00329571
NM_145586	Tmem159	0.565573	4.29649e-06	9.80828e-05
NM_016758	Rgs14	0.564626	2.51166e-06	6.24788e-05
AK086184	B2m	0.564101	9.57953e-06	0.000192573
NM_009913	Ccr9	0.563841	6.74536e-08	3.03478e-06
NM_028440	Abracl	0.563517	1.066e-06	3.08375e-05
NM_001037801	Cd6	0.563121	2.37236e-05	0.000400184
NM_172142	Nfkbid	0.562937	1.91915e-06	5.05467e-05
NM_029269	Spp2	0.562797	5.07928e-07	1.64463e-05
NM_029682	Stambpl1	0.562775	1.4499e-07	5.81055e-06
NM_027430	Mpc2	0.562761	3.30064e-10	2.75463e-08
NM_021360	Neurl1a	0.5617	2.0314e-06	5.26509e-05
NM_001190327	Tmsb10	0.561601	5.70922e-05	0.00080793
NM_009667	Ampd3	0.561515	6.09226e-06	0.000130706
NM_010404	Hap1	0.561231	2.46418e-06	6.15272e-05
NM_175362	Card11	0.561195	3.19126e-06	7.64232e-05
NM_008939	Prss12	0.560944	0.00656095	0.0332006
BC050025	Zfp934	0.560934	4.51119e-07	1.48863e-05
NM_030722	Pum1	0.560521	5.81805e-08	2.68265e-06
NM_007819	Cyp3a13	0.560358	0.00058909	0.00522465
NM_133794	Qars	0.560265	0.00849129	0.0400374
NM_001164663	Soga1	0.560139	2.35417e-05	0.000398368
NM_008761	Fxyd5	0.559859	1.83625e-08	9.82363e-07
NM_009593	Abcg1	0.559841	0.000109534	0.00136776
NM_172397	Limd2	0.559529	0.000934321	0.00746361
NM_001101467	Cyp2a22	0.559388	0.00683135	0.0342111
NM_001163510	Kcnn4	0.559338	0.000289755	0.00297719
NM_001024385	Crls1	0.559318	8.59401e-08	3.71624e-06
NM_177366	Gpr157	0.559165	5.30409e-06	0.00011607
NM_134094	Ncald	0.559147	9.6402e-06	0.000193517
A_55_P1972448	A_55_P1972448	0.559012	0.000141167	0.00167469
NM_016933	Ptprcap	0.558881	1.26116e-05	0.000241406
NM_007969	Wfdc18	0.558591	9.37411e-05	0.00120499
NM_001111023	Runx1	0.558462	0.000239994	0.00255069
ENSMUST00000053686	Uck2	0.557923	7.0535e-07	2.17823e-05
ENSMUST00000153025	Ablim2	0.557524	0.000567441	0.00506494
NM_001290421	Flna	0.557132	0.000683045	0.00587532
NM_144818	Ncaph	0.557124	0.0033114	0.0197225
NM_011297	Rps24	0.556927	0.000142132	0.00168374
NM_008120	Gja4	0.556418	0.00361539	0.021078
ENSMUST00000139982	Gp49a	0.556386	0.000274799	0.00285457
NM_007930	Enc1	0.555942	0.000127955	0.00155215
NM_019388	Cd86	0.55592	7.70405e-05	0.00102874
NM_001162998	Smim6	0.555696	0.000179119	0.00202971
ENSMUST00000123037	Zeb2	0.555602	4.35344e-07	1.44464e-05
XM_006539082	Tmem200b	0.55556	1.21458e-05	0.000234499
NM_019804	B4galt4	0.555185	2.39682e-06	6.00698e-05
NM_145562	Parm1	0.555025	0.000469239	0.00435586
NM_207277	Msantd1	0.554966	9.73028e-05	0.00124074
NM_008480	Lama1	0.55478	3.25357e-05	0.000516472
XR_873332	Gm34084	0.554655	0.000124994	0.00152398
NM_019636	Tbc1d1	0.554515	3.63639e-06	8.52483e-05
NM_009178	St3gal4	0.554434	1.51881e-05	0.000279507
XR_387492	Gm9530	0.554299	0.000185653	0.00208465
NR_026688	Abhd11os	0.553566	3.18491e-05	0.000507503
AK037525	AK037525	0.55351	0.0025405	0.0161357
NM_001243100	Gm11837	0.553268	5.97334e-07	1.89732e-05
NM_001003953	Kdm2b	0.55304	9.96253e-07	2.91736e-05
NM_001042421	Kntc1	0.553039	1.5554e-05	0.000284827
NM_025806	Plbd1	0.552654	1.43287e-05	0.000267077
NM_145437	Cd300ld	0.552531	0.00297527	0.0182178
XR_865328	Gm32566	0.552132	1.49926e-05	0.000276992
AK089914	Gm8025	0.551816	0.000480244	0.00443485
NM_015734	Col5a1	0.551571	0.000987529	0.00777883
NM_134066	Akr1c18	0.551105	0.000195023	0.00216871
NM_011131	Pold1	0.551059	1.49824e-07	5.95427e-06
NM_010028	Ddx3x	0.551025	1.27895e-05	0.000244111
NM_172261	Ppp1r9b	0.551011	5.32365e-07	1.71504e-05
NM_008542	Smad6	0.550825	0.00531476	0.0282758
NM_009642	Agtrap	0.550304	2.71878e-07	9.75927e-06
NM_145741	Gdf10	0.550116	0.00722514	0.0356589
NM_001045514	Akna	0.550011	5.61513e-06	0.000121958
NM_001110310	Snx12	0.549962	1.53103e-06	4.18251e-05
NM_001220497	Gm16404	0.549758	7.22441e-05	0.000974435
NM_174995	Mgst2	0.549546	7.24551e-05	0.000976491
NM_001037745	Zfp791	0.54945	0.00428112	0.0239936
AK076759	AK076759	0.549055	0.00388403	0.0222555
NM_001008233	Plekhn1	0.548866	4.32947e-06	9.85271e-05
NM_018746	Itih4	0.548866	0.00559105	0.0293838
NM_011134	Pon1	0.548561	6.88884e-08	3.07858e-06
NM_008230	Hdc	0.547983	0.00347363	0.0204443
NM_001252200	Map4k4	0.547979	0.00032692	0.00326949
NM_009825	Serpinh1	0.547709	0.0099854	0.045095
AK030337	Smim24	0.547707	1.23975e-06	3.49548e-05
NM_172543	Fam117a	0.547593	0.00050062	0.00458245
NM_011932	Dapp1	0.547425	5.84704e-05	0.000821515
NM_028984	Mgme1	0.547347	0.000215532	0.00235211
NM_025866	Cdca7	0.547198	9.23897e-05	0.00118991
NM_008721	Npdc1	0.547184	4.557e-06	0.000102719
NM_011256	Pitpnm2	0.547106	2.30481e-06	5.82449e-05
NM_001281880	Sema4d	0.546671	0.000101962	0.0012864
NM_007437	Aldh3a2	0.546569	8.88769e-05	0.00115554
NM_133653	Mat1a	0.546469	4.42533e-06	0.000100361
AK042678	Prr16	0.546373	0.00138572	0.0100915
NM_026741	Zfp579	0.546159	5.91795e-06	0.000127622
NM_023755	Tfcp2l1	0.546022	0.000102877	0.00129744
NM_010833	Msn	0.545818	0.00165309	0.0116228
NM_019542	Nagk	0.545802	2.99723e-06	7.22951e-05
NM_001164567	Vill	0.54565	0.00366539	0.0212766
NM_029617	Casc5	0.54561	0.000212131	0.00232107
ENSMUST00000114942	Proser2	0.545544	0.000107369	0.00134546
AK021307	Klf12	0.545527	0.00107601	0.00829569
NM_025681	Lix1	0.54518	4.38016e-05	0.000655709
NM_010872	Naip2	0.544765	1.8974e-06	5.00718e-05
NM_026271	Fibin	0.544488	9.12016e-05	0.00117961
NM_011373	St6galnac4	0.544475	2.12075e-06	5.44593e-05
NM_008728	Npr3	0.544161	0.000969384	0.00768121
NM_027450	Glipr2	0.544088	4.46122e-05	0.000665754
NM_130448	Pcdh18	0.544079	0.00646114	0.0328149
NM_172693	Galnt12	0.54399	0.000112264	0.00139268
NM_130454	Recql5	0.543982	0.0035249	0.0206423
NM_007609	Casp4	0.543541	0.000648464	0.00563741
NM_139117	Ybx3	0.542765	9.02008e-07	2.69095e-05
NM_001039678	Urad	0.542191	7.64653e-05	0.00102228
NM_007403	Adam8	0.541716	9.66771e-05	0.00123418
NM_029857	Tmco4	0.541661	3.43489e-07	1.1797e-05
CF532098	AI429363	0.541598	2.05853e-06	5.31476e-05
NM_001081423	Ttll5	0.541195	6.96303e-08	3.09929e-06
NM_016866	Stk39	0.540865	0.00020815	0.002288
NM_025961	Gatm	0.540773	0.000105201	0.00132176
NM_019634	Tspan7	0.540729	2.0575e-06	5.31476e-05
NM_008964	Ptger2	0.540575	1.61151e-05	0.000293973
NM_029173	Nxnl2	0.540537	2.20622e-07	8.16522e-06
NR_045766	Gm10509	0.540288	1.2443e-05	0.000239553
NM_146041	Gmds	0.540056	0.000933051	0.00745882
ENSMUST00000144647	Dohh	0.540024	2.87015e-06	6.94305e-05
NM_001081392	Mdn1	0.53974	6.59923e-05	0.000905848
NM_001190852	Pdlim5	0.539602	1.40541e-06	3.90322e-05
NM_001284332	Shisa5	0.539145	4.03455e-05	0.00061545
NM_001164034	Ntf3	0.53889	0.000410507	0.0039143
NM_001038587	Adar	0.538252	1.115e-07	4.63538e-06
NM_011604	Tlr6	0.538159	0.00777665	0.0376298
NM_178214	Hist2h2be	0.538061	7.84152e-05	0.00104342
NM_031863	Cenpq	0.538059	0.000479746	0.00443271
NM_133685	Rab31	0.537702	0.00128791	0.00953919
ENSMUST00000015620	Prrt1	0.537644	3.63006e-08	1.77427e-06
NM_008968	Ptgis	0.537627	0.000144343	0.00170435
NR_003523	H2afy3	0.537573	2.89212e-07	1.02275e-05
NM_009738	Bche	0.537557	4.61789e-05	0.000683935
NM_016927	Pkd2l2	0.537162	1.67126e-06	4.49571e-05
NM_008280	Lipc	0.537017	1.19195e-05	0.000231342
NM_008067	Gabra3	0.536867	0.00282821	0.0175341
NM_010172	F7	0.536109	3.28556e-07	1.14014e-05
AK136568	Gm10134	0.535947	0.000127046	0.00154337
NM_010573	Irx1	0.535922	0.00396765	0.0226375
NM_028711	Slc25a27	0.535857	0.00497959	0.0268943
NM_001077705	Ptpn6	0.535476	1.89484e-05	0.000334332
AK054361	AK054361	0.535387	0.000121553	0.00149239
NM_182782	Klhl25	0.535265	0.011199	0.0492952
NM_172893	Parp12	0.53523	3.086e-05	0.00049505
ENSMUST00000145649	Nrip1	0.534543	0.000337199	0.00334361
NM_001177658	Mrpl15	0.534531	1.46243e-07	5.84673e-06
AK136939	Palmd	0.53446	0.00779371	0.0377014
NM_028035	Snx10	0.534195	0.00265717	0.0166541
NM_134102	Pla1a	0.534109	4.03484e-05	0.00061545
NM_133218	Zfp704	0.534039	1.50991e-05	0.000278329
NM_144526	Fam64a	0.533523	0.000684002	0.00588203
NM_018865	Wisp1	0.532617	0.00454188	0.0251029
NM_001177841	Otub2	0.532465	5.07489e-05	0.000735275
NM_009483	Kdm6a	0.532278	9.90761e-06	0.000198051
NM_007535	Bcl2a1c	0.532079	0.000152092	0.00177695
NM_026421	Enoph1	0.531788	2.50098e-07	9.12461e-06
NM_153138	Wipf1	0.531768	0.000246861	0.00261326
NM_009980	Ctbp2	0.531164	5.32526e-05	0.000764616
NM_010187	Fcgr2b	0.530972	0.00111104	0.00850876
NM_010278	Gfi1	0.530821	6.95873e-07	2.15495e-05
NM_174868	Fam73a	0.530451	7.4911e-06	0.000156591
ENSMUST00000154546	Aars	0.530296	0.00106964	0.00825993
NM_178607	Rnf24	0.530064	0.00049774	0.00456359
NM_001163576	Parp10	0.529792	0.0066106	0.0333681
NM_194268	Onecut2	0.529757	0.000228162	0.00245327
NM_024245	Kif23	0.529555	0.00348081	0.0204649
NM_028071	Cotl1	0.528961	6.57882e-06	0.000139353
NM_146101	Habp2	0.528914	1.66157e-06	4.47324e-05
NM_008175	Grn	0.528713	1.3188e-05	0.000250145
NM_026714	Ccdc163	0.528578	4.21597e-09	2.70138e-07
NM_010045	Ackr1	0.528537	1.35462e-05	0.0002552
NM_146010	Tspan8	0.528474	0.0103344	0.0462807
NM_133764	Atp6v0e2	0.528348	0.00172546	0.0119977
NM_181401	Tmem64	0.527974	0.00264276	0.016602
NM_001100445	Gm2030	0.527923	8.11095e-05	0.00107277
AK029335	Lpp	0.52783	0.00037576	0.00365182
NM_009037	Rcn1	0.527298	6.36339e-06	0.000135737
AK013187	AK013187	0.527058	0.000487131	0.00448109
AK080297	AU020206	0.526902	0.000183424	0.00206866
NM_173762	Cenpe	0.526832	0.00130018	0.00960032
NM_023142	Arpc1b	0.526829	4.4817e-06	0.000101407
NM_199018	Stard8	0.526707	3.67822e-05	0.000573517
NM_028759	Dcaf6	0.526668	3.83059e-05	0.000590654
NM_197991	Emc10	0.526637	3.47306e-08	1.71005e-06
AK156275	AK156275	0.526471	0.00627057	0.0320764
NM_025683	Rpe	0.526441	0.00764154	0.0371375
NM_145853	Tpcn1	0.526172	3.93898e-06	9.10631e-05
NM_007945	Eps8	0.526157	0.00270602	0.016904
NM_016717	Scly	0.52609	2.11498e-05	0.000365448
NM_001271757	Wnt5b	0.526021	0.00828193	0.039328
NM_001081032	Gm8909	0.52597	1.85978e-05	0.00032975
BC005429	Matn2	0.525659	0.00253454	0.0161133
NM_011752	Zpr1	0.52563	0.000211758	0.00231994
NM_007428	Agt	0.52553	1.90382e-07	7.25697e-06
AK167137	Zc3hav1	0.525046	8.16903e-06	0.000168546
NM_001285498	Tead2	0.524708	6.84949e-06	0.000144172
NM_010824	Mpo	0.524697	0.00394597	0.0225408
NM_008490	Lcat	0.524686	3.88226e-08	1.87556e-06
NM_010768	Matk	0.524634	6.99857e-05	0.000952391
NM_001164466	Dpys	0.524332	8.52097e-08	3.70385e-06
NM_029653	Dapk1	0.524118	0.00228805	0.014933
NM_183033	Zfp516	0.52327	0.000129043	0.0015614
NM_001081656	Neurl1b	0.522257	5.29784e-05	0.000761661
NM_175314	Adamts9	0.522037	0.00062992	0.00550628
NM_019438	Ncapg	0.521876	0.000141678	0.00168016
NM_177324	Sbf2	0.521561	0.00347596	0.0204544
AK034561	Fzd8	0.521537	0.00944889	0.0432099
NM_011020	Hspa4l	0.521406	0.000228182	0.00245327
NM_026936	Oxa1l	0.521212	2.34626e-07	8.61664e-06
NM_019821	Gltp	0.521088	3.94814e-05	0.000604591
NM_174857	Mamdc2	0.520995	0.000619542	0.00543267
NM_021896	Gucy1a3	0.520679	0.00266075	0.0166617
NM_007512	Atpif1	0.520674	8.35224e-07	2.51192e-05
NM_019949	Ube2l6	0.520596	5.32755e-07	1.71504e-05
NM_181402	Parp11	0.520289	6.76784e-06	0.000142633
NM_007419	Adrb1	0.520216	0.00676625	0.0340024
NM_178184	Hist1h2an	0.519887	1.23746e-07	5.07494e-06
NM_026162	Plxdc2	0.519877	0.00542433	0.0286974
NM_001252472	Cd84	0.519867	8.53197e-06	0.000174863
NM_021719	Cldn15	0.519762	0.00116831	0.00882587
NM_001042489	Hvcn1	0.519618	0.000647166	0.0056276
NM_172449	Bzrap1	0.519588	3.39434e-05	0.000536268
NM_030612	Nfkbiz	0.519344	0.00667143	0.0336322
AK013497	Capn10	0.519315	2.56525e-06	6.36223e-05
NM_178732	Zfp324	0.519087	0.00114772	0.00870386
ENSMUST00000138557	Trim5	0.519004	2.30945e-05	0.000392909
NM_017479	Kat6b	0.518761	0.000412591	0.00392743
NM_175408	Tmem139	0.518161	0.00114466	0.00868852
AK171865	Fam208b	0.517732	3.89612e-06	9.0197e-05
NM_001001880	Mpzl1	0.517634	0.00210122	0.0139676
NM_025295	Btd	0.517279	2.13091e-06	5.46781e-05
NM_001253883	Pkm	0.517253	1.60084e-06	4.34477e-05
NM_026514	Cdc42ep3	0.517212	0.0035203	0.0206255
NM_007525	Bard1	0.517082	4.87867e-05	0.000713692
NM_009198	Slc17a1	0.517034	6.2545e-07	1.9679e-05
NM_001079844	Gpc6	0.516858	0.00819931	0.0390736
NM_001276296	Ednrb	0.516772	2.68764e-05	0.00044307
NM_173422	Colec10	0.516678	0.00109886	0.00843484
ENSMUST00000120997	Rnd1	0.516586	0.000138953	0.00165253
ENSMUST00000093902	Rnf213	0.516321	2.84645e-05	0.000464206
NM_011019	Osmr	0.516189	0.00185147	0.0126837
NM_023059	Sigirr	0.515915	4.8807e-08	2.29806e-06
ENSMUST00000149135	Arhgap4	0.515908	0.000835643	0.0068323
NM_181816	Ccdc67	0.515171	2.06698e-05	0.000358638
NM_001243052	Bcat2	0.514957	1.64444e-05	0.000298837
AK083840	AK083840	0.514891	5.75705e-07	1.83912e-05
NM_011653	Tuba1a	0.514796	0.0102263	0.0459343
NM_001110323	Klra7	0.514757	3.12009e-05	0.000499559
NM_023844	Jam2	0.514383	0.000378425	0.00367237
NM_009196	Slc16a1	0.514214	0.000960081	0.00762923
NM_182809	Ntrk3	0.51398	0.000110192	0.00137413
NM_178207	Hist1h3i	0.513794	6.88821e-07	2.13707e-05
NM_011979	Vnn3	0.513692	2.69288e-05	0.000443276
AK081890	Tmem164	0.513657	6.979e-05	0.000950551
NM_153459	Dusp7	0.513513	0.000184692	0.00207805
NM_030066	Armcx1	0.513368	9.62332e-06	0.000193294
NM_173402	Rgs12	0.513019	1.13507e-06	3.24696e-05
NM_138304	Calml4	0.512963	3.19098e-05	0.000508228
NM_019449	Unc93b1	0.512897	8.50769e-06	0.000174669
NM_175503	Aard	0.512822	0.000203932	0.00224979
NM_175026	Pyhin1	0.51281	4.2892e-06	9.80057e-05
AK078510	AK078510	0.512639	4.8485e-07	1.58373e-05
NM_173011	Idh2	0.512344	9.79695e-05	0.00124781
NM_134189	Galnt10	0.512207	5.09304e-06	0.000112522
NM_016753	Lxn	0.512065	0.00018848	0.0021093
NM_001190491	Dmpk	0.512057	1.18124e-06	3.35317e-05
NM_178785	Rasal3	0.512008	8.59456e-06	0.000175696
NM_033478	Ly6g6d	0.511612	0.000130289	0.00157019
NM_001039472	Kif21b	0.511363	0.000952468	0.00757595
AK079715	AK079715	0.510962	0.000603707	0.00531799
NM_001114597	Ehbp1l1	0.510685	1.52411e-05	0.000280173
NM_010180	Fbln1	0.510609	0.00194167	0.0131558
NM_001301705	Adamtsl4	0.510422	0.000210181	0.00230805
NM_008892	Pola1	0.510114	0.000268219	0.00279724
NM_146015	Efemp1	0.509588	0.00380596	0.0219198
NM_001267625	Dpf3	0.509479	0.00750781	0.036641
NM_001034895	Zfr2	0.509427	0.0010547	0.00816724
NM_178892	Tiparp	0.509366	0.00102342	0.00799363
NM_022018	Fam129a	0.508939	5.68079e-06	0.000123144
NR_045032	Gdap10	0.508851	0.00256588	0.0162393
NM_008800	Pde1b	0.508836	5.17873e-05	0.000747758
NM_144882	Spats2l	0.508798	0.000911502	0.00733044
NM_028986	Gzf1	0.508551	1.88919e-07	7.24074e-06
NM_011896	Spry1	0.508462	0.00234935	0.0152192
NM_033321	P2rx5	0.507999	1.50046e-05	0.000277046
NM_011803	Klf6	0.507981	2.92947e-05	0.000474961
NM_007548	Prdm1	0.507822	0.00659113	0.0333129
NM_001170669	Pde8b	0.507742	7.52709e-05	0.00101036
AK086179	AK086179	0.507624	0.00108435	0.00834267
NM_001289462	Mme	0.507523	0.0015837	0.0112343
NM_001033207	Nlrc5	0.507393	0.00173962	0.0120685
NM_024225	Snx5	0.507118	2.37591e-05	0.000400418
NM_001038887	P2rx7	0.506763	3.86595e-05	0.000594733
NM_146178	Ccdc106	0.506756	0.000768716	0.0064075
NM_173182	Fndc3b	0.506575	0.00210412	0.0139785
NM_146198	Slc5a11	0.506288	7.27077e-05	0.000979105
NM_177034	Apba1	0.506266	0.000151358	0.00177167
NM_172274	Cc2d2a	0.506253	2.3669e-05	0.000399667
NM_016921	Tcirg1	0.505975	7.19161e-05	0.000970795
NM_001005748	Phactr1	0.505815	0.000725829	0.0061514
AY360472	Nlrp9c	0.505692	4.61863e-06	0.000103827
NM_026837	Tmem53	0.505551	8.03941e-05	0.001065
ENSMUST00000130700	Selo	0.50533	0.000305063	0.00310485
NM_013750	Phlda3	0.504159	0.00171587	0.0119509
NM_021328	Bin3	0.504019	8.16201e-08	3.57107e-06
NM_001110796	Pclo	0.503982	8.2246e-05	0.00108565
NM_008550	Man2b2	0.503571	6.04015e-08	2.77739e-06
NM_172768	Gramd1b	0.503503	3.82165e-05	0.000590366
NM_026609	Leprotl1	0.503409	0.00130082	0.00960102
AK170980	Ap2a2	0.501882	2.88097e-05	0.000468463
NM_080575	Acss1	0.501879	0.000189864	0.00212028
NM_001077514	Slc1a2	0.501774	0.000162789	0.00188172
NM_007797	Ctla2b	0.501569	0.00286864	0.0177209
NM_010718	Limk2	0.501136	1.51181e-05	0.000278525
NM_183426	Sbno2	0.500934	5.02901e-05	0.000729979
NM_011858	Tenm4	0.500466	0.00288453	0.0177993
NM_027901	Gtf3c2	0.500177	0.00379617	0.0218684
NM_001033431	Nlrp12	0.499954	0.00618446	0.0317869
NM_008048	Igfbp7	0.499799	0.000447734	0.00419145
EU234045	EU234045	0.499773	0.000136159	0.00162568
AK148491	AK148491	0.498933	0.00111847	0.00855058
ENSMUST00000182055	Akr1b10	0.49882	2.50818e-05	0.000418026
NM_207237	Man1c1	0.498339	2.57149e-05	0.000427937
NM_033541	Oas1c	0.498249	0.000185267	0.00208158
NM_028222	Cdkn3	0.498192	0.000385647	0.00372945
NM_009471	Umps	0.497901	3.79197e-06	8.82143e-05
NM_023403	Mesdc2	0.497856	1.10295e-06	3.16696e-05
NM_022017	Trpv4	0.497713	1.49934e-05	0.000276992
ENSMUST00000030698	Stx12	0.497078	8.87883e-08	3.81961e-06
NM_023124	H2-Q8	0.496971	3.6928e-08	1.7978e-06
NM_019922	Crtap	0.496918	3.68968e-06	8.63762e-05
NM_001037722	Adam15	0.496726	5.28216e-05	0.000760086
ENSMUST00000140461	Meis2	0.496572	0.000316253	0.00319246
NM_001037737	Arnt	0.496549	1.50507e-05	0.00027759
NM_020332	Ank	0.496448	2.09149e-05	0.000362326
NM_026947	Eci3	0.496204	0.00250466	0.0159811
NM_173386	Mb21d1	0.496033	1.54003e-06	4.20368e-05
NM_024223	Crip2	0.495601	0.000749782	0.00629484
NM_021355	Fmod	0.49554	0.000421942	0.00399594
NM_011852	Oas1g	0.495012	1.08705e-06	3.12566e-05
NM_153513	BC028528	0.494688	2.15175e-05	0.000371032
NM_008349	Il10rb	0.494661	3.50144e-06	8.26067e-05
NM_013654	Ccl7	0.494541	0.00104058	0.00809168
NM_138751	Tmem47	0.494179	0.000404316	0.00387156
NM_173047	Cbr3	0.494052	0.000212737	0.00232617
NM_010148	Epn2	0.493627	0.00015404	0.00179425
NM_010151	Nr2f1	0.493619	0.000107489	0.00134595
NM_183029	Igf2bp2	0.493549	0.000950987	0.00756597
NM_028266	Col16a1	0.493495	0.00238645	0.0153916
ENSMUST00000044392	Ccbl2	0.493469	0.00299478	0.0183171
NM_001302260	Pmp22	0.493361	0.000448017	0.00419292
NM_028915	Lrrcc1	0.493084	0.000131097	0.00157765
AK035253	Dicer1	0.492777	1.1045e-06	3.16765e-05
NM_011692	Vbp1	0.492655	1.63192e-06	4.41121e-05
NM_175140	Chst8	0.492167	0.000216847	0.00236337
NM_008304	Sdc2	0.492077	5.6434e-09	3.48877e-07
NM_007798	Ctsb	0.491897	3.46903e-08	1.71005e-06
NM_175493	Gpr68	0.491803	0.000201635	0.00223182
NM_016740	S100a11	0.491749	0.00445996	0.0247361
ENSMUST00000160743	Efcc1	0.491714	5.25319e-05	0.000757196
NM_172685	Slc25a24	0.491484	0.000743777	0.00625244
NM_007868	Dmd	0.49129	0.00242305	0.0155825
NM_013470	Anxa3	0.491087	0.000244683	0.00259309
AK154109	Tnfaip8l3	0.491015	0.000534858	0.00482702
NM_001289683	Prrg1	0.491012	4.21575e-05	0.000637095
NM_013589	Ltbp2	0.490813	0.00682388	0.0341901
NM_028015	Cers5	0.490545	9.78481e-06	0.000195949
ENSMUST00000132088	Sema6d	0.490301	1.42285e-05	0.000265507
NM_008860	Prkcz	0.489899	0.000107778	0.00134906
NM_033314	Slco2a1	0.489813	1.806e-05	0.000322406
NM_001014995	Fam189b	0.489731	1.1939e-05	0.000231452
NM_028261	Tmem173	0.489498	3.82436e-05	0.00059037
NM_146057	Dap	0.489355	6.69107e-05	0.000915818
NM_001033306	Shb	0.489199	0.00349935	0.0205414
NM_009867	Cdh4	0.489131	0.00041958	0.00397922
ENSMUST00000144664	Ocrl	0.488989	2.25759e-05	0.000385696
NM_172463	Sned1	0.488876	4.24339e-06	9.71584e-05
NM_027280	Nkd1	0.488853	0.00127498	0.00946234
NM_201373	Trim56	0.488838	1.83156e-09	1.29266e-07
NM_025277	Gng10	0.488797	2.0392e-06	5.2812e-05
NM_001134384	Iqsec1	0.488392	1.54856e-06	4.2235e-05
NM_011888	Ccl19	0.488164	0.00782788	0.0378393
NM_177595	Mkx	0.487918	0.00336541	0.0199623
NM_012012	Exo1	0.487434	4.93292e-06	0.000109711
NM_009027	Rasgrf2	0.487157	0.00175607	0.012165
NM_173764	Tapt1	0.487011	0.000979111	0.00773626
ENSMUST00000154863	Heg1	0.48646	0.000414191	0.00393818
ENSMUST00000117551	Rasa3	0.486397	1.03111e-05	0.00020489
ENSMUST00000134555	Mllt3	0.486253	5.77823e-07	1.84412e-05
NM_175647	Dmrta1	0.486105	0.00666882	0.0336292
NM_026347	Iah1	0.486012	6.83321e-08	3.06604e-06
ENSMUST00000012281	Bmp5	0.485888	0.000476641	0.00441012
NM_013926	Cbx8	0.485706	0.00624043	0.0319761
NM_010281	Ggh	0.485649	0.000140603	0.00167037
NM_001081023	Cacna1s	0.485419	8.23492e-05	0.00108659
NM_207229	Plac9a	0.484868	0.00312267	0.0188951
NM_011764	Zfp90	0.484647	0.000330107	0.00329161
DV062564	DV062564	0.484422	2.4524e-06	6.13247e-05
NM_001128082	Tspan32	0.48435	0.00075132	0.00630074
NM_153131	Unc5a	0.484175	0.000110668	0.001378
NM_009214	Sms	0.484157	0.000940338	0.00749554
NM_008750	Nxn	0.48411	0.000138637	0.00164937
NM_177782	Prex1	0.483906	0.00919467	0.042314
NM_178051	Mterf4	0.483837	1.17763e-05	0.000228962
NM_178774	Prr18	0.483827	0.000254285	0.00267701
NM_001253809	Racgap1	0.483264	1.61273e-05	0.000294036
NM_021890	Fads3	0.483206	0.000145863	0.00171638
NM_175561	Pcnxl2	0.483097	0.000260518	0.0027268
XR_397755	Gm30938	0.482921	0.0054837	0.0289427
NM_144517	Tbc1d19	0.482829	4.09856e-05	0.000622485
NM_178793	Ccbe1	0.48276	1.08877e-05	0.000214179
NM_021476	Cysltr1	0.482606	0.000190573	0.0021263
NR_046069	Gm2848	0.482095	0.000512928	0.00466696
NM_001001447	Zscan22	0.481873	0.000164667	0.00189686
NM_008494	Lfng	0.481641	0.000331803	0.0033025
NM_028457	Exo5	0.48164	0.000831035	0.00679984
NM_024217	Cmtm3	0.481522	0.000188609	0.00210976
NM_017461	2001-09-01	0.481515	1.69704e-06	4.54308e-05
NP883496	NP883496	0.48139	6.96119e-10	5.40431e-08
NM_024289	Osbpl5	0.481163	0.00870068	0.0407676
NM_177900	Hapln4	0.48081	0.000789409	0.00653916
NM_001113204	Ncam1	0.480804	0.000481265	0.00443937
AK028718	Notumos	0.48058	0.00748787	0.036561
NM_021528	Chst12	0.480549	0.000164743	0.00189707
NM_008979	Ptpn22	0.480506	0.000630231	0.00550628
NM_013819	H2-M3	0.480364	2.12726e-05	0.00036719
NM_172951	Sntg2	0.480079	0.00709806	0.0351878
NM_172919	Zfp846	0.479962	8.8879e-05	0.00115554
NM_013690	Tek	0.479517	0.00895608	0.0415944
NM_027078	Ikbip	0.479461	1.02786e-05	0.000204488
NM_029979	Trim35	0.479376	0.00202417	0.0135961
NM_001040696	Nlrp1b	0.479235	2.47131e-05	0.000412704
NM_146208	Neil3	0.479178	5.85739e-05	0.000822622
NM_011459	Serpinb8	0.479116	1.87855e-05	0.000332335
NM_178922	Hic2	0.478816	0.00043596	0.00411004
NM_009950	Cradd	0.478804	2.80281e-05	0.000458658
NM_010449	Hoxa1	0.478637	2.22302e-05	0.000380766
ENSMUST00000188395	Rgl1	0.478303	3.13529e-05	0.000501675
NM_001253797	Smim22	0.478209	0.0106054	0.0472491
NM_146539	Olfr373	0.478143	0.000204346	0.00225296
NM_013889	Zfp292	0.478053	3.72063e-05	0.000577993
NM_178672	Scfd2	0.477904	0.00112755	0.00860564
NM_001047604	Ttc21b	0.477684	5.48481e-05	0.000784996
NM_009351	Tep1	0.477558	1.1354e-05	0.000221915
NM_021529	Ppp2r3c	0.47747	4.29299e-05	0.000646136
BF119133	BF119133	0.477413	0.00415538	0.0234521
NM_181390	Mustn1	0.477022	0.000850906	0.00693063
NM_021715	Chst7	0.476987	0.00117744	0.00887881
AK013364	Pot1b	0.476438	2.54595e-05	0.000423897
NM_173781	Rab6b	0.476392	0.00130044	0.00960032
NM_007523	Bak1	0.476348	0.00130142	0.00960332
NM_001037841	Cklf	0.476321	4.40954e-05	0.000659515
NM_001038643	Slco3a1	0.476298	8.89086e-05	0.00115554
NM_017469	Gucy1b3	0.476056	0.00033631	0.0033394
NM_172958	Mtmr12	0.476035	7.08317e-05	0.00096054
NM_007864	Dlg4	0.475995	0.00030321	0.00309449
NM_007768	Crp	0.475854	0.00162265	0.0114498
NM_025863	Trim59	0.475825	0.000456629	0.00426038
XR_867784	Gm5858	0.475749	1.32278e-05	0.000250472
XR_374356	Gm32232	0.475718	0.000578569	0.00515326
NM_177073	Relt	0.475673	0.00205512	0.0137487
NM_026312	Pbdc1	0.475535	4.86693e-06	0.000108532
NM_025844	Chordc1	0.475267	0.00211327	0.0140309
NM_175154	Galk2	0.474984	6.89065e-05	0.000940436
NM_010070	Dok1	0.474836	3.34979e-06	7.97048e-05
NM_025331	Gng11	0.474763	0.000113013	0.00140145
NM_026582	Wls	0.474662	0.00312916	0.0189139
NM_152808	Slc44a2	0.474658	1.61341e-07	6.33653e-06
NM_008369	Il3ra	0.474376	6.83243e-06	0.000143903
NM_134154	Slc25a45	0.474087	0.00352521	0.0206423
NM_033524	Spred1	0.473863	0.00681934	0.0341817
NM_001039000	Kif5a	0.473422	4.86252e-07	1.58521e-05
NM_138741	Sdpr	0.4734	0.00498446	0.0269119
NM_013738	Plek2	0.473323	5.75053e-05	0.000812743
AK078562	D4Ertd681e	0.473047	0.0100183	0.0451855
NM_145934	Stap2	0.472995	0.000536092	0.00483294
NM_175696	Pianp	0.472918	0.0006866	0.00589981
NM_009868	Cdh5	0.472768	0.00238489	0.0153845
AK049585	Nid1	0.472708	9.18611e-07	2.73156e-05
NM_016865	Htatip2	0.472704	9.72404e-07	2.86259e-05
NM_177322	Agtr1a	0.472361	7.18083e-05	0.000969732
NM_178870	Hs3st3a1	0.472111	2.62127e-05	0.00043492
NM_009052	Bex1	0.471943	0.0102908	0.0461498
NM_023824	Paqr4	0.471504	1.95215e-06	5.11126e-05
NM_025378	Ifitm3	0.471449	1.27097e-05	0.000243145
NM_001102650	Nt5c3b	0.471163	0.000953033	0.00757683
NM_007833	Dcn	0.471148	0.000783637	0.00650103
M57734	Glb1	0.470963	0.00134868	0.00987349
ENSMUST00000192566	Rcsd1	0.470794	0.000390912	0.00377162
NM_001271510	Lsp1	0.470699	7.84217e-05	0.00104342
AK033981	AK033981	0.470691	4.77011e-05	0.000701802
NM_145533	Smox	0.470381	2.10992e-06	5.42228e-05
NM_175451	Ckap4	0.4703	0.00453817	0.0250948
NM_145146	Afm	0.47018	8.56608e-08	3.71378e-06
NM_001043335	Eml1	0.469605	0.00374225	0.0216287
NM_008376	Gimap1	0.469583	2.64047e-05	0.000437236
NM_022816	Acot10	0.469445	1.90353e-06	5.0194e-05
NM_026998	Snx6	0.469427	0.00115991	0.00877462
NM_001039562	Ankrd37	0.469358	0.000707801	0.0060353
NM_001081116	Arhgef17	0.469052	0.00160401	0.0113422
ENSMUST00000171444	Arid3b	0.469032	5.86261e-06	0.000126674
NM_001013769	Rsl1	0.468968	2.65955e-08	1.36172e-06
NM_011226	Rab19	0.468875	0.000123027	0.0015044
NM_020583	Isg20	0.46875	4.2436e-05	0.000640724
NM_008538	Marcks	0.468435	2.69592e-05	0.000443559
NR_038097	Gm11696	0.468432	3.43881e-05	0.000542011
NM_031373	Ogfr	0.468431	1.33273e-08	7.51527e-07
NM_010498	Ids	0.468412	1.3522e-06	3.77428e-05
NM_207680	Bcl2l11	0.467974	0.00335797	0.0199287
NM_011204	Ptpn13	0.467797	0.00275574	0.0171729
NM_010737	Klrb1a	0.46777	2.6844e-05	0.000442972
NM_028608	Glipr1	0.467675	0.000527069	0.00477092
NM_017464	Nedd9	0.467593	0.00426386	0.0239228
NM_016966	Phgdh	0.467571	0.000125412	0.00152797
NM_001081178	Adgrf5	0.467098	0.00500246	0.0269872
AK156187	AK156187	0.466298	0.000635723	0.00554687
NM_028994	Pck2	0.465993	0.00377563	0.0217764
NM_001024142	Fbxo10	0.465791	0.000402433	0.00385604
NM_201410	Ugt1a6b	0.465567	2.16543e-08	1.13128e-06
NM_133721	Itga9	0.465141	1.22505e-06	3.45988e-05
NM_011075	Abcb1b	0.465103	9.9904e-05	0.00126617
NM_023132	Renbp	0.464996	2.65764e-05	0.000439208
NM_010392	H2-Q2	0.464927	3.76336e-08	1.82605e-06
NM_033134	Inpp5e	0.464647	1.07159e-05	0.000211298
NR_015597	Zfp862-ps	0.464523	0.000161825	0.00187121
AK089613	Cd180	0.46441	0.00503524	0.0271203
NM_207255	Zfp532	0.464374	0.000625412	0.00547407
NM_029100	Sepn1	0.464319	1.29594e-05	0.000246509
NM_172573	Engase	0.464178	5.29434e-05	0.000761486
NM_008561	Mc3r	0.464026	0.00332205	0.0197683
NM_013668	Kdm5c	0.463918	6.40592e-10	5.02154e-08
NM_145950	Osgin2	0.463817	2.41826e-05	0.00040608
NM_001077638	Prmt2	0.463755	0.000276172	0.00286585
NM_133826	Atp6v1h	0.463439	0.00898217	0.0416808
NM_021443	Ccl8	0.46328	0.00712556	0.0352671
NM_015814	Dkk3	0.463198	0.000222726	0.00241405
NM_146236	Tceal1	0.463011	5.82033e-05	0.000820177
NM_027053	Lrrc51	0.462972	8.6177e-06	0.000175846
NM_145226	Oas3	0.462865	0.000866077	0.00703803
NM_001199967	Gm11127	0.462855	6.84293e-09	4.16097e-07
NM_181397	Rftn1	0.462075	0.000977747	0.00773279
NM_001297596	Inpp4b	0.461985	0.000341677	0.00337661
NM_027185	Def6	0.461727	0.00379444	0.0218623
NM_001040400	Tet2	0.461651	6.07884e-07	1.92716e-05
NM_013835	Trove2	0.461591	3.02248e-06	7.27991e-05
NM_010509	Ifnar2	0.461578	0.00188738	0.0128795
NM_001282443	Mroh6	0.461489	0.000914987	0.00734887
AK079313	AK079313	0.461204	6.88975e-05	0.000940436
ENSMUST00000154893	Lrrk1	0.460806	0.000524555	0.00475332
NM_007450	Slc25a4	0.460752	0.00178929	0.0123515
NM_033623	Dcun1d1	0.46038	1.08318e-05	0.000213458
NM_010165	Eya2	0.460303	7.76296e-05	0.00103495
NM_148922	Mdm1	0.460181	4.67027e-06	0.000104799
AK148448	Ccdc159	0.459851	0.000180266	0.00203925
ENSMUST00000127557	Zfp945	0.459809	2.37615e-05	0.000400418
NM_013534	P3h3	0.459666	0.000783906	0.00650165
NM_177357	Kalrn	0.459606	0.000164434	0.00189613
NM_024203	Fam120b	0.459356	6.15905e-05	0.000856446
NM_008708	Nmt2	0.459123	3.82331e-06	8.86961e-05
M73818	M73818	0.458821	0.00066364	0.00573796
NM_001081434	Osbpl7	0.458589	0.00195641	0.0132423
NM_007513	Slc7a1	0.458348	0.00215426	0.0142351
NM_019676	Plcd1	0.457905	0.000761958	0.00636537
NM_009013	Rad51ap1	0.457623	0.000962981	0.00764318
NM_031163	Col2a1	0.457586	0.00920194	0.0423416
NM_019588	Plce1	0.457396	2.09865e-05	0.000363378
NM_021507	Sqrdl	0.457353	3.9858e-05	0.000609798
NM_133997	Apof	0.457336	7.2336e-06	0.000151683
NM_028109	Tpx2	0.457244	4.77529e-05	0.000701953
NM_024290	Tnfrsf23	0.457194	3.11572e-05	0.000499337
NM_178729	Fbxl5	0.456943	3.2133e-05	0.000511538
NM_023277	Jam3	0.456883	9.60793e-05	0.00122827
NM_001014996	Cenpj	0.456882	4.49379e-05	0.000669416
NM_028019	Rnf135	0.456855	0.000517072	0.00469906
NM_007985	Fancc	0.456812	6.22436e-07	1.96026e-05
ENSMUST00000069009	Maf	0.456652	0.000900603	0.00725328
NM_019447	Hgfac	0.456104	6.55875e-07	2.0501e-05
ENSMUST00000188666	Neurl3	0.456057	0.00111207	0.0085128
NM_009877	Cdkn2a	0.45592	0.00729742	0.0359094
NM_029573	Idh3a	0.455869	0.00575464	0.0300449
NM_011578	Tgfbr3	0.455844	0.00133929	0.00983038
NM_001242949	Gm14477	0.455752	3.4181e-05	0.00053951
NM_025362	Dnajc30	0.455478	4.48424e-05	0.000668292
AK082550	AK082550	0.455406	0.000978676	0.00773464
NM_026470	Spata6	0.455035	0.00298864	0.0182929
NM_001301367	Hsdl2	0.454939	0.00640232	0.0326104
NM_008697	Nin	0.454743	0.000138586	0.00164935
NM_019563	Cited4	0.45463	0.000545018	0.00489095
NM_175521	Nyap1	0.454528	0.00717708	0.0354628
NM_198305	Klhl17	0.454335	2.17163e-05	0.000373495
NM_026940	Ydjc	0.45425	0.000170409	0.00194621
NM_133719	Metrn	0.453961	0.00036512	0.00356566
NM_173784	Ubtd2	0.453796	0.00068252	0.00587231
NM_020577	As3mt	0.453655	2.85431e-06	6.91477e-05
NM_177683	Vgll4	0.453235	0.000397134	0.00381292
NM_011711	Fmnl3	0.453216	9.28468e-06	0.000187281
NM_010380	H2-D1	0.45317	1.70358e-05	0.000306085
NM_025613	Eid1	0.453008	2.61983e-05	0.000434897
XM_006516187	Ccdc88c	0.452919	0.00446338	0.0247469
NM_172477	Dennd2a	0.452914	0.00300516	0.0183739
NM_145401	Prkag2	0.452812	0.00684813	0.0342694
NM_153551	Dennd1c	0.452801	3.07463e-05	0.000493463
NM_198090	Hnrnpa3	0.452487	6.38019e-06	0.000136009
NM_053272	Dhcr24	0.452435	2.16647e-05	0.000372802
NM_026348	Itgb3bp	0.451948	0.000322792	0.00323707
NM_173396	Tgif2	0.45189	0.00114296	0.0086855
NM_009658	Akr1b3	0.451853	4.30433e-06	9.80828e-05
NM_181590	Shq1	0.451625	0.000227087	0.0024478
NM_010934	Npy1r	0.451549	0.000288398	0.00296507
AK134484	AK134484	0.451435	5.29011e-06	0.000115879
NM_009004	Kif20a	0.451242	0.000118092	0.00145471
NM_012010	Eif2s3x	0.451089	1.68799e-05	0.000304148
AK048798	Hif1a	0.450876	0.00720203	0.0355711
NM_001081268	Prss53	0.450811	0.00169013	0.0118142
NM_008984	Ptprm	0.450581	0.0106725	0.0474788
NM_009931	Col4a1	0.450557	0.00543358	0.0287327
NM_007993	Fbn1	0.45048	0.000595049	0.00526492
NM_023395	Wfdc1	0.450472	0.00197715	0.0133529
NM_177186	Slc35e2	0.450437	0.000202711	0.00223952
NM_011767	Zfr	0.450432	1.45985e-05	0.000271046
NM_001159620	Pigp	0.450292	5.12192e-05	0.000740836
NM_001199113	Slc29a1	0.450198	4.28554e-05	0.000645596
NM_001081009	Parp8	0.449963	7.79654e-05	0.00103859
NM_178598	Tagln2	0.449721	0.00697443	0.0347348
NM_001081328	Chsy3	0.449514	0.000549576	0.00492259
NM_178795	Ppip5k1	0.449409	3.23632e-05	0.000514467
NM_172779	Ddx26b	0.449347	2.81898e-05	0.000460401
NM_020272	Pik3cg	0.449214	0.000939834	0.00749331
ENSMUST00000187211	Faim	0.449115	0.00253401	0.0161129
NM_146248	Cchcr1	0.448892	0.00117524	0.00886619
NM_028051	Slc39a5	0.448589	1.76303e-05	0.000315747
NM_133705	Pycr2	0.448552	1.18157e-05	0.000229594
NM_001164565	Acnat1	0.448452	3.18798e-08	1.58134e-06
NM_001290464	Adamts13	0.448341	0.000210545	0.00230976
NM_010582	Itih2	0.448329	1.0872e-07	4.54241e-06
NM_001141981	Rbm43	0.448322	0.000271847	0.00282977
NM_001039167	Rbfox3	0.448266	3.1388e-05	0.000501808
AK156446	AK156446	0.448142	0.00112086	0.00856438
NM_032000	Trps1	0.448021	1.38112e-05	0.000259898
NM_013658	Sema4a	0.447852	0.000103036	0.00129847
NM_008505	Lmo2	0.447741	0.000129579	0.00156616
NM_153781	Pygb	0.447704	0.00224293	0.0146959
NM_018819	Mpc1	0.447542	2.17606e-08	1.13505e-06
NM_022995	Pmepa1	0.447519	0.00119341	0.00896884
NM_028402	Zfp493	0.447501	0.000184207	0.00207609
NM_172859	Dzank1	0.447424	0.000892138	0.00720422
AK165002	Ralgps2	0.447329	0.00189668	0.0129297
NM_172260	Cep68	0.447303	0.00101603	0.00794708
NM_175511	Fam78a	0.447083	0.000176413	0.00200108
NM_183285	Kctd2	0.447031	7.60141e-07	2.31531e-05
NM_001081196	Hnrnpul2	0.44683	7.54655e-06	0.000157553
NM_145588	Kif22	0.446719	0.00033784	0.00334761
ENSMUST00000146428	Nit1	0.446596	1.47662e-06	4.06716e-05
NM_138677	Edem1	0.446406	1.04551e-05	0.000207257
NM_031165	Hspa8	0.446157	0.0103904	0.0464837
XR_869740	Fam196a	0.445851	3.17863e-05	0.000506745
NM_028117	Chst14	0.445691	0.000100655	0.00127327
U19271	Ly75	0.445609	0.0018446	0.012648
NM_008428	Kcnj8	0.445581	0.000798346	0.00659545
NM_001199265	Epb4.1l2	0.445405	0.00396956	0.0226446
NM_008443	Kif3a	0.445329	3.63118e-05	0.000567243
NM_028319	Zfp518a	0.44529	0.00183314	0.0125917
NM_023893	Sapcd1	0.445232	4.55241e-05	0.000675436
NM_018817	Smarcal1	0.445129	3.29535e-06	7.88027e-05
NM_008409	Itm2a	0.445112	0.000808012	0.00665121
XM_006539917	Gltscr1	0.44508	0.000323127	0.00323932
NM_010689	Lat	0.445078	0.000158345	0.00183607
NM_025534	Ccdc82	0.445068	1.45784e-05	0.000270825
NM_001161767	Galnt6	0.444911	0.0112269	0.0493792
NM_172409	Fmnl2	0.444845	7.956e-05	0.00105562
NM_172689	Ddx58	0.444694	3.55057e-07	1.21071e-05
NM_010593	Jup	0.444643	6.51706e-06	0.000138308
NM_001282992	Pcnt	0.444635	2.89001e-05	0.00046957
NM_008940	Klk8	0.444625	0.0066148	0.033382
NM_001081363	Cenpf	0.44449	0.000641089	0.00558493
ENSMUST00000136858	Rps9	0.444469	0.00106905	0.00825732
NM_013717	B9d1	0.444451	0.00229431	0.0149589
NM_030139	Zfp449	0.444368	0.00017993	0.00203613
NM_001034862	Erich1	0.444214	7.73797e-05	0.00103244
NM_001040087	Sytl2	0.444197	0.00675088	0.0339507
NM_011992	Rcn2	0.444188	2.06172e-05	0.000358093
XR_386888	Gm4055	0.444146	0.00796486	0.0382797
NM_177876	Vps37b	0.444144	0.00285123	0.0176364
NM_027366	Ly6g6e	0.4441	0.00255651	0.0162127
NM_001285531	Tle1	0.444095	2.89059e-05	0.00046957
NM_177632	Fam43a	0.443975	0.00121331	0.00909997
NM_198161	Bhlhb9	0.443857	0.00287229	0.0177402
X16670	X16670	0.443856	4.13521e-06	9.50703e-05
NM_001033142	Rnf166	0.443601	2.26443e-06	5.74418e-05
NM_173048	Gga3	0.443464	9.97479e-05	0.00126515
NM_026178	Mmd	0.443404	0.00555893	0.0292703
NM_010716	Lig3	0.442898	2.30215e-07	8.47329e-06
NM_016677	Hpcal1	0.442849	1.40354e-05	0.00026309
NM_172457	Mob3a	0.442779	0.00126144	0.00938293
NM_001291071	Pfkp	0.442519	0.000314348	0.00317611
NM_001082485	Zfp266	0.4425	0.00102288	0.0079913
NM_144809	Prdm9	0.442404	0.000127024	0.00154337
NM_134006	Rdh5	0.4422	1.03248e-05	0.000204918
NM_001081199	Mamdc4	0.442182	6.32737e-06	0.000135216
L28118	Nfkb1	0.442118	7.14021e-06	0.000149913
NM_028862	Rnf145	0.442039	0.00175028	0.0121349
NM_177578	Skint3	0.442018	4.82956e-05	0.000707438
NM_007899	Ecm1	0.442014	0.00078314	0.00650077
ENSMUST00000182281	Ccnd3	0.441982	0.000501174	0.00458375
NR_076393	Gm6756	0.441819	0.000849891	0.00692504
NM_001033380	Itpripl2	0.441694	0.00155995	0.0110965
NM_025674	Tcf19	0.441527	0.000871377	0.00707594
NM_030018	Tmem50b	0.441477	0.00205678	0.0137571
NM_028444	Prkcdbp	0.441331	0.00825835	0.0392696
AK041973	AK041973	0.441269	0.00012237	0.00149802
BX515989	BX515989	0.441242	0.000195143	0.00216931
ENSMUST00000029355	Ppm1l	0.441232	1.04814e-05	0.000207651
NM_021309	Sh2d2a	0.440887	1.3941e-05	0.000261604
NM_027629	Pgm2l1	0.440732	0.00212063	0.0140741
ENSMUST00000143837	Hivep3	0.440718	2.69423e-06	6.59878e-05
NM_029465	Clec4g	0.440598	0.000341255	0.00337444
NM_010903	Nfe2l3	0.440523	0.00158777	0.0112582
ENSMUST00000137261	Abr	0.440403	2.46475e-05	0.000411815
AK082409	AK082409	0.440306	0.00014251	0.00168692
NM_173739	Galnt18	0.440249	0.00790446	0.0380717
NM_029320	Pibf1	0.440189	1.36669e-05	0.000257328
BC058644	Zmym5	0.439834	0.00689555	0.0344638
NM_001199283	Slc43a2	0.439819	0.000421895	0.00399594
NM_011061	Padi4	0.439442	0.000424227	0.00401541
NM_001039087	Rapgef1	0.439432	5.10285e-06	0.000112664
NM_153119	Plekho2	0.439428	1.83803e-05	0.000326899
NM_011010	Omp	0.439397	0.0104479	0.0466847
NM_001085501	Ppp1r3d	0.439367	0.000718427	0.0061071
ENSMUST00000060989	Sorl1	0.438908	0.00100165	0.00785853
NM_146238	Gemin8	0.438897	6.67931e-05	0.000914959
NM_025700	Pgm1	0.438744	0.000535849	0.00483294
NM_001164676	Zfp229	0.438567	1.86364e-06	4.92977e-05
NM_023638	Porcn	0.438465	0.000875852	0.00710709
NM_009074	Mst1r	0.438395	0.00376839	0.0217527
NM_024442	Cyp4f16	0.43839	1.64873e-05	0.000299291
NM_010459	Hoxb4	0.438339	0.00115994	0.00877462
NM_010001	Cyp2c37	0.438172	0.000277583	0.00287514
NM_001204129	C1qtnf1	0.43813	0.00215216	0.014224
AW048141	AW048141	0.438129	0.00940526	0.0430635
NM_011890	Sgcb	0.437679	1.33585e-05	0.00025209
ENSMUST00000128107	Fam46c	0.43757	0.00427115	0.0239497
NM_024237	Fbln7	0.437558	0.0112318	0.0493836
NM_023223	Cdc20	0.437552	0.000368324	0.00359106
NM_145429	Arrb2	0.437535	0.000133807	0.00160376
NM_001081441	Wdr86	0.437473	0.00184941	0.0126722
NM_001077694	Dysf	0.437414	0.000114945	0.00142066
NM_174850	Micall2	0.437079	0.00365603	0.0212297
NM_001123371	Pnp2	0.437003	6.74174e-06	0.000142263
NM_172674	Phf20	0.437002	0.00168702	0.0118017
NM_053117	Pard6g	0.436549	0.000118608	0.00145945
NM_207246	Rasgrp3	0.43652	0.00223225	0.0146605
NM_026303	Alkbh8	0.436496	5.41208e-07	1.7389e-05
NM_008915	Ppp3cc	0.436319	0.00048107	0.0044388
NM_001289645	Pxylp1	0.436002	0.00324779	0.0194547
NM_145364	Akr1d1	0.435877	0.00141907	0.0102895
NM_011897	Spry2	0.435835	0.000793709	0.00656664
NM_001243199	Gimap4	0.435673	2.48289e-06	6.19416e-05
AK162599	Gm10033	0.435271	0.00184213	0.0126378
NM_138673	Stab2	0.435209	0.000406397	0.00388751
NM_001013374	Lman2l	0.434696	4.50846e-05	0.000670667
NM_001134457	Nxpe3	0.4346	0.00566171	0.0296596
NM_001007578	Armcx6	0.434482	0.00145388	0.0104918
NM_008859	Prkcq	0.434197	0.00116536	0.00880762
NM_001099742	Scgb1c1	0.434137	0.000222244	0.00241117
NM_178711	Plscr4	0.434057	0.00363853	0.0211699
NM_153790	Scarf2	0.433815	0.00137599	0.0100351
NM_008536	Tm4sf1	0.433573	0.00909818	0.0420205
NM_053266	Gtf2ird2	0.433477	0.000450821	0.00421444
ENSMUST00000144397	Nhsl2	0.433348	6.04292e-05	0.000843004
NM_172624	Dpp9	0.433261	0.00515199	0.0275933
NM_001013371	Dtx3l	0.433143	5.08376e-06	0.000112391
NM_009230	Soat1	0.432854	0.00108763	0.00836214
NM_011576	Tfpi	0.432798	0.000928895	0.0074345
NM_007960	Etv1	0.432721	0.000783215	0.00650077
NM_153554	Aldh18a1	0.432671	0.000776776	0.00645695
AK045728	Coro2a	0.43254	0.000617879	0.00542378
NM_030098	Rnase6	0.432465	1.50166e-05	0.000277114
NM_008133	Glud1	0.432448	7.59913e-05	0.00101839
NM_009728	Atp10a	0.432118	0.00509278	0.0273595
NM_145458	Pxk	0.432	9.08595e-05	0.00117747
NM_001024139	Adamts15	0.431761	0.00143502	0.0103736
NM_010702	Lect2	0.431746	0.000173881	0.00197707
NM_178618	Fam83g	0.43154	0.00373865	0.0216154
NM_024242	Riok1	0.431442	0.000318487	0.00320629
NM_178650	Tbc1d10c	0.43142	0.000360933	0.00353033
NM_001039365	Mobp	0.431039	0.00705547	0.0350238
NM_008663	Myo7a	0.431035	1.7406e-05	0.000312065
NM_029609	Lhpp	0.430744	0.0076007	0.0369713
NM_029967	Adamtsl1	0.430558	0.00511253	0.0274322
NM_030700	Maged2	0.430386	4.26636e-05	0.000643579
NM_019418	Tnfsf14	0.430351	5.60859e-05	0.000797408
NM_025994	Efhd2	0.430165	0.00168618	0.0117983
NM_172921	Nxpe4	0.430026	0.00013848	0.00164867
NM_025360	Tmed3	0.429998	0.000920593	0.0073769
NM_010512	Igf1	0.429689	5.90052e-05	0.000826993
NM_001130419	Hpca	0.429651	0.00084894	0.00691899
NM_001162944	Gm10318	0.429566	0.000149805	0.0017578
NM_181395	Pxdn	0.429321	0.0104876	0.0468247
NM_020486	Bcam	0.4293	0.00283134	0.0175442
NM_178182	Hist1h2ai	0.428961	0.000104005	0.00130822
NM_029792	B3gat1	0.428948	0.000261364	0.00273343
AK053668	Smek1	0.428805	0.00850194	0.0400706
NM_007640	Cd1d2	0.428781	2.73731e-05	0.000449481
NM_016896	Map3k14	0.428401	0.000694947	0.00595315
BB312617	BB312617	0.428182	0.000763948	0.00637572
XR_386268	Gm35778	0.427926	0.00404407	0.022972
NM_172584	Itpk1	0.427904	0.000183502	0.00206884
NM_028093	Entpd8	0.427859	4.75515e-05	0.000700518
NM_009022	Aldh1a2	0.427828	0.000282384	0.00291581
XM_006519924	Gm4131	0.427815	0.00705183	0.0350158
NM_001033175	Cln6	0.427719	0.000332821	0.00331065
NM_173870	Mgat4a	0.427698	0.00315649	0.019051
NM_019510	Trpc3	0.427473	0.0106887	0.0475191
NM_010561	Ilf3	0.42697	3.83318e-05	0.00059078
NM_024444	Cyp4f18	0.426888	0.00053029	0.00479487
NM_146133	Golph3l	0.426728	0.00347963	0.0204649
NM_001037719	Btla	0.426687	0.000600835	0.00530206
NM_198093	Elmo1	0.426681	0.000669871	0.00577837
NM_001163852	Tbc1d24	0.42664	0.00468003	0.0256667
NM_007746	Map3k8	0.426598	0.00133828	0.00982964
NM_001029936	Specc1	0.426558	0.000391861	0.00377641
NM_198095	Bst2	0.426508	6.53066e-06	0.000138509
NM_181348	Prune2	0.426435	0.00760651	0.0369888
NM_011129	2004-09-01	0.426322	0.00192206	0.013049
NM_008564	Mcm2	0.42629	0.00227647	0.0148777
NM_013843	Zfp53	0.426288	0.000516456	0.0046965
NM_026817	Rabl2	0.426238	2.6856e-06	6.59216e-05
NM_008277	Hpd	0.426208	5.06014e-06	0.000112018
NM_018782	Calcrl	0.425592	0.00174615	0.0121113
NM_007992	Fbln2	0.425543	0.00339283	0.0200678
NM_001159930	Cenpl	0.425471	0.000470137	0.00436082
NM_146169	Paip2b	0.42543	0.00041881	0.0039753
NM_030246	Dcaf4	0.425327	0.00496821	0.0268459
AK049727	Fam172a	0.425218	0.000205548	0.00226388
NM_028454	Tm7sf2	0.425163	0.000130217	0.00156989
NM_001012765	Adcy5	0.425132	8.18048e-07	2.4647e-05
NM_011216	Ptpro	0.424553	0.00199542	0.0134572
NM_144929	Rtbdn	0.424062	0.00582581	0.0303264
NM_198617	Tspyl3	0.423873	6.7028e-05	0.000916672
NM_080561	Rnf216	0.423648	0.000902057	0.00726324
NM_001252210	Kcnj16	0.423608	0.00929376	0.0426524
BX524511	BX524511	0.423251	0.00721262	0.0356129
NM_026913	Mitd1	0.423121	0.000879386	0.00712423
NM_001040632	C1qtnf5	0.422809	0.00216282	0.0142888
NM_001285783	Pars2	0.422715	0.00460206	0.0253804
NM_175384	Cdca2	0.422545	7.6079e-05	0.00101916
NM_177889	Zfp82	0.422284	4.92133e-05	0.000718045
XM_006498813	Kif16b	0.42226	2.79858e-06	6.81436e-05
NM_010426	Foxf1	0.422168	0.00963507	0.0438455
NM_175449	Fam26f	0.422081	0.00375547	0.0216976
NM_016811	Dgka	0.421939	0.000253788	0.00267431
NM_019734	Asah1	0.421849	0.000247411	0.0026162
NM_021517	Pdzk1	0.421611	1.00502e-06	2.93787e-05
NM_001204276	Hdac7	0.421575	0.0022405	0.0146887
NM_007511	Atp7b	0.421482	0.000127127	0.00154379
NM_010170	F2rl2	0.42132	0.000714554	0.00608674
NM_001004140	Ckap2	0.42114	0.00327776	0.019585
NM_177378	Rnf150	0.42111	0.000420915	0.00398961
[truncated: 1,693 more rows]

## Sheet: AdditionalFile6E
Additional file 6E: List of genes significantly higher in females Pxr-/- compared to males Pxr-/-
SystematicName	GeneName	logFC_F_PxrKO_CTRL.M_PxrKO_CTRL	P.value_F_PxrKO_CTRL.M_PxrKO_CTRL	adj.P.Val_F_PxrKO_CTRL.M_PxrKO_CTRL
NM_001111296	Sult2a1	11.8203	5.94348e-35	2.00347e-31
NM_009286	Sult2a2	11.4908	4.01319e-36	2.23287e-32
NM_001101534	Sult2a4	10.0488	3.39293e-35	1.41583e-31
NM_007813	Cyp2b13	9.14393	6.00147e-35	2.00347e-31
XIST	XIST	8.1716	5.12245e-41	5.7001e-37
NM_177380	Cyp3a44	7.8569	2.1423e-29	3.10941e-26
AF026075	Sult3a1	7.73039	1.67359e-23	1.43255e-20
NM_010000	Cyp2b9	6.7205	1.74665e-24	1.66595e-21
NM_001101586	Sult2a3	6.62615	1.70602e-19	9.04002e-17
NM_001184980	Sult2a5	6.03726	2.69826e-22	2.09479e-19
NM_019545	Hao2	5.89395	1.23865e-23	1.08815e-20
AJ132857	Slc22a26	5.51437	7.69092e-31	1.2226e-27
NM_009999	Cyp2b10	5.19513	8.53088e-19	4.25054e-16
NM_008030	Fmo3	4.8393	8.37531e-24	7.55657e-21
BC172008	Sult2a6	4.63788	4.88766e-16	1.59965e-13
NM_134256	Slc22a27	4.37785	1.43511e-27	1.77438e-24
NM_008630	Mt2	4.35989	3.04036e-06	0.000109726
NM_001081067	A1bg	4.3319	6.13545e-11	7.36762e-09
NM_134246	Acot3	4.02843	2.32457e-13	4.91146e-11
NM_007822	Cyp4a14	4.01178	1.52698e-09	1.35212e-07
NM_007804	Cux2	3.99076	2.28056e-18	1.05739e-15
NM_182807	Fam19a2	3.94004	1.90749e-19	9.94963e-17
ENSMUST00000107229	Pip5k1a	3.76454	2.21834e-06	8.44411e-05
NR_001570	Xist	3.73253	3.18579e-34	8.86259e-31
NM_030687	Slco1a4	3.71617	1.27005e-21	8.6527e-19
NM_013602	Mt1	3.70653	1.24475e-07	6.96041e-06
NM_009014	Rad51b	3.49813	3.20821e-13	6.61108e-11
NM_001081205	Nipal1	3.34443	2.5765e-12	4.237e-10
NM_172776	Slc22a29	3.32972	6.31118e-20	3.51143e-17
NM_183257	Hamp2	3.32712	3.58284e-10	3.69154e-08
NM_011851	Nt5e	3.21907	9.1497e-07	3.98753e-05
NM_013703	Vldlr	3.15592	1.53377e-14	3.87893e-12
NM_009731	Akr1b7	3.13667	1.63873e-16	5.88232e-14
NM_001184981	Sult2a7	3.11069	1.47171e-09	1.31364e-07
XR_376099	Gm6135	2.7887	2.3111e-14	5.51082e-12
NM_001099217	Ly6c2	2.74248	3.20671e-22	2.43295e-19
NM_145368	Acnat2	2.70151	9.77926e-17	3.62735e-14
NM_001252055	Ly6c1	2.69118	1.11703e-22	9.09505e-20
NM_007631	Ccnd1	2.62097	1.3528e-18	6.54499e-16
NM_001039555	Cyp2c68	2.59973	9.24736e-22	6.43134e-19
NM_001253781	Prlr	2.56273	4.63225e-18	2.00829e-15
NM_025557	Pcp4l1	2.557	2.49116e-11	3.3669e-09
NM_013623	Orm3	2.54389	1.48183e-05	0.00041952
NM_001101452	Gm4794	2.47648	8.77512e-13	1.62744e-10
NM_008491	Lcn2	2.38451	0.00204493	0.0196533
NM_001104525	Cyp2c69	2.34399	1.95349e-21	1.2787e-18
NM_011994	Abcd2	2.25147	4.14205e-14	9.60238e-12
NM_001024719	Cyp2c67	2.21649	7.01785e-20	3.77866e-17
NM_010004	Cyp2c40	2.1989	6.81187e-17	2.6138e-14
NM_176998	Sybu	2.17156	9.09769e-13	1.67448e-10
BX527097	BX527097	2.16064	4.28769e-11	5.40136e-09
NM_008745	Ntrk2	2.14653	6.01099e-08	3.71601e-06
NM_001080934	Slc16a5	2.14188	3.10382e-16	1.05729e-13
NM_025429	Serpinb1a	2.11708	1.31816e-11	1.90495e-09
NM_001285425	Tcf24	2.11608	1.38015e-12	2.41223e-10
NM_172453	Pif1	2.05366	1.8154e-14	4.45613e-12
NM_028472	Bmper	2.03614	6.67853e-11	7.89629e-09
NM_175217	Mmd2	2.02082	1.03563e-12	1.85021e-10
ENSMUST00000114357	St3gal6	1.99411	3.66001e-18	1.60766e-15
NM_001099314	Msmp	1.99084	6.09246e-05	0.00132844
NM_029942	Prelid2	1.97687	1.36787e-17	5.70797e-15
NM_008655	Gadd45b	1.95473	1.23944e-09	1.12435e-07
NM_009922	Cnn1	1.94859	0.000753514	0.00949587
NM_001122899	Lepr	1.94285	2.79851e-07	1.43507e-05
NM_145920	Evc2	1.82844	3.55347e-10	3.67261e-08
NM_173051	Serpinb1c	1.81965	2.08019e-11	2.88145e-09
NM_010742	Ly6d	1.80399	1.30046e-07	7.24762e-06
NM_022021	Cables1	1.79765	3.30343e-10	3.44378e-08
NM_201640	Cyp4a31	1.79128	8.80391e-05	0.00179986
NM_001162926	Fam84b	1.77092	1.00354e-07	5.81615e-06
NM_019834	Git2	1.76681	2.40993e-13	5.0598e-11
NM_001083628	Greb1l	1.75412	1.55282e-12	2.69989e-10
NM_010011	Cyp4a10	1.74431	9.15171e-05	0.00185228
NM_010422	Hexb	1.73252	8.41271e-19	4.25054e-16
NM_145444	Acot5	1.70812	5.56578e-07	2.61326e-05
NM_018881	Fmo2	1.69533	8.22509e-14	1.85526e-11
BG086592	BG086592	1.68806	3.12012e-08	2.04635e-06
NM_001127261	Trp63	1.68623	2.06516e-14	5.0322e-12
NM_029965	Rnf170	1.68189	3.9486e-11	5.06985e-09
NM_016869	Corin	1.67047	1.20681e-12	2.14293e-10
NM_011076	Abcb1a	1.64637	1.03998e-11	1.5227e-09
ENSMUST00000197459	Gbp5	1.63729	8.43905e-10	8.02623e-08
NM_145424	BC089597	1.63322	4.53535e-21	2.80377e-18
NM_001025432	Crebbp	1.62937	7.19325e-15	1.90581e-12
NM_008597	Mgp	1.61589	6.94772e-07	3.15989e-05
NM_172715	Agpat9	1.61001	2.07687e-11	2.88145e-09
NM_021394	Zbp1	1.59872	6.9328e-08	4.18513e-06
NM_144529	Arhgap17	1.59227	3.6126e-15	1.00499e-12
AK089991	AK089991	1.58657	2.39273e-10	2.56014e-08
NM_021292	Evc	1.57453	2.63293e-10	2.78149e-08
NM_001162957	Rsph4a	1.55969	9.223e-13	1.68247e-10
NM_013809	Cyp2g1	1.55183	0.000132575	0.00246835
A_55_P2570418	A_55_P2570418	1.54545	4.01922e-07	1.95589e-05
NM_011414	Slpi	1.5428	0.00246549	0.0223352
NM_001243306	Ncmap	1.54147	5.08454e-11	6.24033e-09
XR_382356	Gm23952	1.52034	7.44475e-10	7.14161e-08
NM_018734	Gbp3	1.51513	1.58512e-11	2.27107e-09
NM_027309	Lysmd2	1.51065	1.1087e-10	1.2632e-08
NM_009723	Atp2b2	1.51003	6.10206e-07	2.8214e-05
NM_029494	Rab30	1.48165	1.82745e-05	0.000497194
NM_019521	Gas6	1.478	6.75772e-07	3.09455e-05
NM_010220	Fkbp5	1.45629	0.00509774	0.0376333
NM_009801	Car2	1.4429	1.38217e-18	6.59157e-16
NM_145449	Ifi27l2b	1.44234	1.48733e-08	1.05194e-06
NM_134247	Acot4	1.43828	4.24662e-12	6.64287e-10
NM_027227	Glod5	1.43713	3.27552e-12	5.28245e-10
NM_023135	Sult1e1	1.43518	0.00287406	0.0249466
NM_009789	S100g	1.42793	9.08154e-10	8.58836e-08
NM_018738	Igtp	1.42104	2.25824e-10	2.4397e-08
ENSMUST00000137884	Lppr1	1.41754	6.29198e-10	6.10597e-08
NM_134188	Acot2	1.41055	2.76809e-08	1.84078e-06
NM_053099	Setbp1	1.40306	5.01701e-11	6.18027e-09
ENSMUST00000044734	Rims4	1.39171	9.59153e-05	0.00191763
NM_028064	Slc39a4	1.37771	9.19998e-10	8.67579e-08
ENSMUST00000037315	Abhd2	1.37449	1.71559e-15	5.06827e-13
NM_139051	Nr5a1	1.36588	3.3474e-08	2.18255e-06
NM_054088	Pnpla3	1.35138	0.00222122	0.0207716
NM_007392	Acta2	1.34557	0.000770989	0.00963968
NM_013494	Cpe	1.34232	0.00158711	0.0163274
NM_007820	Cyp3a16	1.33556	1.37253e-10	1.53756e-08
NM_001004148	Slc13a5	1.33047	0.00273815	0.024023
NM_010495	Id1	1.32749	0.000111246	0.00215039
NM_013786	Hsd17b6	1.32743	6.13509e-05	0.00133512
NM_145076	Trim24	1.31202	3.60378e-12	5.72881e-10
NM_008341	Igfbp1	1.30804	0.000523843	0.00722415
NM_008397	Itga6	1.30169	5.67625e-11	6.86559e-09
NM_007618	Serpina6	1.30167	4.26138e-10	4.32394e-08
NM_026886	Srrm4	1.29564	6.94311e-05	0.00147888
NM_175406	Atp6v0d2	1.29339	4.53669e-09	3.58882e-07
NM_021390	Sall1	1.28878	2.54894e-12	4.21245e-10
NM_181412	Zbed4	1.28512	2.52994e-10	2.68118e-08
NM_008871	Serpine1	1.28312	0.000862597	0.0104713
NM_145594	Fgl1	1.27824	3.96892e-05	0.000936357
NM_018769	Dfna5	1.27327	4.28005e-11	5.40136e-09
NM_008898	Por	1.26607	2.44572e-06	9.10206e-05
NM_054055	Slc13a3	1.26109	2.2933e-06	8.63104e-05
NM_145227	Oas2	1.25918	1.76502e-07	9.56519e-06
NM_025276	Evpl	1.25828	5.35849e-08	3.36245e-06
NM_007809	Cyp17a1	1.25708	4.74515e-12	7.33368e-10
NM_145447	Mfsd7c	1.24405	5.78117e-08	3.60061e-06
NM_001039701	Il1rn	1.24328	0.000360038	0.00545581
AK053394	AK053394	1.23915	1.08762e-11	1.5855e-09
NM_207649	Rcan2	1.23692	2.51735e-10	2.67632e-08
NM_010260	Gbp2	1.23021	9.91809e-09	7.26087e-07
NM_001033336	Abcc4	1.21929	1.26367e-08	9.07207e-07
NM_012006	Acot1	1.20575	0.00454613	0.0347091
NM_007449	Ang2	1.19852	7.17874e-07	3.24287e-05
NM_001177438	Aldh3b2	1.18911	1.81993e-09	1.58215e-07
NM_029413	Morc4	1.17672	1.48879e-14	3.79392e-12
NM_011909	Usp18	1.17016	1.85621e-08	1.28029e-06
NM_207018	Tas2r113	1.16893	1.43805e-09	1.28703e-07
NM_008706	Nqo1	1.16835	3.33186e-11	4.34482e-09
NM_010370	Gzma	1.16495	3.21026e-06	0.000114864
BC030420	BC030420	1.16351	6.09473e-09	4.72066e-07
ENSMUST00000065567	Acss3	1.14865	3.3381e-07	1.6707e-05
NM_019732	Runx3	1.14776	1.38481e-14	3.5561e-12
NM_178358	Lhfpl1	1.12518	9.87274e-09	7.24355e-07
NM_026096	Hypm	1.11233	5.3723e-05	0.00119642
NM_194054	Rtn4	1.11208	4.69294e-12	7.28672e-10
NM_001123394	Ang3	1.11063	9.66604e-07	4.16901e-05
NM_013650	S100a8	1.11026	0.00468613	0.0354894
NM_018887	Cyp39a1	1.11013	1.76998e-07	9.57653e-06
NM_001161624	Cdkn1c	1.09464	4.37051e-10	4.42123e-08
NM_001164311	Loxl4	1.09385	0.000639795	0.00842849
NM_009640	Angpt1	1.09153	1.20223e-06	5.02932e-05
NM_172118	Myl9	1.08972	0.000252959	0.00410726
NM_009997	Cyp2a4	1.08782	8.66724e-05	0.00177508
NM_194336	Gbp6	1.08241	3.08804e-06	0.000111153
NM_001011876	Ang6	1.08132	1.22913e-06	5.12902e-05
NM_029537	Tmem98	1.07789	2.42464e-09	2.05436e-07
NM_007643	Cd36	1.07712	8.90229e-05	0.0018121
NM_010003	Cyp2c39	1.07595	6.00147e-11	7.23274e-09
NM_007930	Enc1	1.07576	9.80211e-10	9.16593e-08
NM_177544	Ang4	1.07144	1.4051e-06	5.71332e-05
DV065815	DV065815	1.06793	2.43278e-09	2.05604e-07
NM_028013	Endod1	1.06717	1.55296e-10	1.71664e-08
NM_009382	Thy1	1.05083	2.47597e-07	1.29961e-05
NM_007447	Ang	1.04817	7.96687e-07	3.56991e-05
NM_029803	Ifi27l2a	1.04754	0.000151861	0.00275222
NM_181541	Caprin2	1.04571	6.04351e-10	5.88194e-08
XM_006508650	Oraov1	1.04292	3.23148e-11	4.23045e-09
NM_145153	Oas1f	1.03575	2.88184e-07	1.46877e-05
NM_145545	Gbp7	1.03399	3.6301e-11	4.69703e-09
NM_015775	Tmprss2	1.03056	2.18927e-07	1.15823e-05
NM_172205	Sbsn	1.03055	0.00033552	0.00516699
NM_007929	Emp2	1.0301	8.58376e-08	5.05382e-06
NR_130973	H19	1.02959	0.00119345	0.013245
NM_028775	Cyp2s1	1.02883	0.00311509	0.0264946
NM_015783	Isg15	1.0236	1.77745e-06	6.94807e-05
NM_001077348	Plin5	1.01974	0.000144852	0.00265692
NM_015749	Tcn2	1.01405	3.94422e-16	1.3167e-13
NM_001048176	Cerkl	1.01308	3.73352e-06	0.000129965
NM_212457	Bex4	1.01187	4.10713e-05	0.00096284
NM_025569	Mgst3	1.01038	1.07862e-08	7.82772e-07
NM_009841	Cd14	1.00886	0.00212152	0.0201602
NM_013542	Gzmb	1.00852	3.33871e-12	5.35846e-10
BC089548	Gm32618	1.00805	2.07775e-08	1.41554e-06
NM_010654	Klrd1	1.00565	3.95141e-10	4.04632e-08
NM_011311	S100a4	1.00239	8.54865e-07	3.76459e-05
NM_019738	Nupr1	1.0019	9.03788e-06	0.000275536
NM_010390	H2-Q1	0.995889	0.0012327	0.0135918
ENSMUST00000183755	Cers6	0.994403	6.11619e-08	3.75325e-06
NM_001164528	Ildr2	0.993934	2.6143e-09	2.1921e-07
NM_019819	Dusp14	0.992908	0.000967565	0.0114135
NM_009040	Rdh16	0.988132	4.83234e-06	0.000161641
NM_025549	Arrdc4	0.986542	2.27806e-09	1.94996e-07
NM_172398	Akr1b10	0.982865	1.01811e-09	9.46732e-08
NM_018775	Tbc1d8	0.982523	0.00412248	0.0323509
NM_008975	Ptp4a3	0.979333	2.45309e-11	3.32893e-09
NM_008372	Il7r	0.977912	1.59323e-05	0.000443593
NM_010329	Pdpn	0.976502	0.00204223	0.0196359
NM_145211	Oas1a	0.97486	8.91841e-07	3.89181e-05
NM_009767	Chic1	0.973326	1.17708e-09	1.07656e-07
NM_026637	Ggct	0.97239	1.16359e-09	1.06715e-07
NM_172718	Sgsm1	0.97123	0.000220424	0.0036977
NM_001291857	Aebp1	0.970301	0.00216204	0.0204174
NM_011704	Vnn1	0.966827	0.000329344	0.00508768
NM_027455	Qpct	0.966112	6.25142e-08	3.82218e-06
AK138573	AK138573	0.964838	0.000625538	0.00829323
NM_008823	Cfp	0.962001	0.000619586	0.00823767
NM_016771	Sult1d1	0.96077	5.8641e-07	2.72648e-05
NM_001081017	Unc79	0.957166	0.000261966	0.00422066
ENSMUST00000029049	Chmp4c	0.952217	7.13931e-06	0.000225907
NM_010231	Fmo1	0.951505	1.64241e-10	1.80357e-08
NM_009345	Dntt	0.949874	0.000660273	0.00864727
NM_013653	Ccl5	0.949142	8.37194e-05	0.00173153
NM_011854	Oasl2	0.946727	1.31567e-07	7.29584e-06
NM_011396	Slc22a5	0.943952	0.000138416	0.00255855
NM_009378	Thbd	0.943393	0.000468266	0.00664349
NM_009854	Cd7	0.94168	9.63131e-07	4.1594e-05
NM_018760	Slc4a4	0.935741	9.46316e-09	7.02019e-07
NM_008963	Ptgds	0.932854	0.000506787	0.00705465
NM_010096	Ebf3	0.930384	1.35107e-08	9.59636e-07
NM_011318	Apcs	0.929244	0.000695426	0.00897309
NM_010531	Il18bp	0.926773	0.000100466	0.00198337
NM_028072	Sulf2	0.918431	4.15419e-05	0.000970981
NM_080563	Rnf144a	0.916271	4.07432e-06	0.000140364
NM_008599	Cxcl9	0.915116	0.000556684	0.0075762
NM_010090	Dusp2	0.913437	0.000235796	0.0038872
NM_026271	Fibin	0.90822	1.96309e-08	1.34526e-06
NM_001145164	Tgtp2	0.907739	0.000519147	0.00717438
NM_145562	Parm1	0.905578	5.19061e-07	2.45785e-05
NM_024253	Nkg7	0.904553	3.69132e-06	0.000129091
NM_020033	Ankrd2	0.902249	6.58586e-05	0.00142026
NM_007818	Cyp3a11	0.902082	1.71951e-06	6.76116e-05
NM_010738	Ly6a	0.897993	2.5998e-05	0.000665051
NM_016669	Crym	0.894666	2.48269e-07	1.30109e-05
NM_021344	Tesc	0.890428	0.00267905	0.0236537
NM_011693	Vcam1	0.88704	0.000226262	0.00376723
NM_009251	Serpina3g	0.885995	0.000279375	0.00445599
NM_178933	Slc51b	0.883007	0.000740191	0.00938109
AK076764	AK076764	0.879866	2.21774e-08	1.49565e-06
NM_001009935	Txnip	0.879377	0.00476163	0.0358093
NM_017379	Tuba8	0.87853	0.000413483	0.00603819
NM_028711	Slc25a27	0.878503	3.36109e-05	0.000808963
NM_032541	Hamp	0.878377	0.00335381	0.0279133
NM_145839	Rasgef1b	0.877542	0.00129774	0.0141021
NM_023738	Uba7	0.876513	7.83595e-09	5.85207e-07
ENSMUST00000043503	Scube3	0.874776	0.00475414	0.0357691
NM_008183	Gstm2	0.872042	1.37433e-07	7.60851e-06
NM_031247	Gimap3	0.870162	1.23178e-05	0.000361022
BC008626	Icam1	0.86872	0.000154115	0.00278551
NM_198861	Lrrc75a	0.868692	3.02008e-05	0.000745135
NM_175445	Rassf2	0.86675	0.000117315	0.00223663
NM_019645	Pkp1	0.866639	8.46241e-05	0.00174486
NM_017479	Kat6b	0.862862	2.81588e-07	1.44176e-05
XR_168557	Gm9706	0.86215	1.6015e-06	6.3798e-05
NM_010796	Clec10a	0.858483	3.62049e-06	0.000126957
NM_013855	Abca3	0.858432	2.947e-12	4.77571e-10
NM_015825	Sh3bgr	0.853574	0.000241493	0.00395767
U19596	Cdkn2c	0.851025	7.95309e-06	0.000246671
NM_028182	Sh2d4a	0.848476	4.30853e-06	0.000147212
NM_010776	Mbl2	0.848223	4.42954e-11	5.55908e-09
NM_033075	D17H6S56E-5	0.847521	5.09407e-06	0.000168706
NM_023737	Ehhadh	0.845934	1.77608e-06	6.94807e-05
NM_198161	Bhlhb9	0.84514	8.55922e-07	3.76459e-05
NM_009016	Raet1a	0.845005	0.00118087	0.0131359
NM_175002	Mmgt2	0.843821	1.05362e-07	6.07477e-06
CB193180	CB193180	0.842791	4.43727e-06	0.000150845
ENSMUST00000139809	Lacc1	0.841535	5.54918e-05	0.00123007
NM_001143683	Mpped2	0.840255	0.000220558	0.00369808
NM_009139	Ccl6	0.835627	0.000863092	0.0104735
ENSMUST00000130784	Socs2	0.83559	5.57434e-06	0.000182977
NM_026439	Ccdc80	0.832693	2.4411e-06	9.095e-05
NM_009889	Cga	0.831428	1.09202e-10	1.25371e-08
NR_037604	Rdh18-ps	0.831192	1.10356e-06	4.67513e-05
NM_008331	Ifit1	0.83015	0.000245927	0.00401261
NM_017396	Cyp3a41a	0.828844	3.71149e-08	2.3919e-06
AA189744	AA189744	0.828156	0.000654644	0.00858366
NM_145587	Sbk1	0.82593	1.74119e-05	0.000478404
NM_019984	Tgm1	0.825701	0.00679367	0.0462997
NM_013717	B9d1	0.824647	8.69362e-07	3.80865e-05
NM_001301781	Ptpdc1	0.823169	5.25807e-09	4.13528e-07
NM_177016	Slc17a4	0.823088	9.69922e-09	7.156e-07
NP065022	NP065022	0.821617	6.55152e-12	9.94134e-10
NM_008812	Padi2	0.820356	1.38009e-06	5.63531e-05
NM_008518	Ltb	0.819222	0.000210655	0.00356426
NM_001281965	Itk	0.819064	7.01793e-07	3.17883e-05
XR_403538	Gm26588	0.81879	0.000842841	0.0102989
NM_177789	Vsig4	0.818225	0.00124494	0.0136845
NM_008489	Lbp	0.817391	6.68377e-05	0.00143673
NM_177704	Sytl5	0.816701	1.44454e-05	0.000412516
NM_009846	Cd24a	0.816381	0.00112274	0.012658
ENSMUST00000162610	Aig1	0.816249	1.41788e-10	1.58305e-08
NM_008230	Hdc	0.814919	7.30146e-05	0.00153782
XM_011243246	Gm29571	0.814282	1.75067e-09	1.53392e-07
NM_001289765	Zap70	0.813864	0.000331608	0.00511792
NM_009151	Selplg	0.80728	3.7686e-07	1.84468e-05
AK052259	Gm3134	0.805709	3.606e-05	0.000860218
NM_018884	Pdzrn3	0.803189	3.69297e-06	0.000129091
A_55_P2516208	A_55_P2516208	0.802893	8.29843e-06	0.000255795
NM_009910	Cxcr3	0.801359	4.74948e-06	0.000159188
NM_013476	Ar	0.801316	1.42859e-07	7.86973e-06
NM_172796	Slfn9	0.801014	7.18241e-08	4.30467e-06
NM_008368	Il2rb	0.799992	0.000148883	0.00271002
NM_146694	Olfr1466	0.799594	1.28176e-05	0.000372286
XR_386268	Gm35778	0.79875	2.61391e-06	9.63138e-05
XR_875427	Gm28068	0.798388	0.000517884	0.00716473
NM_026481	Tppp3	0.798344	0.00732544	0.0489678
NM_001135115	Gm12250	0.797974	2.22281e-06	8.45147e-05
NM_181545	Slfn8	0.797969	3.94355e-08	2.51716e-06
NM_144869	BC021614	0.797491	4.76763e-05	0.00108326
NM_010156	Samd9l	0.795251	3.01015e-08	1.99381e-06
NM_001037713	Xaf1	0.79424	2.5344e-06	9.39021e-05
BC015270	Hist2h3c2	0.793395	0.00454778	0.0347093
NM_009510	Ezr	0.791052	2.2791e-05	0.000592287
NM_032418	Dmpk	0.790468	1.04425e-07	6.03256e-06
NM_021718	Ms4a4b	0.787219	0.000717131	0.00916372
NM_001146351	Ephb6	0.787142	1.0978e-08	7.93242e-07
XR_872001	Gm35035	0.785981	4.57708e-07	2.20633e-05
NM_001080941	Zfp429	0.785442	6.52091e-10	6.29155e-08
NM_001114332	Slc16a10	0.78387	1.47279e-05	0.000417487
NM_139269	Pla2g16	0.783742	0.000396361	0.00584182
NM_008091	Gata3	0.783428	5.64414e-06	0.000184724
NM_001038655	Gng7	0.78319	6.92754e-06	0.00022025
NM_001081117	Mki67	0.782495	0.000102139	0.00200807
NM_028518	Col20a1	0.782427	1.23978e-06	5.15341e-05
NM_001033431	Nlrp12	0.78193	9.7553e-05	0.00193615
NM_009738	Bche	0.779566	1.47877e-07	8.13277e-06
NM_009850	Cd3g	0.776762	7.78841e-05	0.00162704
NM_198193	Raet1e	0.774572	0.00208812	0.0199222
NM_025633	Metap1d	0.773326	2.28431e-06	8.61661e-05
NM_145509	Rab7b	0.772535	7.49253e-06	0.000234417
NM_018867	Cpxm2	0.772252	0.0005538	0.00754592
XR_877804	Gm41830	0.771639	6.6079e-09	5.07107e-07
NM_172603	Phf11a	0.769227	4.48865e-07	2.16852e-05
NM_001271544	Slc4a9	0.769108	0.000211705	0.00358021
NM_008940	Klk8	0.764917	2.82529e-05	0.000710161
NM_010015	Dad1	0.764845	0.000251909	0.0040962
NM_001198766	Postn	0.764433	5.98633e-06	0.000194588
NM_001160378	Fam46a	0.763314	1.29825e-07	7.24743e-06
NM_026840	Pdgfrl	0.761868	0.00172327	0.0173069
NM_199015	Phf11d	0.758868	2.87894e-07	1.46877e-05
ENSMUST00000130890	Cenpq	0.758256	0.000151621	0.00274936
XR_377032	Gm32064	0.755243	0.000114062	0.00218584
NM_001293795	Tm6sf2	0.753778	3.269e-09	2.65521e-07
NM_026935	Sult1c2	0.753074	0.00107427	0.0122858
NM_138301	Trpm2	0.749837	0.0014464	0.0152731
NM_027864	Galnt14	0.748896	0.000170828	0.00303823
NM_001163155	Col4a5	0.748569	2.07883e-05	0.000549031
NM_008968	Ptgis	0.748047	0.000499097	0.00697712
NM_174960	Gimap9	0.747905	1.71026e-05	0.000470681
NM_028186	Nkd2	0.747882	5.18515e-05	0.00115961
NM_013706	Cd52	0.743768	0.00036383	0.00550562
NM_009899	Clca3a1	0.743745	1.7429e-06	6.83706e-05
NM_139198	Plac8	0.743123	1.17258e-06	4.93e-05
ENSMUST00000150082	Tox	0.742454	5.25997e-05	0.00117375
NM_026268	Dusp6	0.741457	0.000430762	0.00622247
NM_009099	Trim30a	0.741352	7.57222e-08	4.50594e-06
NM_008546	Mfap2	0.740895	2.01697e-06	7.77882e-05
NM_026167	Klhl13	0.740605	7.27246e-08	4.34305e-06
NM_031376	Pik3ap1	0.740376	1.73744e-06	6.82366e-05
NM_001146022	Wdfy4	0.740296	2.70818e-05	0.000684903
NM_013709	Sh3yl1	0.740044	4.28443e-08	2.72433e-06
NM_010071	Dok2	0.739128	9.49127e-05	0.00190399
BE944806	BE944806	0.737821	0.00149938	0.0156761
NM_013607	Myh11	0.737111	0.00717956	0.0483022
AK020764	Mir142hg	0.735816	6.10287e-05	0.00132984
NM_133653	Mat1a	0.735294	3.05116e-08	2.00901e-06
NM_008035	Folr2	0.735027	0.00495388	0.0368566
NM_007763	Crip1	0.734606	3.79388e-06	0.000131654
NM_175408	Tmem139	0.734544	2.57741e-05	0.000660335
NM_153133	Rdh9	0.733652	0.000177193	0.00312074
NM_013808	Csrp3	0.732504	0.00029137	0.00459462
NM_007570	Btg2	0.73244	0.00569792	0.0406801
NM_080553	Itpr3	0.732339	4.01331e-07	1.95586e-05
NM_001163394	Evl	0.732276	6.25155e-05	0.00135605
NM_010637	Klf4	0.731435	0.00111607	0.0126212
NM_001163144	Pcsk5	0.730842	2.56587e-09	2.15759e-07
NM_001164036	Ly6e	0.730304	1.80486e-05	0.000492288
NM_013589	Ltbp2	0.727896	0.000230078	0.00381366
NM_030712	Cxcr6	0.727459	0.000645049	0.00847448
NM_030601	Clca3a2	0.726108	1.19335e-06	4.99844e-05
NM_011580	Thbs1	0.726049	0.0053149	0.0387904
NM_010693	Lck	0.723184	0.000230006	0.00381366
NM_178771	Klhl26	0.72296	3.7751e-08	2.42354e-06
NM_001163855	BC051142	0.721889	2.04787e-06	7.87605e-05
NM_001145972	Adgrg5	0.72171	2.68628e-06	9.86537e-05
NM_177368	Tmtc2	0.719883	0.00136316	0.0146276
NM_207277	Msantd1	0.719839	3.57504e-06	0.000125648
XR_384192	BC025446	0.719649	1.1243e-07	6.38305e-06
NM_033524	Spred1	0.719211	1.13076e-06	4.78432e-05
NM_178260	Kiss1	0.717971	8.60131e-05	0.00176591
NM_008557	Fxyd3	0.717701	0.000513677	0.00712721
AK030337	Smim24	0.716909	1.1399e-08	8.21882e-07
NM_001302533	Esr1	0.716546	0.000160659	0.00288531
NM_011864	Papss2	0.71603	4.80861e-07	2.3031e-05
NM_001029842	Slc16a6	0.715689	0.00621564	0.0433236
NM_026674	Aph1c	0.714692	5.43383e-06	0.000178541
NM_028000	Ppapdc1b	0.714644	1.25811e-05	0.000366809
NM_008935	Prom1	0.713221	0.00316705	0.0268271
NM_011691	Vav1	0.712962	0.00403183	0.031859
NM_007865	Dll1	0.711897	2.73131e-07	1.40492e-05
NM_021281	Ctss	0.710548	0.00170874	0.0171971
NM_172597	Txndc16	0.710136	9.68185e-06	0.000293027
NM_010762	Mal	0.710111	0.00161726	0.0165255
NM_011313	S100a6	0.70985	0.003213	0.0271268
NM_181073	Plekhh1	0.709638	2.47239e-05	0.000637342
NM_019440	Irgm2	0.708581	1.28247e-05	0.000372286
NM_145508	Dyrk3	0.707566	0.00158073	0.0162919
AK129475	Med12l	0.707294	9.52243e-05	0.00190694
NM_008677	Ncf4	0.706691	0.00217068	0.0204862
ENSMUST00000133047	Slc39a13	0.706661	9.61096e-05	0.00191892
NM_023734	Pi16	0.70637	0.000424816	0.00615789
AK045341	Lpp	0.705409	6.56881e-06	0.000211056
ENSMUST00000122348	Cdkn1a	0.70403	0.00116733	0.0130287
AK040636	Gm10426	0.703682	9.16739e-07	3.98932e-05
NM_030700	Maged2	0.702595	9.24467e-09	6.87338e-07
NM_172484	Nckap5	0.701646	3.27944e-05	0.000793891
NM_001033186	Skap1	0.701221	0.000279802	0.00445853
NM_133670	Sult1a1	0.7007	2.47112e-08	1.65317e-06
XR_382000	Gm30948	0.700544	0.000227547	0.00378109
NM_009464	Ucp3	0.700235	0.00015051	0.00273366
NM_172693	Galnt12	0.699645	4.98884e-06	0.000165714
NM_010745	Ly86	0.697805	0.00429978	0.0333348
NM_010196	Fga	0.697647	0.000290851	0.0045886
ENSMUST00000161214	Tnik	0.695495	1.33804e-06	5.50094e-05
NM_146010	Tspan8	0.69389	0.00164973	0.0167497
NM_001037737	Arnt	0.692451	7.055e-08	4.24355e-06
NM_054080	Akr1c20	0.691617	7.36632e-06	0.000231118
NM_134086	Slc38a1	0.691256	0.000313417	0.00488004
NM_178378	Iqcg	0.690125	2.17469e-05	0.000570737
ENSMUST00000131108	Ctsc	0.689872	0.000904597	0.0108509
NM_013640	Psmb10	0.689476	5.8501e-08	3.63676e-06
NM_011386	Skil	0.689476	0.00412168	0.0323509
NM_001301374	Coro1a	0.689469	0.000803939	0.00993996
NM_001001186	Zfp456	0.688897	1.16869e-10	1.32219e-08
NM_021472	Rnase4	0.688097	0.000497009	0.00695958
NM_001159577	Lnx1	0.687937	0.00307967	0.0262401
NM_001105160	Cyp3a59	0.686311	3.26746e-06	0.000116786
NM_008329	Ifi204	0.686231	0.000122169	0.00230286
NM_001033245	Hk3	0.686109	0.000892341	0.0107464
NM_024198	Gpx7	0.685484	5.57735e-09	4.35021e-07
NM_029005	Mlkl	0.685397	7.57471e-06	0.000236671
NM_178653	Sccpdh	0.684346	1.53008e-08	1.07761e-06
NM_018737	Ctps2	0.683679	3.87416e-07	1.89357e-05
NM_001039647	Gbp11	0.681863	0.00183113	0.0181076
NM_021375	Rhbg	0.681299	6.882e-05	0.00147082
NM_001243100	Gm11837	0.680972	1.97157e-08	1.34595e-06
NM_001029841	Sla	0.680693	0.000552269	0.00752813
NM_025829	Eif4e3	0.680398	3.72331e-06	0.00012988
AY077459	Dio3os	0.680024	0.00220946	0.0207128
NM_008001	Fgd1	0.679094	2.36406e-08	1.58792e-06
NR_033398	Gm9159	0.678157	1.06401e-07	6.1241e-06
NM_028169	Fam71e1	0.677677	1.66347e-06	6.57177e-05
NM_008240	Foxj1	0.67715	0.00637515	0.0442024
NM_019651	Ptpn9	0.677116	1.59802e-06	6.37356e-05
NM_030246	Dcaf4	0.676759	5.18615e-05	0.00115961
NM_007900	Ect2	0.676547	0.00218613	0.020575
NM_028175	Lrrc8e	0.676136	1.04564e-05	0.000312502
NM_001038999	Atp8a1	0.676121	5.08984e-07	2.41355e-05
NM_033078	Klrk1	0.675522	1.44839e-05	0.000413262
NM_001081291	Ccdc88b	0.67522	0.000159063	0.00286253
NM_008085	Gapdhs	0.674757	0.000576895	0.00778435
BC057152	Ppl	0.674729	0.00143791	0.015218
NM_001168277	Jazf1	0.67451	0.000159439	0.00286775
AK042676	AK042676	0.67419	0.00347223	0.0286065
NM_007695	Chil1	0.674075	0.00526212	0.0384985
AK036907	AK036907	0.672301	0.000855212	0.0104044
NM_001285472	Tbx1	0.671303	0.00221886	0.0207716
AK037525	AK037525	0.670849	0.000598604	0.00801828
NM_011526	Tagln	0.669963	0.000678968	0.00882976
NM_175314	Adamts9	0.668031	5.08633e-05	0.00114341
NM_029652	Klhl25	0.667669	1.60502e-05	0.000446132
NM_178772	Nceh1	0.667599	0.00017802	0.00313276
NM_172648	Ifi205	0.667463	0.00063538	0.00840088
AK051435	Igf1os	0.667345	3.7579e-05	0.000890347
NM_178149	Pik3ip1	0.667143	8.89317e-05	0.0018121
NM_178114	Amigo2	0.666927	0.000165036	0.00295016
NM_201362	Ccdc68	0.666302	1.316e-05	0.000380362
NM_009369	Tgfbi	0.666047	6.6734e-07	3.06014e-05
NM_145499	Cyp2c70	0.665958	1.43391e-06	5.81631e-05
NM_009829	Ccnd2	0.665698	7.43606e-07	3.34553e-05
NM_153081	Slc16a11	0.66557	0.000346731	0.00530362
NM_146102	Afap1l2	0.665443	1.40426e-05	0.000402735
NM_010705	Lgals3	0.665109	0.00226108	0.0209963
NM_009201	Slc1a5	0.663803	0.000377772	0.0056325
NM_028390	Anln	0.663795	6.11926e-05	0.00133254
NM_019676	Plcd1	0.663758	9.75397e-06	0.000294676
NM_001025576	Ccdc141	0.66314	4.54379e-06	0.000153528
NM_133238	Cd209a	0.662854	0.000121657	0.00229581
NR_040767	Gm5122	0.662308	0.000352994	0.00537259
NM_175407	Sobp	0.661691	0.0027311	0.0239864
NM_199146	Trim30d	0.660721	2.08735e-06	8.01866e-05
NM_178607	Rnf24	0.660693	5.48117e-05	0.00121742
NM_010028	Ddx3x	0.660691	1.23452e-06	5.14506e-05
AK008496	P2ry6	0.660295	1.56282e-07	8.54167e-06
NM_008728	Npr3	0.659976	0.000181668	0.00318688
NM_010180	Fbln1	0.659763	0.000198608	0.00340356
NM_001285785	Arhgap9	0.659664	0.000474281	0.00670319
NM_010097	Sparcl1	0.65941	0.00111052	0.0125986
NM_009017	Raet1b	0.658416	0.00680973	0.0463748
AI528035	AI528035	0.657814	5.83933e-07	2.71875e-05
NM_007609	Casp4	0.655596	0.000119592	0.00227096
NM_183259	Smim5	0.655099	0.00120239	0.0133265
NM_019739	Foxo1	0.654786	0.00168671	0.0170525
NM_008817	Peg3	0.654238	0.000333645	0.0051446
NM_001290421	Flna	0.65416	0.000180477	0.00316764
NM_016780	Itgb3	0.65328	0.00406582	0.0320646
NM_152803	Hpse	0.65256	0.00297628	0.0255765
NM_009515	Was	0.652339	9.73701e-05	0.00193483
NM_175263	Notum	0.652131	6.5995e-06	0.000211634
NM_009985	Ctsw	0.651687	1.96501e-05	0.000525625
NM_007419	Adrb1	0.651519	0.00147152	0.0154623
NM_027299	Degs2	0.650895	0.00221918	0.0207716
NM_145692	Ppp1r42	0.6502	1.22946e-05	0.000360661
NM_001164567	Vill	0.649641	0.00113092	0.0127259
NM_011373	St6galnac4	0.649043	1.73263e-07	9.40493e-06
NM_028270	Aldh1b1	0.647194	0.000499036	0.00697712
NM_001146100	Hk1	0.646216	1.12257e-05	0.000333406
NM_001077638	Prmt2	0.645486	4.31279e-06	0.000147212
ENSMUST00000144370	Cnst	0.644212	0.000850977	0.0103642
NM_145067	Gucy2c	0.644197	0.00111584	0.0126212
NM_029609	Lhpp	0.644033	0.000249043	0.00405551
NM_010917	Nid1	0.643831	0.000162231	0.00290702
NM_175013	Pgm5	0.643318	0.00222029	0.0207716
NM_009180	St6galnac2	0.642475	2.41023e-06	9.01015e-05
NM_021334	Itgax	0.642109	0.000102536	0.00201468
NM_026162	Plxdc2	0.641971	0.00127235	0.0139216
NM_021609	Ackr2	0.641353	0.000549565	0.00750046
NM_133804	Tmem132a	0.640651	0.00102997	0.0119387
NM_010819	Clec4d	0.640276	2.9375e-05	0.000730176
NM_178892	Tiparp	0.640023	0.000122856	0.00231223
NM_029269	Spp2	0.639487	9.72313e-08	5.6746e-06
NM_001291206	Rgs19	0.639382	0.000921298	0.0109999
NM_153505	Nckap1l	0.639184	0.00176549	0.0176195
NM_001162998	Smim6	0.638923	5.15622e-05	0.00115446
NM_001081127	Adamts14	0.638889	0.000757785	0.00951378
NM_001177956	Gpm6b	0.638859	0.000611656	0.00815986
NM_021278	Tmsb4x	0.638402	0.00166644	0.0168885
NR_102366	AW112010	0.637493	1.94678e-05	0.000522002
NM_001159904	Klrb1c	0.637374	0.000232114	0.00383787
NM_001112715	Ifitm1	0.63727	5.3093e-07	2.50339e-05
NM_009728	Atp10a	0.636362	0.00015553	0.00280651
NM_001163510	Kcnn4	0.636136	0.000102971	0.00202085
AK158929	Gm29514	0.635079	1.80383e-06	7.03474e-05
NM_001170801	Ipcef1	0.634762	4.14056e-06	0.00014206
NM_027828	Fam110c	0.634476	0.00133936	0.0144558
AK189100	AK189100	0.634168	6.07062e-05	0.00132455
NM_175121	Slc38a2	0.634141	0.00583971	0.0413462
NM_030722	Pum1	0.634109	1.03582e-08	7.54996e-07
NM_170671	Mycbpap	0.632991	0.000171647	0.00304484
AK047114	AK047114	0.632758	1.52535e-06	6.14242e-05
NM_008381	Inhbb	0.632696	0.00719091	0.048359
NM_022430	Ms4a8a	0.632052	0.0019111	0.0187092
NM_009061	Rgs2	0.632031	9.10648e-05	0.00184579
NM_148933	Slco4a1	0.631406	0.000451806	0.00646214
ENSMUST00000188469	Als2	0.631237	0.000185064	0.00323147
NM_010686	Laptm5	0.630815	0.00052622	0.00725002
NM_007791	Csrp1	0.630507	0.000756677	0.00951041
NM_001290313	Wnk2	0.62938	0.00437852	0.033793
NM_173398	Gpr171	0.627913	2.87706e-05	0.000718362
NM_133654	Cd34	0.627887	0.00238607	0.0218291
NM_153392	Ttc39a	0.627745	0.000754015	0.0094986
NM_001161767	Galnt6	0.627669	0.000906592	0.010871
NM_001100110	Srp54c	0.627633	2.10117e-08	1.42858e-06
NM_001168294	Serpina3f	0.626196	0.000740015	0.00938109
NM_145823	Pitpnc1	0.626157	0.00108417	0.0123609
NM_177615	Slc26a10	0.626113	0.00155984	0.0161414
NM_029001	Elovl7	0.625524	0.00141217	0.0150397
NM_013487	Cd3d	0.625128	0.00025928	0.0041875
NM_001164051	Pik3cd	0.624449	0.000803784	0.00993996
NM_170593	Disp2	0.624149	1.98074e-05	0.000528984
NM_030677	Gpx2	0.62372	0.00376981	0.0302955
NM_001001980	Limch1	0.623005	1.50385e-06	6.0705e-05
NM_001001880	Mpzl1	0.622771	0.000514948	0.00713033
NM_133994	Gstt3	0.621791	0.000577171	0.0077844
ENSMUST00000155761	Nmt2	0.620742	5.69652e-07	2.66401e-05
NM_011385	Ski	0.619382	9.71193e-06	0.000293672
XR_397994	BC023105	0.618514	0.00267071	0.0235926
NM_020034	Hist1h1b	0.617936	0.0010092	0.0117674
AK195524	AK195524	0.616881	0.00204753	0.0196642
NM_001164327	Phf11b	0.615733	4.778e-05	0.00108432
NM_181039	Adgrl1	0.615519	1.07129e-05	0.000319598
NM_023537	Rab3b	0.615438	0.00010086	0.0019876
NM_010186	Fcgr1	0.614607	0.00119445	0.0132517
NM_011673	Ugcg	0.614538	1.18896e-05	0.000350628
NM_008587	Mertk	0.614337	2.14239e-06	8.2112e-05
NM_011623	Top2a	0.614159	0.000815285	0.0100468
ENSMUST00000177098	Apobec3	0.614147	0.000226108	0.00376655
AK087292	AK087292	0.614134	0.000756947	0.00951041
NM_009483	Kdm6a	0.613833	1.90272e-06	7.39448e-05
NM_007760	Crat	0.61368	0.00229605	0.0212324
NM_178672	Scfd2	0.613201	0.000105405	0.00205295
NM_027979	Chit1	0.613104	0.000284551	0.00451169
NM_009848	Entpd1	0.612822	0.0010016	0.0117279
NM_001301705	Adamtsl4	0.612677	3.30289e-05	0.000798989
NM_010877	Ncf2	0.612663	0.00149532	0.0156435
NM_001034858	Armc2	0.612233	0.00603692	0.0424722
NM_177782	Prex1	0.611859	0.00201023	0.0194088
NM_177340	Synpo	0.611587	0.000270308	0.00433206
NR_027658	Gm8883	0.61015	0.000637241	0.0084084
NM_030612	Nfkbiz	0.609071	0.00267006	0.0235926
NM_008576	Abcc1	0.608912	0.00225136	0.0209643
NM_001077403	Nrp2	0.608578	0.000688032	0.00890945
NM_178691	Yod1	0.608216	0.00682135	0.0464255
NM_028759	Dcaf6	0.608209	8.46087e-06	0.000260283
NM_007993	Fbn1	0.607769	2.13666e-05	0.00056164
NM_001081157	Lmod3	0.607321	0.000370124	0.0055507
NM_009368	Tgfb3	0.606799	0.00678318	0.0462412
NM_001164518	Iglon5	0.606507	8.31668e-05	0.00172338
NM_001164081	Timeless	0.606134	1.9783e-07	1.06006e-05
NM_008120	Gja4	0.606024	0.00260403	0.0232186
NM_008567	Mcm6	0.605887	6.9993e-06	0.000221897
NM_173181	Zc2hc1a	0.605253	2.82933e-05	0.000710161
NM_008764	Tnfrsf11b	0.605065	4.35606e-07	2.11057e-05
NM_133209	Pilrb1	0.604967	0.00368295	0.0297695
NM_007914	Ehf	0.604696	0.00110147	0.0125283
NR_045032	Gdap10	0.604672	0.00075143	0.00948076
NM_172678	Acad9	0.604556	1.78444e-08	1.23333e-06
NM_019588	Plce1	0.604473	3.40338e-07	1.69575e-05
NM_176912	C5ar2	0.603586	5.98489e-07	2.77491e-05
ENSMUST00000044231	Serpina10	0.603556	0.00372312	0.0300069
NM_007512	Atpif1	0.602237	1.14628e-07	6.48579e-06
ENSMUST00000185570	Ptprc	0.602135	0.00173989	0.0174422
NM_009400	Tnfrsf18	0.602117	4.54744e-05	0.00104982
NM_001005858	Ifit3b	0.600051	0.000827997	0.0101518
NM_181390	Mustn1	0.599887	9.58339e-05	0.00191763
NM_001025245	Mbp	0.599779	0.00134344	0.0144905
NM_173739	Galnt18	0.599384	0.000776618	0.00968997
AK079313	AK079313	0.599047	2.22714e-06	8.45831e-05
NM_029166	Uhrf1bp1l	0.599039	9.897e-08	5.75595e-06
NM_028190	Luc7l	0.598804	0.000126133	0.00236055
NM_008796	Pctp	0.598755	0.000134391	0.00249521
NM_019975	Hacl1	0.598616	3.34682e-05	0.000807859
NM_198012	Trim68	0.598222	0.000133335	0.00247973
NM_030205	Coro7	0.598124	1.07214e-10	1.23845e-08
NM_001290755	Tlr7	0.597994	0.00520786	0.0382012
NM_001034876	Ccdc24	0.597631	4.56373e-05	0.00104997
NM_178440	Myo1g	0.59763	0.00287369	0.0249466
ENSMUST00000178186	Pydc4	0.597552	1.66789e-06	6.57439e-05
NM_008152	Gpr65	0.597304	0.00611849	0.0428205
NM_008225	Hcls1	0.597213	0.00676006	0.0461401
AK171933	Nrp1	0.596918	0.00346396	0.0285666
NM_028773	Sash3	0.596217	0.000303736	0.00476038
ENSMUST00000015620	Prrt1	0.596215	1.00496e-08	7.34107e-07
NM_011063	Pea15a	0.59515	1.67203e-05	0.000461683
NM_133772	Ssbp4	0.594233	0.00013791	0.0025506
NM_019925	Gpr132	0.594216	1.79739e-05	0.000491155
NM_033478	Ly6g6d	0.594072	3.10725e-05	0.000759923
NM_013710	Fgd2	0.593737	0.00175567	0.0175636
NM_172285	Plcg2	0.593046	0.00283487	0.0246771
NM_011408	Slfn2	0.591652	0.000747226	0.00944405
NM_007437	Aldh3a2	0.591455	0.00240309	0.0219099
AK138083	AK138083	0.590892	0.0071303	0.0480579
NM_146254	Wdr78	0.590635	1.88001e-05	0.000509833
ENSMUST00000110087	Fgd3	0.590524	0.00162911	0.0166144
AK020830	Fam53b	0.589761	0.000418622	0.00609191
XM_006515781	Rapgef5	0.588982	0.000796642	0.00988636
NM_029295	Cklf	0.588907	6.92477e-06	0.00022025
NM_134158	AF251705	0.588649	0.00742426	0.0494896
NM_001146007	Trim12c	0.588405	4.33069e-05	0.00100677
NM_009953	Crhr2	0.588042	0.000196858	0.00338059
NM_011332	Ccl17	0.587415	0.000762149	0.00955052
NM_023059	Sigirr	0.587309	7.39072e-09	5.54437e-07
NM_011979	Vnn3	0.587062	6.79603e-06	0.000217303
AK078562	D4Ertd681e	0.586708	0.00268059	0.023661
NM_010733	Lrrn3	0.586598	0.000591375	0.00793356
NM_012010	Eif2s3x	0.586524	3.5684e-07	1.76219e-05
NM_028595	Ms4a6c	0.585055	0.00319389	0.0270133
NM_172980	Slc28a2	0.584708	0.00513405	0.0378094
NM_001285927	Dock10	0.584436	0.00429693	0.0333204
NM_183201	Slfn5	0.584283	3.05463e-05	0.000748698
AK045728	Coro2a	0.583664	2.24635e-05	0.000586239
NM_011518	Syk	0.583658	0.00560363	0.0402683
NM_026312	Pbdc1	0.583544	2.50507e-07	1.30843e-05
NM_133764	Atp6v0e2	0.583235	0.00103893	0.0120147
NM_011827	Hcst	0.582561	6.30463e-05	0.00136578
NM_025806	Plbd1	0.582059	1.33992e-05	0.000385609
NM_011671	Ucp2	0.582011	0.000525314	0.00724052
NM_010702	Lect2	0.581735	3.97585e-06	0.000137397
NM_139272	Galnt2	0.581188	4.11447e-06	0.00014131
NM_001190327	Tmsb10	0.581134	6.90526e-05	0.00147296
NM_008052	Dtx1	0.581081	3.60754e-05	0.000860218
NM_022318	Popdc2	0.580021	0.000305136	0.00477112
NM_028862	Rnf145	0.579886	0.00014205	0.00261559
NM_144839	Ube2e2	0.579454	1.56336e-07	8.54167e-06
NM_011599	Tle1	0.579382	0.00299559	0.0256876
NM_172543	Fam117a	0.578407	0.000461819	0.00657437
ENSMUST00000152300	Map3k14	0.578355	8.35351e-07	3.70091e-05
NM_009421	Traf1	0.577648	7.17175e-06	0.00022629
NM_028051	Slc39a5	0.577504	4.60223e-07	2.21378e-05
NM_009828	Ccna2	0.575918	0.000686542	0.00890051
NM_027840	Snx20	0.57543	0.000357016	0.00541739
NM_011206	Ptpn18	0.574536	0.00116188	0.0129887
AK169958	St3gal1	0.574379	0.0057259	0.0408231
NM_026947	Eci3	0.574166	0.000967409	0.0114135
NM_010930	Nov	0.574023	0.000406305	0.0059673
NM_010501	Ifit3	0.573987	0.00133222	0.0143974
NR_003652	Gm7337	0.573265	1.75802e-05	0.000482236
NM_013668	Kdm5c	0.573258	6.93923e-12	1.0482e-09
NM_001110320	Cd72	0.573073	0.000453322	0.00647274
A_55_P2564306	A_55_P2564306	0.572995	0.000407418	0.00598102
ENSMUST00000056822	Acot6	0.572719	0.00019964	0.00341599
ENSMUST00000154863	Heg1	0.572677	9.71369e-05	0.00193364
NM_001198823	App	0.572301	0.000175246	0.00309864
NM_001081387	Ctcfl	0.57186	0.000367209	0.00552684
NR_045091	Gm16677	0.57159	2.03302e-05	0.000539922
NM_178908	Fam26e	0.571335	0.00323255	0.0272368
NM_010001	Cyp2c37	0.570789	1.31719e-05	0.00038038
NM_008761	Fxyd5	0.570782	3.50134e-08	2.26962e-06
NM_001081392	Mdn1	0.570588	5.90004e-05	0.00129324
NM_029509	Gbp8	0.570428	0.000568159	0.00768823
NM_008441	Kif1b	0.57026	0.0035042	0.0287776
NM_011197	Ptgfrn	0.570106	0.000425292	0.00616213
NM_008813	Enpp1	0.570099	6.73457e-09	5.14463e-07
NM_133865	Dclre1b	0.569572	0.00234594	0.0215802
NM_011249	Rbl1	0.568829	1.2092e-06	5.05216e-05
NM_019680	Elf4	0.568782	2.87361e-05	0.000718038
NM_007620	Cbr1	0.568489	5.90697e-07	2.74259e-05
NM_001002842	Pram1	0.568317	0.000151407	0.00274697
XR_378400	Gm8995	0.568048	0.00111923	0.0126397
NM_028527	Fam177a	0.567878	3.33739e-06	0.00011883
NM_011019	Osmr	0.567225	0.00117382	0.013088
NM_009608	Actc1	0.567144	0.00216053	0.0204089
NM_001033460	Drc1	0.567128	0.000821551	0.0101053
NM_010724	Psmb8	0.566421	1.84941e-05	0.000501959
NM_015814	Dkk3	0.566349	0.0016397	0.0166783
NM_001033308	Themis2	0.566078	0.00432364	0.0334638
NM_007806	Cyba	0.565562	0.00633231	0.0439757
NM_001109873	Cbfa2t3	0.565387	0.00134657	0.0145102
NM_008175	Grn	0.564063	9.9932e-06	0.000301293
AK050784	Tenm3	0.563587	0.000168517	0.00300032
AK082409	AK082409	0.562609	7.57875e-06	0.000236671
NM_011204	Ptpn13	0.562099	0.00072674	0.00925984
NM_001039354	Lin7a	0.56183	8.33639e-06	0.000256728
NM_008278	Hpgd	0.561257	0.000118539	0.00225352
AK048763	Adrbk2	0.561198	0.000857518	0.010423
NM_001037724	Adcy7	0.56067	0.00235289	0.0216269
NM_019549	Plek	0.559896	0.00129907	0.0141076
NM_080637	Nme5	0.559821	0.00382174	0.0306023
AK170980	Ap2a2	0.559747	1.09678e-05	0.000326035
NM_172612	Rnd1	0.559725	0.00253358	0.022822
NM_134094	Ncald	0.559369	2.05366e-05	0.000544101
NM_027450	Glipr2	0.559297	5.95503e-05	0.00130273
NM_016899	Rab25	0.559143	5.91088e-05	0.00129477
NM_008721	Npdc1	0.558925	7.15768e-06	0.000226274
NM_201411	Flrt1	0.558802	5.20659e-06	0.000172091
NM_028375	Cxx1c	0.558634	2.61748e-07	1.35472e-05
NM_138753	Hexim1	0.558589	0.000820148	0.0100918
AK040197	Mgea5	0.557688	0.00387325	0.030948
AK028896	Sema4b	0.557031	0.000304658	0.00476811
NM_011706	Trpv2	0.556383	1.66778e-05	0.000460891
NM_007398	Ada	0.556125	0.00215651	0.0203783
NM_016751	Clec4f	0.555977	0.00181853	0.0180089
NM_025359	Tspan13	0.55592	5.99752e-06	0.000194762
NM_001286629	Gimap8	0.555454	2.95627e-05	0.000733203
NM_001204276	Hdac7	0.55543	0.000188766	0.00327921
NM_019388	Cd86	0.555398	0.000407802	0.00598402
NM_001033632	Ifitm6	0.554911	0.00702406	0.0475465
NM_001291058	Cd68	0.55477	0.00592714	0.0418232
NM_172768	Gramd1b	0.554331	1.8259e-05	0.000497177
NM_001003953	Kdm2b	0.554293	2.31754e-06	8.70262e-05
NM_011925	Adgre5	0.554244	0.00181527	0.0179926
NM_023320	Plekho1	0.553822	1.13479e-05	0.000336736
NM_031257	Plekha2	0.553529	0.000179212	0.00314709
NM_001013377	Arhgef39	0.553022	0.00104078	0.0120181
NM_001013770	Lipo1	0.552377	1.92654e-05	0.000517822
NM_027307	Golm1	0.551452	2.64986e-05	0.000674753
NM_172440	Stxbp5l	0.55127	8.934e-05	0.00181745
NM_007797	Ctla2b	0.550981	0.00188176	0.0184815
NM_146041	Gmds	0.550961	0.00123838	0.0136348
NM_175307	Fam46b	0.550815	0.00319901	0.0270498
NM_009331	Tcf7	0.550508	0.000223948	0.00374364
NM_010101	S1pr3	0.549882	0.000476638	0.00673072
NM_001034895	Zfr2	0.549472	0.000786519	0.00978985
AK038868	Ccdc13	0.5492	3.30663e-07	1.65743e-05
NM_013691	Thbs3	0.549019	0.000651915	0.00855459
NM_027078	Ikbip	0.548992	2.25792e-06	8.53637e-05
NM_001009949	Slc25a51	0.548673	0.00292103	0.0252102
NM_009074	Mst1r	0.548489	0.000695178	0.00897309
NM_001037727	Arhgap25	0.548155	0.000584592	0.00785961
NM_019736	Acot9	0.548033	2.20269e-07	1.16349e-05
NM_027402	Fndc5	0.547898	0.000916222	0.0109589
ENSMUST00000023246	Ly6g	0.547458	4.67097e-07	2.24039e-05
NM_026496	Grhl2	0.547435	0.00450497	0.0345106
AK035387	Gm20559	0.547134	1.18451e-07	6.65698e-06
NM_001100109	Srp54b	0.54694	6.3912e-06	0.000206542
AK156446	AK156446	0.546753	0.000201517	0.00343929
NM_001081372	Ces1b	0.546102	9.20411e-05	0.00185993
NM_010361	Gstt2	0.545833	0.00498052	0.0370291
ENSMUST00000044113	Ago2	0.545807	3.29922e-08	2.15957e-06
NM_172685	Slc25a24	0.545712	0.000392603	0.00580181
NM_009164	Sh3bp1	0.545695	0.000385107	0.00571125
NM_174868	Fam73a	0.545671	1.03267e-05	0.000309735
NM_145456	Zswim6	0.545669	1.64536e-05	0.000455827
NM_008969	Ptgs1	0.545183	0.000840227	0.0102745
NR_001461	Kcnq1ot1	0.544645	4.63869e-05	0.00106137
NM_007674	Cdx4	0.544206	1.89491e-05	0.000511795
CK381125	CK381125	0.544044	0.000121217	0.00229139
NM_001110218	Ppm1h	0.544	5.76348e-05	0.00126998
NM_001081009	Parp8	0.543818	9.07097e-06	0.00027596
NM_175446	Zmat1	0.543554	0.000116056	0.00221642
NM_053152	Klra22	0.543538	0.000325357	0.0050371
NM_025703	Tceal8	0.543264	6.45076e-06	0.000207863
NM_001037812	Tmem237	0.543054	8.19609e-08	4.8341e-06
NM_134050	Rab15	0.542689	5.32617e-06	0.000175522
NM_023844	Jam2	0.542515	0.000354339	0.00538575
NM_025958	Cand2	0.542394	2.0569e-05	0.000544101
NM_028035	Snx10	0.541982	0.00354577	0.0289835
NM_013750	Phlda3	0.541621	0.00135843	0.0146049
NM_025705	Dcbld1	0.541401	5.43599e-05	0.00120839
NM_019747	Zfp113	0.54131	1.89807e-05	0.000512234
ENSMUST00000151036	Srsf5	0.541003	1.65728e-07	9.04004e-06
NM_172564	Tns4	0.540948	2.90815e-05	0.000724957
NM_011242	Rasgrp2	0.540247	0.00144457	0.0152705
NM_001164248	Tpm1	0.539795	1.44068e-05	0.000411766
NM_178774	Prr18	0.538723	0.00011844	0.00225292
NM_001048207	Gypc	0.537884	0.00575344	0.0409197
ENSMUST00000129457	Phkg2	0.537386	0.000707628	0.00908568
NM_145539	Tm4sf4	0.537165	3.12391e-06	0.000112135
NM_001162500	Parvg	0.537035	0.000322484	0.00500022
NM_022319	Clstn2	0.536987	0.0014105	0.0150293
NM_009913	Ccr9	0.535865	5.2404e-07	2.4744e-05
NM_175177	Bdh1	0.535266	2.50615e-07	1.30843e-05
NM_134131	Tnfaip8	0.535258	3.74165e-06	0.000130112
NM_030018	Tmem50b	0.534937	0.000462717	0.00658154
A_55_P2723989	A_55_P2723989	0.534899	0.00244537	0.0221891
NM_146182	Klc3	0.534827	0.00279149	0.0243821
NM_009803	Nr1i3	0.534822	3.39346e-05	0.000813821
Z36233	Siglec1	0.53412	0.0035972	0.0292902
NM_173047	Cbr3	0.534054	0.000144686	0.00265667
ENSMUST00000144647	Dohh	0.533939	7.95807e-06	0.000246671
NM_153529	Nrn1	0.533799	4.52989e-08	2.86948e-06
NM_207212	Wtip	0.533538	4.33658e-07	2.10419e-05
NM_133754	Fblim1	0.533457	0.00140019	0.0149433
NM_031380	Fstl3	0.533327	0.0051915	0.0381148
NM_028195	Cyth4	0.53275	0.00637521	0.0442024
AK172259	AK172259	0.532677	0.00121173	0.0134122
NM_011435	Sod3	0.532397	0.000710232	0.00909979
X16670	X16670	0.531951	3.3495e-07	1.6714e-05
NM_009288	Stk10	0.531656	0.000515911	0.00714041
NM_177033	Vwc2	0.531644	0.000599665	0.0080235
NM_013606	Mx2	0.531129	0.00302287	0.025875
NM_172624	Dpp9	0.530849	0.00128866	0.0140478
NM_001164724	Il33	0.53056	0.00646829	0.0446692
NM_019922	Crtap	0.530475	2.69386e-06	9.88232e-05
ENSMUST00000035497	Oscp1	0.530429	0.0031402	0.0266574
NM_018825	Sh2b2	0.53037	0.00151765	0.015822
NM_008511	Lrmp	0.530274	0.000335716	0.00516699
NM_016866	Stk39	0.53022	0.000467176	0.00663084
NM_009663	Alox5ap	0.529938	0.00126598	0.0138656
NM_011803	Klf6	0.529191	3.24239e-05	0.000787205
NM_008550	Man2b2	0.528528	5.94599e-08	3.6895e-06
NM_009052	Bex1	0.528524	0.00641111	0.0443571
NR_045083	AI197445	0.527595	0.00544346	0.0394356
NM_028758	Gga2	0.527503	8.71243e-06	0.000267323
NM_001085530	Gm13298	0.527064	0.00474208	0.0357186
NM_013566	Itgb7	0.527006	0.000712512	0.00911683
NM_026979	C1qtnf2	0.526734	3.55701e-05	0.00084999
NM_019542	Nagk	0.526686	1.23498e-05	0.000361543
NM_013754	Insl6	0.526662	9.73037e-05	0.00193483
NM_026835	Ms4a6d	0.526609	0.00654699	0.0450728
NM_053185	Col4a6	0.526238	0.00170032	0.0171383
NM_145150	Prc1	0.5257	0.0042468	0.03307
NM_133733	Clmp	0.525663	0.000755279	0.00950734
NM_177192	Dennd5b	0.525302	2.00114e-05	0.000533022
NM_145144	Aif1l	0.524552	0.0031748	0.0268791
NM_026681	Ccdc88c	0.52446	0.000339806	0.00521792
NM_016702	Agxt	0.524219	2.02615e-06	7.80149e-05
NM_008520	Ltbp3	0.52421	0.00115191	0.0128997
NM_001136073	Nfatc2	0.5241	0.000918492	0.0109782
NM_001081091	Cep152	0.524094	4.96415e-05	0.00111896
ENSMUST00000126899	Frmd4b	0.524066	4.88496e-05	0.0011026
AK163494	Fut8	0.523881	3.69366e-05	0.00087762
NM_019437	Rfk	0.523505	1.01945e-05	0.000306599
NM_177158	Rinl	0.523078	1.65483e-05	0.00045807
NM_011297	Rps24	0.522916	0.000543086	0.00743331
NM_021896	Gucy1a3	0.522614	0.00388662	0.0310177
NM_001164427	Kcnk13	0.522181	0.00563042	0.0403565
NM_144517	Tbc1d19	0.52102	2.67842e-05	0.000680471
NM_007483	Rhob	0.52084	4.67976e-05	0.00106784
A_55_P1972448	A_55_P1972448	0.520183	0.000596743	0.00799722
NM_001099296	Grrp1	0.520077	0.000348558	0.00532292
ENSMUST00000137943	Lyn	0.519881	2.68461e-06	9.86537e-05
NM_011200	Ptp4a1	0.519861	5.01123e-05	0.00112881
NM_146578	Olfr1033	0.519337	0.0050645	0.0374668
NM_007954	Ces1c	0.51932	9.66679e-10	9.08722e-08
NM_013698	Txk	0.519129	0.000739057	0.00938109
NM_007403	Adam8	0.518722	0.000309068	0.00482357
NM_138741	Sdpr	0.51866	0.00347932	0.0286507
NM_173413	Rab8b	0.518515	0.000160674	0.00288531
NM_020486	Bcam	0.518511	0.000710442	0.00909979
ENSMUST00000182281	Ccnd3	0.518331	0.000127716	0.00238587
NM_001025313	Tapbp	0.518148	1.04001e-08	7.56397e-07
U16671	U16671	0.518065	4.66692e-05	0.00106575
NM_016867	Gipc2	0.517661	0.000568117	0.00768823
NM_011158	Prkar2b	0.516989	5.1556e-05	0.00115446
NM_138304	Calml4	0.516472	5.79454e-05	0.00127566
NM_010659	Krt31	0.516229	0.002261	0.0209963
NM_010740	Cd93	0.515613	0.000217501	0.0036597
NM_172777	Gbp9	0.515401	0.000393681	0.00581001
NM_001255992	Bbs12	0.515101	4.29362e-05	0.00100024
AY360472	Nlrp9c	0.51491	7.64715e-06	0.000238584
NM_001301367	Hsdl2	0.514508	0.00349285	0.0287055
NM_173762	Cenpe	0.514389	0.00255794	0.0229609
NM_019810	Slc5a1	0.514064	0.000110202	0.00213516
NM_001289462	Mme	0.513847	0.00220843	0.020709
NM_175344	Ano6	0.512761	3.68961e-05	0.000877281
NM_001289568	Sass6	0.512446	9.61975e-05	0.00191952
NM_010135	Enah	0.512277	0.000230896	0.00382342
NM_016966	Phgdh	0.51216	6.94632e-05	0.00147888
ENSMUST00000041093	Creb3l2	0.511797	0.000948155	0.0112401
NM_148922	Mdm1	0.511744	1.63547e-06	6.48419e-05
NM_183037	Trim46	0.510681	0.000548546	0.00749221
NM_023048	Asb4	0.510289	0.000179039	0.00314571
NM_181820	Tmc4	0.510093	8.63464e-05	0.00177058
NM_001308285	Fhit	0.509578	0.000383807	0.00569703
NM_011157	Srgn	0.509236	0.000880522	0.0106271
NM_026993	Ddah1	0.509144	0.000222854	0.00373095
NM_020252	Nrxn1	0.509032	2.04836e-05	0.000543133
NM_010784	Mdk	0.508707	7.16966e-06	0.00022629
NM_020332	Ank	0.50868	2.98771e-05	0.000738257
NM_008320	Irf8	0.508627	0.000176014	0.00310728
NM_018780	Sfrp5	0.508224	0.00628675	0.0437322
NM_021486	Bco1	0.508133	1.80801e-06	7.04279e-05
ENSMUST00000137261	Abr	0.507387	5.36593e-06	0.000176658
NM_007992	Fbln2	0.507345	0.00101578	0.0118194
NM_133838	Ehd4	0.506955	4.06691e-06	0.000140254
NR_073523	Slfn10-ps	0.506778	6.29664e-06	0.000203683
NM_178922	Hic2	0.506584	0.000394065	0.00581311
NM_001081983	Tmsb15b1	0.506555	1.5452e-05	0.000433475
NM_027185	Def6	0.506439	0.00257424	0.0230312
AK039458	Stat1	0.506244	0.000522597	0.007215
NM_009026	Rasd1	0.506182	0.00147945	0.0155212
AK142328	AK142328	0.506084	8.35226e-05	0.0017286
NM_010276	Gem	0.505475	1.51134e-05	0.000426125
NM_031396	Cnnm1	0.505273	0.0028259	0.0246054
NM_001081185	Flnc	0.505023	0.000637743	0.00840932
NM_212483	Krt42	0.504732	0.00255467	0.0229377
NM_134163	Mbnl3	0.504721	1.23572e-05	0.000361543
XM_006516805	Gpr137b	0.504356	0.000539691	0.00739962
NM_010737	Klrb1a	0.504161	1.76065e-05	0.000482559
NM_023132	Renbp	0.504129	1.58772e-05	0.000442428
AK050130	AK050130	0.50307	3.34279e-05	0.000807471
NM_153143	Kctd11	0.502776	4.09392e-06	0.000140894
NM_207680	Bcl2l11	0.502484	0.00273627	0.0240128
AK046777	AK046777	0.502473	0.000278386	0.00444233
NM_001033236	Vcpkmt	0.501966	4.48822e-06	0.000152112
NM_011101	Prkca	0.501884	1.3833e-05	0.000397407
ENSMUST00000145514	Gls	0.501672	1.07134e-06	4.55019e-05
NM_178598	Tagln2	0.501653	0.00430826	0.033383
NM_008577	Slc3a2	0.501339	6.60772e-09	5.07107e-07
NM_010174	Fabp3	0.501296	0.00265112	0.0234879
ENSMUST00000128107	Fam46c	0.501042	0.00197884	0.0191589
NM_173784	Ubtd2	0.501029	0.000382209	0.00568343
NM_016850	Irf7	0.50075	0.00161826	0.0165302
NM_145950	Osgin2	0.500038	1.5735e-05	0.000439565
NM_008979	Ptpn22	0.499786	0.00069021	0.00892727
NM_001039485	Piezo2	0.499701	1.3205e-06	5.44227e-05
NM_008510	Xcl1	0.497922	0.00218008	0.0205412
NM_001123371	Pnp2	0.497228	1.59218e-06	6.35786e-05
NM_178655	Ank2	0.497099	0.000113577	0.00217779
NM_172447	Cfap69	0.496797	0.00262998	0.0233564
NM_008256	Hmgcs2	0.496764	0.00307182	0.0262066
NM_145991	Cdc73	0.496515	0.000308265	0.00481553
NM_178745	Tmem229b	0.496338	7.03998e-06	0.000222975
U19271	Ly75	0.496214	0.00102088	0.0118663
NM_029510	Bcor	0.495937	0.00572793	0.0408231
NM_080435	Adcy4	0.495904	1.55164e-05	0.000434859
NM_144797	Metrnl	0.49586	0.0010266	0.0119162
NM_026418	Rgs10	0.495814	0.00122451	0.0135312
NM_001297596	Inpp4b	0.495802	0.000259032	0.00418551
NM_173019	Pfkfb4	0.495687	0.00251211	0.0226729
NM_025522	Dhrs7	0.495683	5.21797e-05	0.00116594
NM_008883	Plxna3	0.4956	8.11617e-05	0.00168811
NM_027430	Mpc2	0.495489	2.46462e-08	1.65214e-06
NM_019482	Panx1	0.495254	5.19593e-06	0.000171909
NM_007778	Csf1	0.494109	0.00256356	0.0229808
XM_006496590	Gm35498	0.493983	9.31584e-05	0.00187344
NM_019699	Fads2	0.493953	3.1805e-06	0.000114043
NM_013680	Syn1	0.492285	0.00179137	0.0178139
NM_011328	Sct	0.492129	0.000414642	0.00605246
NM_001081549	Rcan1	0.491482	0.000845968	0.0103295
NM_001286994	Gpr160	0.491416	0.00157041	0.0161964
NM_001024606	Pdp2	0.490535	0.00135918	0.0146049
ENSMUST00000063318	Slc16a7	0.490468	0.00419707	0.0327583
NM_178791	Vstm4	0.490196	0.00188122	0.0184815
NM_152220	Stx3	0.489294	0.000428387	0.0061989
NM_025659	Abi3	0.489095	0.00136708	0.0146649
AK162347	Ddx50	0.489042	0.00260916	0.0232457
NM_018824	Slc23a2	0.488914	0.00127114	0.0139129
ENSMUST00000154604	Catsper2	0.48886	0.00480684	0.0360924
ENSMUST00000029456	Cd2	0.488517	0.00217922	0.0205389
NM_025972	Naaa	0.488448	4.86583e-06	0.000162436
NM_009763	Bst1	0.488261	0.00254739	0.022897
AK085441	Il15	0.488047	0.000637822	0.00840932
NM_175242	Ppp1r18	0.487949	0.00649938	0.0448468
TC1682680	TC1682680	0.487052	0.000218657	0.00367174
NM_001113569	Stxbp1	0.486824	3.07493e-05	0.000753121
NM_009022	Aldh1a2	0.486797	9.94221e-05	0.00196507
NM_178186	Hist1h2ag	0.486581	0.000665082	0.0086932
AK134193	Gm19313	0.486441	0.00272203	0.0239445
NM_174989	Ticam1	0.485811	0.00304728	0.0260572
NM_007428	Agt	0.485496	2.25552e-06	8.53637e-05
NM_019447	Hgfac	0.485478	4.90568e-07	2.33952e-05
ENSMUST00000152917	Churc1	0.485391	3.08991e-06	0.000111153
NM_009658	Akr1b3	0.48514	2.50203e-06	9.2909e-05
NM_027871	Arhgef3	0.485083	0.00689401	0.0468055
NM_001037755	Baiap2	0.485017	0.00165277	0.0167754
NM_019506	Gdf2	0.484922	0.000803233	0.00993859
NM_021362	Pappa	0.484871	0.00714492	0.0481079
NM_011992	Rcn2	0.484805	1.09312e-05	0.000325238
NM_019444	Ramp2	0.484803	0.00372124	0.0299991
NM_001034059	Ccdc160	0.484417	0.00264683	0.0234611
NM_010720	Lipg	0.484139	0.00527388	0.03855
NM_133746	Calhm2	0.484126	0.00131825	0.0142788
NM_001033306	Shb	0.484051	0.00562075	0.0403348
NM_172274	Cc2d2a	0.483899	9.08798e-05	0.00184316
NM_139200	Cytip	0.483624	0.00115177	0.0128997
NM_008608	Mmp14	0.48359	0.00198205	0.0191843
NM_023386	Rtp4	0.483582	0.00027309	0.00436617
NM_009324	Tbx2	0.483481	3.02846e-05	0.000746118
NM_001033419	Ceacam16	0.483113	0.00325767	0.027338
NM_013585	Psmb9	0.482847	0.00142936	0.0151639
NM_201352	Gdpd5	0.482353	6.22475e-07	2.86622e-05
NM_001103157	Steap2	0.482166	0.00325355	0.0273241
NM_001205363	Clec9a	0.481389	0.000203495	0.00346773
NM_080559	Sh3bgrl3	0.48057	0.00289501	0.0250958
NM_177776	Smtnl2	0.48039	0.00231558	0.0213666
AK050504	Scfd1	0.480046	0.00522288	0.0382778
NM_025331	Gng11	0.47991	0.000182728	0.00319802
NM_025613	Eid1	0.479815	2.25308e-05	0.000586239
NM_016721	Iqgap1	0.479657	0.00029556	0.00465304
NM_018819	Mpc1	0.479444	1.33208e-08	9.48833e-07
NM_008566	Mcm5	0.479319	0.000270853	0.00433664
NM_001039578	Evi5l	0.479295	2.01172e-05	0.000535118
NM_011961	Plod2	0.479213	0.000165434	0.00295488
NM_018754	Sfn	0.47907	0.00237266	0.021748
NM_023245	Palmd	0.479047	0.00205587	0.0197198
NM_181752	Gpr135	0.478585	0.00293708	0.0252963
NM_008017	Smc2	0.478132	3.36693e-06	0.000119572
NM_010165	Eya2	0.47804	8.88924e-05	0.0018121
ENSMUST00000161956	Kcnab1	0.477936	0.00127474	0.0139417
NM_001033405	Treml2	0.47791	0.000206518	0.00351385
NM_181328	Slc25a29	0.477857	0.00284552	0.0247375
NM_001144855	Ppfia4	0.477693	0.000383363	0.00569472
NM_010258	Gata6	0.477015	0.000263387	0.00423578
NM_001252200	Map4k4	0.476835	0.00230957	0.0213279
AK132225	AK132225	0.476519	5.00651e-06	0.000166135
TC1623707	TC1623707	0.47593	0.00445967	0.0342325
NM_030732	Tbl1xr1	0.475778	0.000438689	0.00631512
NM_016671	Il27ra	0.475576	8.16969e-06	0.000252527
AK171865	Fam208b	0.475432	3.36087e-05	0.000808963
AK047585	AK047585	0.475413	0.000161401	0.00289524
NM_138653	Bspry	0.475292	0.00012097	0.00228801
ENSMUST00000149117	Sptbn1	0.4744	4.58541e-05	0.00105361
NM_011349	Sema3f	0.47424	2.92052e-05	0.000727036
NM_008012	Akr1b8	0.474187	0.0031461	0.0266902
NM_001045526	Scimp	0.474126	0.00411041	0.0322975
NM_001081116	Arhgef17	0.474083	0.00227065	0.0210558
NM_172397	Limd2	0.473928	0.00633788	0.0440053
NM_173011	Idh2	0.473448	0.000473957	0.00670319
NM_001252292	Mest	0.473354	3.65585e-05	0.000869874
NM_172449	Bzrap1	0.473283	0.000231864	0.00383564
NM_030684	Trim34a	0.473242	0.000492516	0.00691116
NM_019394	Mia	0.472701	4.1382e-05	0.000968876
AK079715	AK079715	0.472631	0.00215266	0.0203691
NM_001293783	Ddx60	0.472234	0.000943155	0.0111928
NM_008915	Ppp3cc	0.471673	0.00033844	0.00520172
NM_001081020	Adamts6	0.471666	0.000296595	0.00466444
NM_009726	Atp7a	0.471186	2.73838e-06	0.000100174
AK079655	AK079655	0.471027	5.05833e-05	0.00113788
NM_178660	Rbms3	0.471011	3.16384e-05	0.000770938
XR_382782	Gm33447	0.469869	1.68235e-05	0.000463428
NM_029100	Sepn1	0.469775	2.28441e-05	0.000593006
NM_144819	Ccdc92	0.469751	0.000167949	0.0029934
NM_029792	B3gat1	0.469361	0.000153336	0.00277292
NM_001294149	Kif1a	0.469149	0.00122968	0.0135704
NM_001004190	Zfp560	0.468941	0.00350859	0.0287994
NM_022017	Trpv4	0.468866	7.42923e-05	0.00156178
NM_013464	Ahr	0.468629	0.00573319	0.0408377
NM_001037801	Cd6	0.468264	0.00051497	0.00713033
AK032296	AI605517	0.468099	0.000366492	0.00552104
NM_009405	Tnni2	0.467579	0.000214708	0.00362182
NM_133662	Ier3	0.467063	4.65305e-06	0.000156585
NM_001285498	Tead2	0.466781	8.47261e-05	0.00174486
NM_028365	Zfp839	0.466498	0.00254471	0.0228914
NM_013518	Fgf9	0.466371	0.000115676	0.00221168
NM_025844	Chordc1	0.465914	0.00382894	0.0306526
NM_139147	Rab40b	0.465878	0.000760757	0.00954392
NM_010387	H2-DMb1	0.465834	0.00555891	0.0400806
NM_007450	Slc25a4	0.465672	0.00251941	0.0227189
AK134484	AK134484	0.464846	7.22975e-06	0.000227905
NM_011056	Pde4d	0.464771	0.000609306	0.00813419
NM_008961	Pter	0.46463	0.000513078	0.00712186
AK020071	Dnah2os	0.464332	0.00457373	0.0348436
ENSMUST00000192483	Capn2	0.464271	0.000687777	0.00890945
NM_028763	Cbx6	0.463501	0.00151315	0.0157837
M73818	M73818	0.463196	0.000995798	0.0116805
BY676793	BY676793	0.462895	4.53105e-06	0.000153408
NM_133661	Slc6a12	0.46285	7.17284e-05	0.00151647
NM_001170853	Mndal	0.462753	0.000857685	0.010423
NM_019576	Thsd1	0.462386	0.0001879	0.00326871
ENSMUST00000142806	Paip2b	0.46217	0.00170425	0.0171674
NM_145586	Tmem159	0.461948	0.000182878	0.00319802
NM_023277	Jam3	0.461825	0.000156615	0.00282304
XM_011245100	Dgkh	0.461639	0.00243983	0.0221586
NM_011121	Plk1	0.461584	0.000397348	0.00585137
NM_010629	Kifap3	0.461268	1.99815e-05	0.000532782
NM_001164466	Dpys	0.461019	2.77877e-06	0.00010116
ENSMUST00000114942	Proser2	0.460705	0.00132984	0.014381
NM_024188	Oxct1	0.460618	0.00411083	0.0322975
NM_001043335	Eml1	0.460388	0.00641433	0.04437
NM_016861	Pdlim1	0.460376	0.000147185	0.00269085
NM_138315	Mical1	0.460363	0.00111911	0.0126397
NM_011882	Rnasel	0.460051	2.64628e-05	0.000674358
NM_001291010	Tnfrsf25	0.459889	0.0042115	0.0328396
NM_019983	Rabgef1	0.459874	0.00450035	0.0344893
NM_007986	Fap	0.459752	0.000539738	0.00739962
NM_008788	Pcolce	0.459537	0.00270805	0.0238405
NM_016765	Ddah2	0.459518	0.00370301	0.0298954
AK172642	AK172642	0.45911	0.00355932	0.0290515
NM_007987	Fas	0.459085	0.000448707	0.00642884
NM_001081223	Rbbp8	0.458496	0.000119978	0.00227311
NM_133220	Sgk3	0.457928	3.56931e-06	0.000125648
NM_178051	Mterf4	0.457882	5.63766e-05	0.00124637
NM_008013	Fgl2	0.457587	0.00220817	0.020709
NM_175397	Sp110	0.457502	0.000364291	0.00550775
NM_019563	Cited4	0.457391	0.000856987	0.0104222
NM_153137	Traf3ip3	0.45735	0.00016734	0.00298413
NM_031881	Nedd4l	0.457347	0.00254955	0.0229041
NM_001276296	Ednrb	0.457073	0.000275035	0.00439306
NM_029075	Stx11	0.45703	0.00537963	0.0390939
ENSMUST00000134929	Mmd	0.455983	0.00117186	0.013075
NM_011020	Hspa4l	0.455645	0.00168354	0.0170359
NM_001162944	Gm10318	0.455468	0.000129915	0.00242424
NM_146178	Ccdc106	0.45499	0.00341421	0.028268
NM_024441	Hspb2	0.454924	0.000217912	0.00366292
NM_009373	Tgm2	0.454525	0.00177832	0.0177316
NM_019723	Slc22a21	0.454374	0.00200211	0.0193561
NM_026758	Mphosph6	0.45391	0.000146755	0.00268592
NM_001166251	Mgll	0.453853	0.00351602	0.0288321
AK143021	AK143021	0.453409	0.000108134	0.00210118
NM_026555	Rcn3	0.453141	0.00171393	0.017239
NM_011636	Plscr1	0.452859	2.94984e-06	0.000106805
NM_138751	Tmem47	0.452711	0.00169082	0.0170734
NM_001039934	Map2	0.451561	0.00242875	0.0220923
NM_018883	Camkk1	0.451483	0.00184071	0.0181693
NM_175154	Galk2	0.451207	0.000252731	0.00410555
NM_023275	Rhoj	0.450578	5.03354e-06	0.000166866
AK172155	Snrnp48	0.450506	3.92488e-07	1.91556e-05
NM_001164059	Sell	0.450443	0.00647037	0.0446743
NM_001271566	Cdc7	0.450398	2.59816e-05	0.000665051
NM_028266	Col16a1	0.450053	0.00749155	0.0497693
NM_176834	Rnf208	0.449858	0.0026954	0.023754
NM_029372	Ccdc172	0.449019	0.0027642	0.0242007
NM_009060	Rgn	0.448838	8.7463e-06	0.000267869
ENSMUST00000182904	Nktr	0.448804	0.00469966	0.035523
NM_001282443	Mroh6	0.448629	0.00194195	0.0189175
NM_198127	Abi2	0.448124	0.00239091	0.0218673
XR_384686	Gm15738	0.448096	0.00272714	0.0239642
AK013497	Capn10	0.447805	5.96478e-05	0.00130401
NM_009214	Sms	0.447504	0.00313377	0.0266303
NM_019401	Nmi	0.447397	2.17993e-06	8.33592e-05
NM_152808	Slc44a2	0.447378	1.34643e-06	5.52864e-05
NM_001025597	Ikzf1	0.447029	0.00177933	0.0177329
NM_019636	Tbc1d1	0.446974	0.00019163	0.00331633
NM_177898	Nek5	0.446684	0.00439689	0.0338909
NM_011519	Sdc1	0.446669	0.000169177	0.00301047
NM_146698	Olfr1443	0.446204	1.17096e-05	0.000346238
NM_001162485	Arrdc1	0.445868	3.37159e-05	0.000810322
NM_183285	Kctd2	0.445469	1.99185e-06	7.70498e-05
NM_001024385	Crls1	0.445264	1.50256e-05	0.000424006
NM_030697	Kank3	0.44461	0.00729797	0.0488395
NM_008535	Lyl1	0.444489	0.000490514	0.00689176
NM_175472	Zcchc11	0.444141	7.34282e-05	0.00154458
ENSMUST00000110832	Tmem184a	0.443817	0.000591517	0.00793356
NM_026714	Ccdc163	0.443702	5.69783e-07	2.66401e-05
NM_001037719	Btla	0.443546	0.000662629	0.00867133
NM_019932	Pf4	0.443539	0.00360359	0.0293237
NM_146539	Olfr373	0.442413	0.000866931	0.0105124
NM_199018	Stard8	0.442354	0.000637248	0.0084084
NM_009835	Ccr6	0.441773	0.000674099	0.0087767
AK078510	AK078510	0.44176	1.60694e-05	0.000446292
ENSMUST00000149985	Msn	0.441126	0.000324967	0.00503405
XM_006523888	Rab12	0.440605	3.34247e-06	0.00011883
ENSMUST00000157036	Dock2	0.440246	0.00596992	0.0420377
NM_029857	Tmco4	0.440211	3.0446e-05	0.000747888
NM_153058	Mapre2	0.439974	0.000156176	0.00281665
NM_198090	Hnrnpa3	0.439701	2.19736e-05	0.000576232
NM_030704	Hspb8	0.43954	0.00534189	0.0389324
NM_029023	Scpep1	0.439122	0.000541242	0.00741111
NM_024290	Tnfrsf23	0.43906	0.000108939	0.00211559
NM_019643	Fam60a	0.438623	0.000192769	0.00332912
NM_001113204	Ncam1	0.438542	0.00203281	0.0195566
NM_025994	Efhd2	0.438461	0.00220423	0.020697
NM_008179	Gspt2	0.438443	9.7696e-05	0.00193642
NM_020577	As3mt	0.437967	1.17275e-05	0.000346459
NM_009013	Rad51ap1	0.437856	0.00235296	0.0216269
XM_006512868	Zufsp	0.437735	0.000504138	0.00702699
NM_138651	Cds2	0.437577	1.00744e-06	4.31171e-05
NM_177577	Dcdc2a	0.437535	0.0045052	0.0345106
NM_172409	Fmnl2	0.437472	0.000186618	0.00325489
NM_001004140	Ckap2	0.437344	0.00356674	0.029105
NM_008490	Lcat	0.437264	3.81386e-06	0.00013221
NM_032398	Plvap	0.436704	0.000304293	0.00476463
NM_026985	Mcemp1	0.436602	0.000135492	0.00251285
AK052627	AK052627	0.43658	0.00735071	0.0490778
NM_175770	Taf7	0.436548	8.13252e-06	0.000251611
NM_009037	Rcn1	0.436366	0.000206823	0.00351726
NM_001195088	Tmc8	0.436341	0.000162654	0.00291146
NM_024208	Echdc3	0.436264	8.45677e-07	3.73429e-05
XM_011247787	Tlr8	0.435905	0.00221086	0.0207201
NM_008348	Il10ra	0.435744	0.00322863	0.0272244
NM_177410	Bcl2	0.435668	8.99734e-05	0.001827
NM_139206	Arap3	0.435593	0.000171656	0.00304484
XM_006498813	Kif16b	0.435473	3.77349e-06	0.000131083
NM_001291455	Dpysl3	0.435282	0.000182117	0.00319307
NM_023835	Trim12a	0.435136	0.000762428	0.00955052
NM_031165	Hspa8	0.43508	0.00594232	0.0418949
NM_001018063	Cxx1b	0.434927	2.74512e-06	0.000100263
NM_001159637	Nadk	0.434648	1.04052e-06	4.44192e-05
NM_177611	Psd4	0.434484	0.00024299	0.00397634
NM_021360	Neurl1a	0.43447	0.00021405	0.00361255
NM_001013374	Lman2l	0.434468	8.89704e-05	0.0018121
NM_145934	Stap2	0.434382	0.00208447	0.0199061
AK164054	Pdlim3	0.434194	0.0031688	0.0268351
BC028789	BC028789	0.434089	0.00483395	0.0362308
NM_001077705	Ptpn6	0.434053	0.000582649	0.00783981
NM_001111023	Runx1	0.43382	0.00489927	0.0365643
NM_054044	Adgra3	0.433338	0.00102398	0.0118982
NM_001099319	Gm12942	0.433033	4.73696e-06	0.000159089
NM_010188	Fcgr3	0.432739	0.0065441	0.0450622
ENSMUST00000138200	Tsen2	0.432643	0.000888857	0.010716
NM_001162533	Sh3d21	0.431861	0.000171109	0.00304161
NM_001037722	Adam15	0.431806	0.000572759	0.00773793
NM_133770	Adck4	0.431794	2.70305e-05	0.000684496
NM_172261	Ppp1r9b	0.431621	7.13765e-05	0.00151116
XM_006539082	Tmem200b	0.431447	0.000686337	0.00890051
NM_001198911	Arhgef2	0.431258	0.00246999	0.0223578
NM_013935	Hacd1	0.430105	1.89088e-05	0.000511795
NM_019877	Copz2	0.429819	0.00021362	0.00360712
NM_010576	Itga4	0.429556	0.0039662	0.0314803
NM_001290800	Tyro3	0.429046	0.00038348	0.00569472
NM_001013817	Sp140	0.428666	4.58766e-05	0.00105361
NM_023850	Chst1	0.428392	9.42674e-05	0.00189232
NM_001005608	Itgb4	0.428267	0.00279118	0.0243821
NM_009980	Ctbp2	0.428208	0.00127675	0.013956
NM_013415	Atp1b2	0.427936	0.00162944	0.0166144
NM_026837	Tmem53	0.427753	0.00105242	0.0121148
XM_006525848	Fam13b	0.427447	0.000229182	0.00380257
NM_008480	Lama1	0.427334	0.00143662	0.0152157
NM_028027	Arhgef25	0.427331	0.00500667	0.0371665
NM_011858	Tenm4	0.42715	0.000822683	0.0101118
NM_146065	Atf7	0.427136	0.000381219	0.00567376
NM_008332	Ifit2	0.427131	0.000311179	0.00485425
XM_006524994	Camkmt	0.426912	0.00275887	0.0241667
NM_007969	Wfdc18	0.426769	0.00307403	0.0262188
NM_145990	Cdk5rap2	0.426614	1.14733e-06	4.84827e-05
ENSMUST00000111978	Taok3	0.426609	0.00613959	0.0429321
NM_001252472	Cd84	0.426539	0.000285126	0.00451552
NM_177715	Kctd12	0.426347	0.00249805	0.0225629
NM_008458	Serpina3c	0.426325	0.00215603	0.0203783
NM_025807	Slc16a9	0.426261	0.0014105	0.0150293
NR_002142	Rpph1	0.426121	0.000639324	0.0084258
NM_183426	Sbno2	0.42589	0.000704293	0.00905882
NM_001033453	Pdp1	0.425668	1.45362e-05	0.000414047
NM_001008233	Plekhn1	0.425469	0.000349087	0.00532856
NM_009667	Ampd3	0.425381	0.000570803	0.00771775
AK088963	BC094435	0.425296	7.30187e-06	0.000229528
NM_023824	Paqr4	0.425245	2.46455e-05	0.000635813
ENSMUST00000132434	Rrbp1	0.425048	0.00667043	0.045678
AK031280	Slco3a1	0.424771	0.00149653	0.0156512
NM_001164578	Tsr2	0.424382	6.05014e-05	0.0013218
NM_027547	Prdm5	0.424187	0.000871367	0.0105471
NM_020518	Vsig2	0.424004	0.000626603	0.00830075
NM_026362	Plgrkt	0.423839	0.00358191	0.0292074
NM_010871	Naip6	0.423528	0.00211396	0.020094
NM_026421	Enoph1	0.422769	3.35409e-05	0.000808444
NM_008449	Kif5c	0.422731	4.74804e-05	0.00108194
NM_001012765	Adcy5	0.4224	2.25256e-06	8.53542e-05
NM_010716	Lig3	0.422214	1.49841e-06	6.05588e-05
NM_025872	Golt1b	0.421902	0.00411443	0.0323105
NR_003523	H2afy3	0.421802	4.51799e-05	0.00104521
NM_029988	Pigh	0.420606	0.00348286	0.0286587
NM_011708	Vwf	0.420581	0.00169346	0.0170949
NM_177472	Slx4	0.420364	0.00128893	0.0140478
AK132033	AK132033	0.419903	0.0017795	0.0177329
NM_023635	Rab27a	0.419486	0.00223641	0.0208499
NM_178795	Ppip5k1	0.41919	0.000165081	0.00295016
NM_024217	Cmtm3	0.419041	0.00151345	0.0157837
ENSMUST00000159497	Pag1	0.418702	0.00233945	0.0215443
NM_001039530	Parp14	0.418654	0.00592618	0.0418232
NM_028071	Cotl1	0.418464	0.000366087	0.00552104
TC1642106	TC1642106	0.418379	0.00145382	0.0153234
NM_177390	Myo1d	0.418349	0.000253612	0.00411387
NM_001033217	Prickle1	0.418106	0.00446189	0.0342338
NM_026656	Mcoln2	0.418027	0.00640275	0.0443306
NM_022018	Fam129a	0.41798	0.000209293	0.00355202
NM_177646	Dgkd	0.417977	6.54244e-05	0.0014118
NM_021524	Nampt	0.417749	0.000715899	0.00915454
NM_009652	Akt1	0.417529	2.73515e-05	0.000690677
ENSMUST00000192566	Rcsd1	0.417459	0.00223333	0.0208372
NM_001077514	Slc1a2	0.41738	0.00208353	0.0199061
NM_023884	Ralgps2	0.417095	0.000243809	0.00398779
NM_008394	Irf9	0.417074	0.000484894	0.00682768
NM_133990	Il13ra1	0.416938	0.00456219	0.0347796
NM_145529	Cstf3	0.416792	0.0031642	0.0268166
NR_045269	Sp3os	0.416523	0.00143115	0.0151767
ENSMUST00000112387	Hyal1	0.416389	0.0017815	0.0177422
NM_019634	Tspan7	0.415982	0.000231034	0.0038238
NM_172607	Naprt	0.415975	7.91742e-05	0.00164986
NM_010872	Naip2	0.41596	0.000239953	0.00394016
NM_011131	Pold1	0.415187	5.13469e-05	0.00115118
NM_001033272	Spata13	0.415143	0.00206941	0.0198003
NM_146133	Golph3l	0.415025	0.00638419	0.0442348
XM_011247076	Cd226	0.414909	0.0013465	0.0145102
NM_172770	Ttc12	0.414801	3.15583e-05	0.000769548
NM_010415	Hbegf	0.414607	0.00572508	0.0408231
NM_172528	Lrrc1	0.414363	0.00363361	0.0295064
NR_045794	Gm16907	0.414316	0.00724765	0.0485881
NM_013592	Matn4	0.414245	4.34531e-06	0.00014802
NM_133978	Cmtm7	0.414142	0.000571571	0.007725
NM_178873	Adck2	0.414125	5.61888e-06	0.000184078
NM_001293694	Cept1	0.414124	0.000233334	0.00385513
NM_001163359	Fignl1	0.413853	0.00453335	0.0346388
XR_870697	Gm30816	0.413659	0.000102824	0.00201917
NM_010589	Jak3	0.413572	0.000268536	0.00430573
NM_008880	Plscr2	0.413274	0.000637001	0.0084084
XR_387492	Gm9530	0.413204	0.00576561	0.0409719
NM_138314	Nme7	0.412673	0.000369691	0.0055467
NM_175514	Fam171b	0.412456	0.00102753	0.0119228
NM_021426	Nkain4	0.412417	9.21851e-05	0.00186172
NM_030249	Cttnbp2nl	0.412306	0.00304248	0.0260229
NM_013889	Zfp292	0.412062	0.000480733	0.00678288
NM_001282966	Cd63	0.412035	0.00591826	0.0417782
NM_001085371	Speg	0.411912	5.78928e-06	0.000189103
ENSMUST00000179398	Ankrd44	0.411309	0.00562562	0.0403565
NM_033144	2008-09-01	0.411035	0.00711945	0.0480111
XM_006543245	Gm20654	0.410923	2.57527e-05	0.000660295
NM_001302382	Cdc37l1	0.410577	0.00148689	0.0155797
NM_001038887	P2rx7	0.410523	0.000971122	0.0114393
NM_001098267	Ttll2	0.410436	0.00410614	0.032294
TC1670009	TC1670009	0.410124	0.00510099	0.0376407
NM_054041	Antxr1	0.409954	0.00371897	0.0299991
NM_001290379	Ap1s2	0.409586	0.000858709	0.0104317
NM_028222	Cdkn3	0.409029	0.004309	0.033383
ENSMUST00000030698	Stx12	0.408831	9.07003e-06	0.00027596
NM_001163015	Gprasp2	0.408824	0.00729503	0.0488395
NM_008349	Il10rb	0.408684	0.000135684	0.00251501
NM_173751	Ilvbl	0.408459	0.000103073	0.00202167
XR_382047	Prpf4b	0.408349	0.000993439	0.0116643
ENSMUST00000110898	Rasgrp1	0.40829	0.000557166	0.00757942
T25625	T25625	0.408128	3.94443e-05	0.000931897
NM_001290806	Kif3a	0.407873	8.359e-07	3.70091e-05
NM_001039179	Bicd2	0.407833	0.000127315	0.0023797
NM_011256	Pitpnm2	0.407755	0.000365283	0.00551527
NM_001302630	Osbp2	0.407233	0.00366035	0.0296482
NM_001045514	Akna	0.406567	0.000709119	0.00909896
AK018644	9130022000000000	0.406339	0.00573144	0.0408377
NM_010222	Fkbp7	0.405997	2.70452e-05	0.000684496
NM_001271510	Lsp1	0.405826	0.000849057	0.0103446
NM_011459	Serpinb8	0.405815	0.000349865	0.00533313
NM_177385	Cntln	0.405721	0.000916551	0.0109589
NM_011486	Stat3	0.405681	0.00609352	0.0427084
NM_029104	Mss51	0.405237	0.00144622	0.0152731
NM_023142	Arpc1b	0.405213	0.000391624	0.00578989
AK139292	AK139292	0.404808	0.00230627	0.0213151
ENSMUST00000165686	Gtpbp2	0.404589	4.61753e-05	0.0010587
NM_023585	Ube2v2	0.40443	0.00192131	0.0187651
NM_198425	Eid2	0.404301	0.00295373	0.02542
NM_013790	Abcc5	0.404046	2.14494e-05	0.000563373
NM_011752	Zpr1	0.404022	0.00491875	0.0366769
NM_024222	Stt3b	0.403459	0.00107888	0.0123174
NM_019737	B4galt6	0.40323	0.000519225	0.00717438
NM_027172	Slc52a3	0.403176	0.00642023	0.0444016
NR_076393	Gm6756	0.403163	0.00322175	0.0271801
NM_011134	Pon1	0.402691	4.42858e-05	0.00102738
NM_025842	Vps28	0.402622	3.0192e-08	1.99584e-06
NM_028608	Glipr1	0.402608	0.00364452	0.0295571
NM_029281	Zfp820	0.40246	0.000805209	0.00995197
NM_018746	Itih4	0.402234	0.000115837	0.00221351
NM_145375	Tm6sf1	0.40198	0.00266805	0.0235922
NM_173763	Ccbl2	0.40197	0.00566889	0.0405393
NM_008483	Lamb2	0.401755	0.00229289	0.0212091
NM_001100445	Gm2030	0.401705	0.0029041	0.0251289
ENSMUST00000162640	Rnf122	0.401383	0.000264006	0.00424328
XR_373403	Gm28178	0.401361	2.84898e-06	0.00010349
NM_025914	Actr6	0.401186	0.00176546	0.0176195
NM_007985	Fancc	0.400927	1.46914e-05	0.0004174
ENSMUST00000194290	Arih2	0.400684	0.000919395	0.010985
NM_153788	Acap1	0.400521	0.000187792	0.00326871
NM_011767	Zfr	0.400484	0.000157702	0.0028411
AK139216	Zdhhc20	0.400221	4.74879e-06	0.000159188
NM_001009947	Dock11	0.400079	0.00415699	0.0325608
NM_175362	Card11	0.399768	0.00074513	0.00942579
NM_172293	Pced1b	0.399416	0.0021713	0.0204862
NM_198022	Tnrc6c	0.399138	1.53755e-06	6.18409e-05
NM_011594	Timp2	0.398854	0.00623147	0.0434109
NM_007420	Adrb2	0.398745	0.000746063	0.00943402
NM_001256518	Zfp672	0.398636	0.000642348	0.00844897
NM_027203	Leng1	0.398279	8.50027e-05	0.00174947
NM_018855	Gas8	0.397961	0.000787164	0.00979422
NM_178650	Tbc1d10c	0.397675	0.00144939	0.0152972
ENSMUST00000060989	Sorl1	0.397611	0.00391437	0.0311869
XR_862436	Tmem147os	0.397324	6.76027e-05	0.00144944
NM_001009978	Pde1a	0.397122	0.00142365	0.0151212
NM_009242	Sparc	0.396875	0.00290763	0.0251335
NR_003568	Gpr137b-ps	0.39686	0.00202763	0.0195349
NM_007650	Cd5	0.396719	0.000794475	0.0098668
NM_007960	Etv1	0.396535	0.00290448	0.0251289
NM_133705	Pycr2	0.396322	0.000505803	0.00704431
NM_177081	Ptpn7	0.39614	0.000789724	0.00981875
NM_172486	Zfp677	0.395714	5.86705e-05	0.00128855
NM_198101	Gmip	0.395702	0.000335655	0.00516699
NM_027399	Steap1	0.395458	0.00563143	0.0403565
NM_172778	Maob	0.395141	1.95594e-05	0.000523617
NM_174995	Mgst2	0.39513	0.00437913	0.033793
NM_133721	Itga9	0.395095	4.1564e-05	0.000970981
NM_001253883	Pkm	0.395019	0.000213569	0.00360712
NM_001099742	Scgb1c1	0.394683	0.00111548	0.0126212
NM_008437	Napsa	0.394591	0.00147021	0.0154535
NM_010768	Matk	0.39458	0.00293035	0.0252775
NM_013739	Dok3	0.394483	0.00677302	0.0461907
XM_006527616	Slc9a7	0.394361	0.00172275	0.0173069
NM_134250	Havcr2	0.393941	0.00406232	0.0320521
NM_001012324	Ecm2	0.393849	0.000740114	0.00938109
NM_001164565	Acnat1	0.393685	1.26301e-06	5.23116e-05
NM_145533	Smox	0.393549	7.82897e-05	0.00163403
NM_172415	Arhgef10l	0.393481	0.000930492	0.0110859
NM_022995	Pmepa1	0.393214	0.00574384	0.0408841
NM_001033348	Ralgapa2	0.392675	0.00722337	0.0485155
A_55_P2551524	A_55_P2551524	0.392376	0.00105589	0.0121422
NM_029682	Stambpl1	0.392361	0.000145454	0.00266568
NM_001167784	Tcirg1	0.392261	0.00106531	0.0122168
XM_011247080	Rttn	0.392139	0.00325763	0.027338
NM_026829	Mthfs	0.39202	3.37709e-08	2.19761e-06
NM_172537	Sema6d	0.39196	0.00143824	0.015218
NM_028404	Top1mt	0.391761	0.00011095	0.00214715
NM_027931	Tars2	0.391553	3.66145e-07	1.8028e-05
NM_001081105	Rhoh	0.391286	0.00394082	0.0313379
NM_025611	Cul7	0.391253	0.000514551	0.00713033
NM_201373	Trim56	0.391249	7.48284e-07	3.36204e-05
NM_019517	Bace2	0.39113	0.00191926	0.0187615
NM_029790	Mettl15	0.390961	0.00053035	0.00729788
NM_001220497	Gm16404	0.390764	0.00479807	0.0360347
NM_008340	Igfals	0.390363	0.00702003	0.0475451
NM_010229	Flt3	0.390302	0.000719082	0.00917627
XR_861923	Gm32191	0.390251	0.000869741	0.010535
NM_010715	Lig1	0.390208	0.000735511	0.00934661
NM_011899	Srp54a	0.38974	0.000829711	0.0101682
NM_134189	Galnt10	0.389704	1.6634e-05	0.000460062
XR_399761	Gm30848	0.389422	0.000302126	0.00473737
NM_145482	Setd4	0.389338	0.000100655	0.00198534
NM_026404	Slc35a4	0.389192	0.000109161	0.00211867
ENSMUST00000132333	Dmd	0.389007	0.00510714	0.0376777
AK148871	Ctnnd1	0.38893	0.000103338	0.00202331
NM_028232	Sgol1	0.38877	0.00089857	0.0107942
ENSMUST00000142308	Vps13d	0.388535	0.00265723	0.0235171
NM_052976	Ophn1	0.388382	0.000538121	0.00738388
NM_028544	Rasip1	0.388347	0.00121562	0.0134419
AK044091	AK044091	0.388325	0.00417124	0.0326459
NM_001034864	Gm4907	0.388167	0.00161707	0.0165255
NM_001033128	Bbs1	0.387734	0.00225836	0.0209885
BC050025	Zfp934	0.387473	0.000325465	0.0050371
NM_001285831	Far1	0.387339	0.000496725	0.00695852
NM_001284428	Smtn	0.387134	0.00135332	0.0145664
NM_009891	Chat	0.387069	0.00461432	0.0350808
NM_153513	BC028528	0.386945	0.000934147	0.0111175
NM_008964	Ptger2	0.38663	0.00189024	0.0185485
NM_025944	Tmem246	0.386379	0.00457574	0.034851
NM_019494	Cxcl11	0.386138	2.11215e-05	0.000555634
NM_153131	Unc5a	0.385574	0.0023725	0.021748
NM_172767	Vwa5a	0.385274	0.000196805	0.00338059
NM_001081408	Agmat	0.385198	2.36867e-05	0.000613447
NM_172838	Slc16a12	0.385115	8.267e-05	0.00171628
NM_001305935	Bckdhb	0.384809	3.06895e-06	0.000110638
AK035822	D2Ertd295e	0.38463	0.000960186	0.0113425
NM_181681	Lppr3	0.384495	0.00028233	0.00449452
ENSMUST00000153044	March3	0.38418	0.0056073	0.0402729
NM_011670	Uchl1	0.383744	0.00482371	0.0361784
AK041489	AK041489	0.383496	0.000348382	0.00532267
NM_053117	Pard6g	0.383158	0.000969557	0.0114249
NM_001145820	Gpd2	0.383078	0.00381565	0.0305683
NM_175181	Prr5l	0.382232	0.00424602	0.03307
NM_175036	Leprot	0.382163	4.08248e-05	0.000959082
NM_001145827	Stk40	0.381976	0.000383209	0.00569472
NM_001033139	AI846148	0.381885	0.00393472	0.0313192
NM_027192	Ttl	0.381664	7.94676e-05	0.00165494
NM_026741	Zfp579	0.381461	0.00131903	0.0142826
NM_177725	Lrrc8a	0.381326	2.61539e-05	0.000667824
NM_001177513	Gm7102	0.381222	0.000101905	0.00200465
NM_001001565	Chpf	0.381064	0.00095703	0.0113178
NM_008462	Klra2	0.381059	0.00536045	0.0390146
AK046160	Dnajb12	0.380608	0.0040133	0.0317479
ENSMUST00000149537	Fastk	0.380481	0.00262681	0.0233344
NM_172395	Cdc42se1	0.38033	0.000145489	0.00266568
NM_016907	Spint1	0.380206	0.00293536	0.0252938
ENSMUST00000161580	Ube2e1	0.380175	0.00531185	0.0387766
NM_001034100	Gm5382	0.380171	0.000348221	0.00532264
NM_001008426	Teddm1b	0.380093	0.00417521	0.0326459
NR_126579	Gm10371	0.379923	0.000462695	0.00658154
NM_001163284	Zbtb5	0.379765	0.000502573	0.00701689
NM_031373	Ogfr	0.379565	2.73969e-06	0.000100174
NM_178214	Hist2h2be	0.379488	0.00534852	0.0389591
NM_001161355	Timd2	0.379453	0.00155668	0.0161237
NM_027238	Ttc39b	0.379274	0.00154115	0.0160025
NM_009750	Ngfrap1	0.379255	0.00369858	0.0298741
NM_145378	Pla2g4b	0.379246	0.00616051	0.0430604
NM_001166584	Tead1	0.379063	0.000865969	0.0105046
NM_007899	Ecm1	0.37903	0.00505789	0.0374385
AK013860	Tiam2	0.378987	0.00147746	0.0155101
NM_028123	Slc37a3	0.378447	0.000152358	0.00275972
NM_001199351	Pnck	0.378285	0.00330789	0.0276206
NM_028412	Ciz1	0.377996	0.000172612	0.00306017
NM_019755	Plp2	0.377936	0.000294204	0.00463711
AK033655	Sesn3	0.377901	0.00681618	0.0463998
NM_001164352	Efemp2	0.377775	0.000899612	0.0108028
NM_177186	Slc35e2	0.377444	0.00228203	0.021136
AK136568	Gm10134	0.376443	0.00724655	0.0485881
NM_011218	Ptprs	0.376299	0.00257477	0.0230312
NM_013524	Fut7	0.376201	0.000628198	0.00831857
NM_013794	Klra16	0.37599	0.00526779	0.038514
AK044300	AW011738	0.375407	0.00291526	0.0251864
AK034906	Tmem2	0.375204	0.00172284	0.0173069
NM_001146217	Smoc1	0.374887	0.000254466	0.00412171
NM_026817	Rabl2	0.374845	4.66567e-05	0.00106575
AK037391	AK037391	0.374724	0.00471398	0.0355792
XM_006510871	Slc25a36	0.374688	0.00122806	0.0135615
NM_010158	Khdrbs3	0.37465	0.000371738	0.0055624
ENSMUST00000156427	Prrg1	0.374561	0.000691887	0.00894549
NM_001110323	Klra7	0.374407	0.00240344	0.0219099
NM_024442	Cyp4f16	0.374213	0.000288759	0.00456207
NM_201529	Lmo7	0.373494	0.00154385	0.0160206
ENSMUST00000130302	Mcf2l	0.373425	0.00269196	0.02373
ENSMUST00000124779	Phb2	0.37338	0.00469562	0.035521
NM_001033496	Zfp213	0.373184	1.32405e-05	0.000382028
ENSMUST00000154976	Ttc19	0.373142	0.000640033	0.00842849
ENSMUST00000128871	Nrip1	0.373064	0.00291832	0.0251997
NM_023403	Mesdc2	0.372404	0.000215901	0.00363828
NM_008207	H2-T24	0.3724	0.000246067	0.00401292
NM_018814	Pcnx	0.372221	0.00271736	0.0239161
NM_028460	Pear1	0.371909	0.000806165	0.00995642
NM_007864	Dlg4	0.371885	0.00544986	0.0394727
NM_009202	Slc22a1	0.371694	0.000147405	0.00269192
NM_153389	Atp10d	0.37159	0.00315459	0.0267487
C78228	C78228	0.371397	4.26664e-05	0.000994647
BC098222	BC098222	0.371383	0.00569273	0.0406591
NM_001081069	Rgs11	0.370827	0.00380684	0.0305269
XM_006518564	Gnrh1	0.370808	0.000773755	0.00966701
NM_011747	Zfp13	0.370783	0.00129223	0.0140654
NM_201364	BC055324	0.370679	0.000472144	0.00668713
NM_016917	Slc40a1	0.370642	0.0051954	0.038135
AF303453	AF303453	0.370636	0.00222456	0.0207902
NM_134116	Gpsm3	0.370549	0.00427245	0.0331923
NM_008279	Map4k1	0.370332	0.00121492	0.0134386
ENSMUST00000163012	Luc7l2	0.370325	0.00351844	0.0288378
NM_025740	Cfap36	0.370305	4.49476e-05	0.00104056
NM_033614	Pde6c	0.370031	0.00326947	0.0273954
ENSMUST00000138557	Trim5	0.369753	0.00242401	0.0220553
NM_181402	Parp11	0.369727	0.00120092	0.0133191
NM_134006	Rdh5	0.369649	0.000261536	0.00421728
NM_172713	Sdad1	0.369453	0.00208495	0.0199061
NM_183046	Kif20b	0.368623	0.00112934	0.0127196
NM_010117	Rhbdf1	0.368268	0.000624563	0.00828688
NM_008563	Mcm3	0.368076	0.000544874	0.00745206
NM_011809	Ets2	0.367543	0.00445845	0.034231
NM_153551	Dennd1c	0.367468	0.000810727	0.0100054
NM_008131	Glul	0.36741	0.00113888	0.0127924
NM_001110310	Snx12	0.367036	0.000968569	0.0114213
BC017373	Cpq	0.366645	0.00238526	0.0218276
CF532098	AI429363	0.366517	0.000990439	0.0116381
NM_178182	Hist1h2ai	0.366481	0.00115596	0.0129408
ENSMUST00000133888	Ifi44	0.366352	7.1234e-05	0.00150984
XM_006501972	Gstm7	0.366114	0.000444655	0.00638174
ENSMUST00000139607	Ttc3	0.366027	0.00275556	0.0241441
NM_080595	Emid1	0.36598	0.00145487	0.0153259
NM_008634	Map1b	0.365853	0.0017972	0.0178449
AK035253	Dicer1	0.365531	0.00023977	0.00393909
NM_007798	Ctsb	0.365507	2.32177e-05	0.000602236
NM_001043355	Map6	0.36543	0.00595947	0.0419892
NM_001034097	Tnfsfm13	0.365362	0.000354769	0.00538575
ENSMUST00000109329	Lcp2	0.36506	0.000774182	0.00966873
NM_026140	Ears2	0.365	0.000448287	0.00642558
NM_001048204	Zfp455	0.364931	0.000244664	0.00399522
NM_026391	Ppp2r2d	0.364911	0.00431281	0.0334048
NM_019654	Socs5	0.364877	0.000692262	0.00894688
NM_001033458	Gm1673	0.364803	0.0032412	0.0272791
NM_019703	Pfkp	0.364795	0.000518699	0.00717304
XM_011246509	Ermard	0.364684	0.00571164	0.0407589
NM_010177	Fasl	0.364675	0.00193901	0.0188992
NM_139117	Ybx3	0.364651	0.00066962	0.00873542
ENSMUST00000146139	Tmem168	0.364617	0.000142272	0.00261824
NM_008959	Ptdss1	0.364538	0.000111635	0.00215541
NM_021792	Iigp1	0.364173	0.000945245	0.0112096
NM_001291220	Isg20	0.364157	0.00129107	0.0140594
NM_001085495	Arfgef2	0.364106	0.0045175	0.0345651
NM_018860	Rpl41	0.364079	1.49371e-05	0.000421866
NM_013829	Plcb4	0.363928	0.00042729	0.00618839
ENSMUST00000189824	Ash1l	0.363426	0.00107241	0.0122688
ENSMUST00000110877	Eif2ak4	0.363368	0.000175709	0.00310355
NM_001242949	Gm14477	0.363103	0.00105846	0.0121633
NM_001034856	Btg1-ps2	0.36298	0.0052966	0.0386822
NM_144809	Prdm9	0.362726	0.00199604	0.0193029
NM_008750	Nxn	0.362695	0.00463185	0.0351667
NM_177889	Zfp82	0.362677	0.000620218	0.00823905
NM_001081032	Gm8909	0.362436	0.00288127	0.0250027
NM_080575	Acss1	0.362221	0.00745859	0.0496293
NM_021328	Bin3	0.36219	6.71681e-05	0.00144198
NM_028402	Zfp493	0.362173	0.00291099	0.025156
NM_016849	Irf3	0.362114	1.36954e-06	5.60288e-05
NM_001163691	Cacna1h	0.361959	0.000295632	0.00465304
NM_026139	Armcx2	0.36172	0.00191337	0.0187259
NM_001081112	Ankrd26	0.36171	0.000545126	0.00745206
NM_001199948	Dynlt1f	0.361681	0.00499801	0.037127
NM_010362	Gsto1	0.361495	0.000104424	0.00203809
NM_013470	Anxa3	0.36145	0.0074976	0.0497896
NM_025277	Gng10	0.361333	0.000371534	0.0055624
NM_033606	Dqx1	0.360905	0.00073242	0.00931444
ENSMUST00000155115	Adam17	0.360899	0.00295868	0.0254495
NM_010513	Igf1r	0.360702	0.00105749	0.0121564
NM_001039000	Kif5a	0.360626	9.84098e-05	0.00194737
NM_007815	Cyp2c29	0.360161	4.80386e-05	0.00108797
NM_001145960	Slc37a2	0.359866	0.00375252	0.0302075
NM_001285455	Mapt	0.359666	0.00194376	0.018918
NM_013673	Sp100	0.359603	0.00169475	0.0171027
NM_001161816	Gm15455	0.359594	0.000701057	0.0090256
NM_028715	Fcho1	0.359545	0.000363984	0.00550562
ENSMUST00000027384	Atic	0.359506	6.85633e-05	0.00146627
NM_008206	H2-Oa	0.359491	0.00182273	0.0180345
NM_026640	Fam111a	0.35948	0.00455721	0.0347654
NM_134144	Cyp2c50	0.35944	0.00449457	0.0344529
BC039787	BC026513	0.359431	0.000476402	0.00673031
NM_030101	Pgpep1l	0.359361	0.00306379	0.0261715
NM_172142	Nfkbid	0.359337	0.00170557	0.0171755
NM_001081204	B3glct	0.359023	4.05798e-05	0.000954668
NM_145458	Pxk	0.358957	0.00138164	0.0147878
NM_001037917	Gm6377	0.358847	0.00202753	0.0195349
AK136392	AK136392	0.358739	0.0021305	0.020211
NM_172941	Zkscan17	0.358308	0.00148009	0.015523
NM_001085517	Gm5132	0.358025	0.000175675	0.00310355
NM_010427	Hgf	0.357822	0.00026547	0.00425953
NM_001081275	Cfap126	0.357758	0.00388621	0.0310177
NM_001013384	Podnl1	0.357727	0.00124646	0.0136967
NR_045687	Gm9895	0.357403	0.000257638	0.00416701
NM_008027	Flot1	0.357296	0.00679666	0.0463047
NM_001013769	Rsl1	0.357181	1.30818e-05	0.000378759
ENSMUST00000134505	Kcnq5	0.356666	0.00168413	0.0170368
NM_010934	Npy1r	0.35664	0.00483857	0.0362491
NM_172437	Pus7l	0.356623	0.00232544	0.0214309
NM_001081199	Mamdc4	0.35645	0.000284625	0.00451169
NM_025448	Ssr2	0.35633	0.000112783	0.00216755
NM_001177648	Fnbp1	0.355812	0.00100975	0.0117674
NM_025635	Zwint	0.355751	0.00158849	0.0163353
NM_011530	Tap2	0.355528	2.69382e-05	0.00068386
NM_008303	Hspe1	0.355512	4.71615e-05	0.0010754
NM_007925	Eln	0.355244	0.00706418	0.0477182
NM_053266	Gtf2ird2	0.354937	0.00491155	0.0366314
NM_001199940	Serpina3i	0.354827	0.00190359	0.0186576
NM_010070	Dok1	0.354764	0.000452303	0.00646361
ENSMUST00000146428	Nit1	0.354548	0.000122588	0.00230946
NM_010237	Frk	0.354409	0.00158893	0.0163353
NM_009223	Snn	0.354347	0.00750447	0.0497956
NM_033474	Arvcf	0.354277	0.000486713	0.006847
AK089292	AK089292	0.354211	0.00473711	0.0356972
XR_869740	Fam196a	0.354016	0.00104255	0.0120334
NM_019574	Patz1	0.353995	0.00407478	0.0321124
ENSMUST00000143837	Hivep3	0.353964	0.000161832	0.00290142
ENSMUST00000099390	Stab2	0.353847	0.00160362	0.0164315
XR_881047	Gm5469	0.353603	0.00237219	0.021748
NM_001243199	Gimap4	0.353242	0.000134894	0.00250316
NM_145439	Tmc6	0.353063	0.000417125	0.00607808
ENSMUST00000136802	Fto	0.353048	0.00145867	0.0153563
NM_023223	Cdc20	0.352837	0.0048291	0.0362107
BX515989	BX515989	0.352641	0.00337711	0.0280373
NM_033321	P2rx5	0.352352	0.00240737	0.0219338
NM_009778	C3	0.352284	5.72233e-10	5.63506e-08
NM_008280	Lipc	0.352215	0.00346957	0.0286006
NM_198298	Helz	0.352042	0.000176837	0.00311852
NM_001282992	Pcnt	0.352041	0.00100602	0.0117439
NM_175460	Nmnat2	0.351977	0.000435263	0.00627662
NM_145409	Chtf18	0.351875	0.00179649	0.0178444
NM_001289504	Ispd	0.351722	0.000112892	0.00216839
XM_006535098	2011-09-01	0.351552	0.000314607	0.004894
NM_001198984	Tcof1	0.351409	0.000408399	0.00598753
ENSMUST00000154182	Cald1	0.351091	0.000957077	0.0113178
NM_001085549	Trabd2b	0.35102	0.00326727	0.0273911
AK037499	AK037499	0.350784	0.00542319	0.0393229
NM_146115	Tor4a	0.350482	0.00314969	0.026714
NM_027209	Ms4a6b	0.350422	0.00126093	0.0138235
ENSMUST00000144397	Nhsl2	0.350323	0.00135645	0.0145884
NM_031258	Chrdl1	0.350286	0.00306018	0.0261541
NM_001081656	Neurl1b	0.349932	0.00640989	0.0443571
NM_011061	Padi4	0.34982	0.00587945	0.0415482
NM_001114597	Ehbp1l1	0.349689	0.00272544	0.0239556
NM_001008427	Gm5595	0.349504	0.00621092	0.043313
NM_009786	Cacybp	0.349314	0.00306682	0.0261883
NM_138672	Stab1	0.349191	0.00148954	0.0155977
NM_028157	Spata31d1a	0.349006	1.20032e-05	0.000353355
NM_009473	Nr1h2	0.348902	1.00343e-06	4.30006e-05
NR_002864	Peg13	0.348777	0.00212887	0.0202012
NM_001199283	Slc43a2	0.348701	0.0060439	0.0424945
NM_013734	Atp1a4	0.348648	0.00182199	0.0180325
NM_010045	Ackr1	0.348272	0.00728545	0.0487884
ENSMUST00000131842	Pld1	0.348262	0.00106101	0.0121859
NM_012023	Ppp2r5c	0.348257	0.000171636	0.00304484
NM_001033277	Spryd3	0.348179	0.0032823	0.0274619
NM_009230	Soat1	0.348177	0.000422202	0.00613333
NM_001003817	Erbb2	0.347713	0.00204522	0.0196533
EU862553	Vegfc	0.347579	0.00019634	0.00337683
NM_133200	P2ry14	0.347476	0.00358887	0.029247
ENSMUST00000163020	Cyyr1	0.347409	0.00158415	0.016307
ENSMUST00000134555	Mllt3	0.347224	0.000253414	0.00411265
NM_053090	Fam126a	0.3468	0.00129797	0.0141021
BX520411	BX520411	0.346689	0.00191874	0.0187615
NM_007834	Dscr3	0.346588	0.000246342	0.00401544
NM_001110239	Acp1	0.346089	0.00605888	0.0425618
NM_011150	Lgals3bp	0.345998	0.000909797	0.0108937
NM_010551	Il16	0.345866	0.00281386	0.0245261
NM_001162938	Pydc3	0.345752	0.000514293	0.00713033
NM_026309	Lsm3	0.345545	8.15094e-05	0.00169429
NM_007944	Eps15l1	0.345394	8.5772e-07	3.76753e-05
NM_133716	Smap2	0.345297	0.000220369	0.0036977
NM_173018	Myo9a	0.345231	0.0060089	0.0422929
NM_023628	Anxa9	0.345208	0.00394423	0.0313545
NM_020510	Fzd2	0.344635	0.00671452	0.0459043
NR_024198	Rprl3	0.344261	0.0023824	0.0218134
NM_021507	Sqrdl	0.34379	0.00206682	0.0197925
NM_010397	H2-T22	0.343478	5.61262e-05	0.00124166
ENSMUST00000107022	Hsd3b2	0.343278	0.00221356	0.0207338
ENSMUST00000084838	Cd47	0.343198	0.000449031	0.00643072
AK018584	Zfp251	0.343113	0.000904208	0.0108502
NM_009004	Kif20a	0.343108	0.003709	0.0299293
NM_001252188	Epn2	0.343018	2.95602e-05	0.000733203
NM_001025260	Gm14484	0.342928	0.000200039	0.00342106
NM_001252261	Npm1	0.34289	0.000160847	0.00288686
NM_198409	Rai2	0.342764	0.00261645	0.0232798
NM_009561	Zfp61	0.342617	0.00398252	0.0315717
NM_025295	Btd	0.342424	0.00126376	0.0138458
NM_008277	Hpd	0.342309	0.000253862	0.00411391
NM_015767	Ttpa	0.342101	0.0011379	0.0127857
NM_177323	Rint1	0.341978	0.00564465	0.0404086
NM_009740	Bcl10	0.341835	5.02064e-05	0.00113017
AK033329	AK033329	0.341768	6.73282e-05	0.00144449
NM_133208	Zfp287	0.341723	0.000188707	0.00327921
ENSMUST00000131688	Mboat7	0.341668	0.00353251	0.0289077
AK033299	AK033299	0.341591	0.00563031	0.0403565
NM_009454	Ube2e3	0.34153	4.86237e-06	0.000162436
NM_029320	Pibf1	0.341272	0.000756555	0.00951041
NM_053074	Nup62	0.341149	0.00337872	0.0280437
NM_001291442	Micu1	0.341124	0.000111729	0.00215599
NM_028545	Aldh3b3	0.341106	0.000747705	0.00944405
NP064216	NP064216	0.340876	6.28294e-05	0.00136197
NM_007484	Rhoc	0.340826	0.00551239	0.039814
NM_010449	Hoxa1	0.34058	0.00239656	0.0218917
NM_001282126	Brpf1	0.340289	0.00112897	0.0127196
BC002306	Polr2h	0.339981	2.0437e-05	0.000542327
NM_011226	Rab19	0.3399	0.00559706	0.0402427
NM_009121	Sat1	0.339855	0.00118006	0.0131313
BQ557966	BQ557966	0.339845	0.00426675	0.0331562
NM_001253809	Racgap1	0.339843	0.00221313	0.0207338
NM_001204129	C1qtnf1	0.339792	0.00258299	0.0230865
NM_001004435	Pik3r6	0.339614	0.000405345	0.00595582
NM_028440	Abracl	0.339597	0.00217763	0.0205356
NM_133832	Rdh10	0.339165	0.000147391	0.00269192
NM_016924	Rwdd2b	0.33914	1.58627e-05	0.000442394
ENSMUST00000200157	Ift22	0.339083	0.0021502	0.0203516
BC051646	BC051646	0.338935	0.00164855	0.0167428
NM_033592	Pcdhga9	0.338911	0.00154691	0.0160374
NM_130859	Card10	0.338731	0.00192039	0.0187648
NM_013880	Plcl2	0.338581	0.00160012	0.0164057
NM_173428	Sspo	0.338516	0.00345159	0.0284927
NM_145599	Tmem184c	0.338465	0.00352594	0.0288791
ENSMUST00000156213	Ralb	0.338459	0.00682629	0.0464477
NM_172463	Sned1	0.338422	0.0011888	0.0132066
NM_212484	Cnot6	0.338288	0.000111606	0.00215541
NM_017466	Ccrl2	0.338202	0.00567232	0.0405393
NM_178184	Hist1h2an	0.338123	0.000315543	0.00490398
NM_178751	Orai2	0.338093	0.000593075	0.00795126
AK047664	AK047664	0.338087	0.00400814	0.0317296
NM_001163262	Cmip	0.338043	0.00403922	0.0318926
NM_001014423	Abi3bp	0.338039	0.00608776	0.042677
ENSMUST00000152456	Ndufa13	0.33795	0.00185059	0.0182452
NM_008800	Pde1b	0.337942	0.00676998	0.0461794
NM_018797	Plxnc1	0.337877	0.00194968	0.0189479
NM_009859	2007-09-01	0.337691	1.9695e-07	1.05819e-05
NM_026998	Snx6	0.33756	0.000192452	0.00332836
NM_013632	Pnp	0.337275	0.00116219	0.0129887
NM_199465	Nexn	0.336805	0.00100424	0.0117388
NM_173006	Pon3	0.33663	4.54719e-05	0.00104982
NM_001277255	Acvrl1	0.336024	0.00293266	0.0252909
NM_001163630	Satb1	0.335861	0.00516548	0.0379571
NM_028628	Lce1l	0.335856	0.000506968	0.00705465
NM_008598	Mgmt	0.335542	0.00164512	0.0167232
NM_138310	Apobr	0.335307	0.00252568	0.0227632
DV644831	DV644831	0.335162	0.00344596	0.0284674
XM_006498372	Mvb12b	0.335023	0.00388105	0.0309881
NM_172779	Ddx26b	0.334968	0.0017977	0.0178449
NM_028015	Cers5	0.334915	0.00218499	0.0205701
NR_126461	Rsf1os1	0.334822	0.00624634	0.0434963
NM_001033291	Usp40	0.334561	0.000845154	0.0103234
NM_031868	Ppp1ca	0.334501	3.53035e-06	0.000124581
NR_004434	Rprl1	0.334031	0.000327929	0.00507053
NM_001159573	Fip1l1	0.333968	0.00195475	0.0189751
NM_008369	Il3ra	0.333716	0.00133589	0.0144307
NM_175380	Gpd1l	0.333467	0.00307831	0.0262352
ENSMUST00000145541	Dennd2a	0.333373	0.00139631	0.0149114
NM_026647	Zdhhc21	0.332716	0.000566761	0.00767554
NM_010511	Ifngr1	0.332572	0.00164312	0.016708
NM_009471	Umps	0.332541	0.00158934	0.0163353
NM_024225	Snx5	0.332527	0.0049826	0.0370291
NM_016694	Park2	0.332339	0.00104001	0.0120147
XR_874017	Gm3264	0.331866	0.000630486	0.00834557
NM_021496	Pvrl3	0.331683	0.00576278	0.0409719
NM_001033156	Fbxo33	0.331465	0.00246485	0.0223352
NM_001039126	Asb1	0.331323	0.00376871	0.0302955
ENSMUST00000183700	Fyco1	0.331219	0.00412643	0.0323737
NM_001036293	Nrbf2	0.331178	0.000813636	0.0100338
NM_001013378	Uspl1	0.331081	0.0036413	0.0295495
NM_178729	Fbxl5	0.330917	0.00254397	0.0228909
NM_028986	Gzf1	0.330646	0.000401517	0.00590218
NM_028248	Tmem87b	0.330565	0.000182618	0.00319802
NM_028958	Taf7l	0.330462	2.10193e-05	0.000553818
NM_008921	Prim1	0.330292	0.000624274	0.00828634
NM_146131	Pbxip1	0.330212	0.000366413	0.00552104
NM_019837	Nudt3	0.330082	0.00470015	0.035523
NM_008670	Naip1	0.32979	0.00295542	0.025428
BX518075	BX518075	0.329742	0.00155639	0.0161237
NM_010060	Dnah11	0.329506	0.00409019	0.0321959
AK138576	Astn1	0.329234	0.00178491	0.0177709
NR_004439	Rprl2	0.329197	0.00163547	0.0166523
NM_133218	Zfp704	0.329074	0.0064479	0.0445701
AK045005	Cblb	0.329049	0.00750429	0.0497956
NM_029600	Abcc3	0.328863	0.00246662	0.0223395
NM_010233	Fn1	0.328612	0.00384315	0.0307517
NM_023788	Mageh1	0.3286	0.00449047	0.0344293
NM_001128601	Mthfsl	0.328412	2.34093e-05	0.000606733
BB802103	BB802103	0.328386	0.00154053	0.0160011
AK077437	Hars	0.328347	0.00170665	0.0171813
NM_133676	Osgep	0.328182	1.47175e-05	0.000417487
NM_019665	Arl6	0.328109	0.00285058	0.024775
NM_001142701	Hmha1	0.327674	0.00566426	0.0405164
NM_175026	Pyhin1	0.327658	0.00256359	0.0229808
NM_001164676	Zfp229	0.327239	0.000313827	0.00488415
ENSMUST00000180041	Stard9	0.327053	0.000641147	0.00843983
ENSMUST00000117551	Rasa3	0.32693	0.0025921	0.0231493
AK142367	AK142367	0.326925	0.000598795	0.00801828
NM_001081163	Chsy1	0.326865	0.0029056	0.0251289
NM_029661	Spatc1l	0.32655	0.00225282	0.0209654
NM_009768	Bsg	0.326415	0.000353097	0.00537259
XR_383532	Gm38409	0.325987	0.00179866	0.0178491
NM_019418	Tnfsf14	0.325882	0.00239819	0.0218917
NM_009350	Adad1	0.325878	0.00225238	0.0209654
NM_019408	Nfkb2	0.325877	0.00570296	0.040706
NM_172832	Pcyox1l	0.325783	0.00145956	0.0153608
AK162624	Fads3	0.325581	0.0058177	0.0412138
NM_181728	Art3	0.325504	0.0055698	0.0401244
NM_001039394	Rab43	0.325409	0.00166806	0.0168998
NM_001202445	Mapk8ip1	0.32529	0.00712022	0.0480111
NM_152814	Zfp566	0.325272	0.00717766	0.0482991
NM_023910	Tsc22d4	0.325238	0.00722804	0.0485155
NM_016811	Dgka	0.325185	0.00239191	0.0218705
NM_026512	Bphl	0.324491	0.00237792	0.0217844
XM_006519160	Lrch1	0.324271	0.00235662	0.0216546
NM_145822	Cd3eap	0.324186	0.00261231	0.0232613
NM_029315	Pou5f2	0.32414	0.00010608	0.00206488
NM_026115	Hat1	0.323927	0.000314886	0.00489605
NM_177366	Gpr157	0.323922	0.00637642	0.0442024
ENSMUST00000152063	Zzef1	0.323533	3.37786e-05	0.000810721
ENSMUST00000143029	Slbp	0.323032	0.00128215	0.0139951
NM_001081196	Hnrnpul2	0.322912	0.00312333	0.0265511
NM_010395	H2-T10	0.322876	0.000283595	0.00450821
NM_011711	Fmnl3	0.322735	0.00142019	0.0150988
ENSMUST00000144929	Csn3	0.322728	0.00308453	0.0262747
NM_019707	Cdh13	0.322705	0.00145753	0.0153491
NM_053161	Mrpl27	0.322485	3.02224e-05	0.000745135
AK212603	AK212603	0.322182	0.00440604	0.0339458
NM_053145	Pcdhb20	0.322148	0.00144624	0.0152731
AK081199	Gm26911	0.32203	0.00249982	0.0225727
NM_009437	Tst	0.322004	0.000826625	0.010149
NM_029979	Trim35	0.321984	0.00357335	0.0291518
NM_172493	Diap2	0.32182	5.84925e-05	0.00128549
AK042144	AK042144	0.321481	0.00131657	0.0142652
AK030961	Dera	0.32142	0.000203172	0.00346399
NM_145432	Heatr6	0.321263	0.000963082	0.0113687
NM_013587	Lrpap1	0.321193	0.000163252	0.0029206
BC128469	BC128469	0.321188	0.000374678	0.00560388
NM_011497	Aurka	0.321154	0.00508011	0.0375447
A_55_P2581296	A_55_P2581296	0.320799	0.00671651	0.0459085
NM_028967	Batf2	0.32077	0.000952644	0.0112813
NM_028037	Acad10	0.320696	0.00541343	0.0392776
NM_030256	Bcl9l	0.320631	0.00744085	0.049531
AK083518	Ralgapa1	0.320474	0.00111387	0.0126156
NM_198095	Bst2	0.320451	0.000654136	0.00858036
NR_033146	Gm17821	0.320276	0.000346817	0.00530362
NM_175190	Swi5	0.319956	1.25972e-05	0.000366955
AK089321	Arfgap1	0.319772	0.00365331	0.0296088
NM_010498	Ids	0.319431	0.000718057	0.00916669
NM_177801	Spata32	0.31941	0.00148465	0.0155611
AK032704	Sap130	0.319393	0.00261647	0.0232798
AK138133	Smpd1	0.319365	0.000879445	0.0106179
NM_026125	Fam132a	0.319197	0.002761	0.0241791
NM_026558	Fam92a	0.318866	0.00526337	0.0384985
NM_144539	Slamf7	0.318367	0.0011173	0.0126265
NM_197999	Ces2g	0.318137	0.00641114	0.0443571
NM_001271424	Ager	0.318137	0.000408669	0.00598885
NM_001039153	Tctn1	0.317774	0.00171365	0.017239
ENSMUST00000166417	Pick1	0.317751	0.000105139	0.00205014
NM_133710	Ctdspl	0.317688	0.00247333	0.0223699
NM_001199494	Ei24	0.317654	0.000611812	0.00815986
ENSMUST00000117611	Pld3	0.317398	0.000360965	0.00546738
NM_032000	Trps1	0.317214	0.0018977	0.0186053
NM_008028	Flot2	0.317056	0.00104467	0.0120464
NM_001289899	Csnk1e	0.316949	0.00143684	0.0152157
AK042967	AK042967	0.316875	0.00426317	0.033151
ENSMUST00000131773	Arhgef18	0.31666	0.0054981	0.0397451
NM_019993	Aldh9a1	0.316521	0.00210667	0.0200556
NM_025790	Acot13	0.315956	0.000101142	0.00199199
NM_183216	Scd4	0.315855	0.000684904	0.00888964
ENSMUST00000049369	Obfc1	0.315746	0.0013414	0.0144731
NM_011792	Bace1	0.315721	0.00104294	0.0120334
XM_006497200	Gpatch2	0.315648	0.00172799	0.017347
NM_001168288	Arhgap39	0.315549	0.00102549	0.0119116
NM_026181	Gpatch1	0.315401	4.66743e-05	0.00106575
NM_172482	Zfp719	0.315376	0.00329297	0.0275443
NM_008525	Alad	0.314979	0.000508974	0.00707962
NM_001146024	Zfp444	0.314935	0.00514287	0.0378493
NM_028117	Chst14	0.31471	0.0061068	0.0427745
BI695924	BI695924	0.31462	0.00388817	0.0310227
NM_009557	Zfp46	0.314367	0.00116343	0.0129983
XM_006537010	Hdac1	0.314352	7.7788e-05	0.00162605
NM_001076554	Sptan1	0.314314	0.000224562	0.00375203
NM_001177658	Mrpl15	0.313983	0.00106568	0.0122169
ENSMUST00000123510	Strn4	0.313895	0.00263758	0.023399
NM_026434	Rbm18	0.313857	0.00522744	0.0383028
NM_080558	Ssfa2	0.31385	0.00156196	0.0161534
AK041866	Hmgxb3	0.313797	0.000123463	0.00232071
ENSMUST00000151415	Mtm1	0.313786	0.00651274	0.0449204
NM_010404	Hap1	0.313411	0.00605207	0.042525
NM_010288	Gja1	0.313298	0.00327018	0.0273954
ENSMUST00000126332	Sgms1	0.313103	0.00124424	0.0136813
ENSMUST00000167964	Zcchc17	0.31299	0.000375438	0.00561152
NM_013711	Txnrd2	0.312927	7.60462e-05	0.00159263
NM_001308168	Sh3bp5l	0.312832	4.28394e-06	0.000146527
XM_001473587	Gm2436	0.312786	7.65462e-05	0.00160109
AK041973	AK041973	0.312311	0.00670339	0.0458658
NM_183091	Tonsl	0.312015	0.00666843	0.045678
NM_176979	Topbp1	0.3115	0.0013888	0.0148502
AK047643	AK047643	0.311125	0.004283	0.0332433
ENSMUST00000169855	Thrap3	0.311029	0.0051794	0.038051
ENSMUST00000152400	Ikzf3	0.311025	6.06567e-05	0.00132433
NM_183355	Pbx1	0.311021	0.000225414	0.0037625
NM_018851	Samhd1	0.310899	0.00150725	0.0157436
BX529969	BX529969	0.310891	0.00176866	0.0176459
NM_145146	Afm	0.310859	0.000209135	0.00355115
NM_001290637	Dab2ip	0.310717	0.00131142	0.0142187
NM_175465	Sestd1	0.310702	0.0037205	0.0299991
NM_026627	H2afb1	0.310665	0.00464837	0.0352594
AK160502	AK160502	0.310529	0.000847401	0.0103357
NM_015748	Slit1	0.310349	0.00154436	0.0160209
ENSMUST00000111272	Prdm11	0.31023	0.00107934	0.0123185
NM_016758	Rgs14	0.310197	0.00690403	0.046864
NM_010692	Lbx2	0.310033	0.00396627	0.0314803
NM_001081290	Prrc2c	0.309837	0.00256764	0.0229985
NM_008305	Hspg2	0.309775	0.00588393	0.041571
NM_001017433	Tbata	0.309602	0.00502162	0.0372588
NM_013871	Mapk12	0.309564	0.00576599	0.0409719
NR_037145	Alg13	0.309369	0.00124693	0.0136974
NM_133972	Armc6	0.309214	0.000735824	0.00934704
NM_181854	Champ1	0.309104	0.00247308	0.0223699
AK028406	3830612M24	0.309017	0.00533935	0.0389263
NM_016927	Pkd2l2	0.308938	0.00403924	0.0318926
NM_010399	H2-T9	0.30889	0.00288714	0.0250472
NM_001009573	Unc13d	0.308727	0.0040258	0.0318241
NM_009943	Cox6a2	0.308583	0.00398952	0.0316122
ENSMUST00000020478	Hcfc2	0.308532	0.00428222	0.0332433
AK129392	Ppp6r3	0.308461	0.000997974	0.0117019
CK346950	CK346950	0.308355	0.00306279	0.0261698
NM_018729	Cd244	0.308313	0.00277308	0.0242692
NM_173013	Map1s	0.3083	0.000837837	0.010249
NM_144515	Zfp52	0.308143	0.000938191	0.0111537
ENSMUST00000134544	Mkln1	0.30797	0.000250654	0.00407777
NM_026812	Hddc3	0.307918	0.00367171	0.0297146
NM_001291013	Nphp1	0.307817	0.00239665	0.0218917
NM_172762	Rbm34	0.307778	0.000783631	0.00976118
ENSMUST00000129383	Arhgef1	0.30751	0.00397102	0.031503
NM_016865	Htatip2	0.307504	0.00098383	0.0115686
[truncated: 269 more rows]

## Sheet: AdditionalFile6F
Additional file 6F: List of genes significantly higher in females Pxr+/+ ATB compared to males Pxr+/+ ATB
SystematicName	GeneName	logFC_F_PxrWT_ATB.M_PxrWT_ATB	P.value_F_PxrWT_ATB.M_PxrWT_ATB	adj.P.Val_F_PxrWT_ATB.M_PxrWT_ATB
NM_009286	Sult2a2	10.3186	5.04866e-35	2.40771e-31
NM_001111296	Sult2a1	10.1685	4.48253e-33	1.15108e-29
NM_007813	Cyp2b13	9.72303	5.96424e-37	3.98209e-33
NM_010000	Cyp2b9	8.42705	2.68855e-29	3.32414e-26
NM_001101534	Sult2a4	8.36783	1.00367e-32	2.39326e-29
NM_177380	Cyp3a44	8.2543	3.87749e-31	6.47211e-28
XIST	XIST	8.1867	6.16346e-42	6.8585e-38
AF026075	Sult3a1	8.10871	3.83204e-25	3.12012e-22
NM_009999	Cyp2b10	7.40187	1.66378e-25	1.38855e-22
AJ132857	Slc22a26	5.79779	1.31004e-32	2.91554e-29
NM_019545	Hao2	5.53593	2.23221e-23	1.52077e-20
NM_001081067	A1bg	5.45228	1.35808e-14	2.88768e-12
NM_008030	Fmo3	5.30175	3.30861e-26	2.98517e-23
NM_134246	Acot3	5.06117	2.29267e-17	7.65363e-15
NM_007822	Cyp4a14	4.75285	3.94059e-12	5.43589e-10
NM_007804	Cux2	4.71841	7.31434e-22	4.60707e-19
NM_001101586	Sult2a3	4.68398	6.36137e-15	1.44464e-12
NM_134256	Slc22a27	4.20809	1.03175e-27	1.15162e-24
XR_376099	Gm6135	3.94973	2.02053e-20	9.6359e-18
NM_008630	Mt2	3.73282	1.84236e-05	0.000443749
NM_182807	Fam19a2	3.65843	5.06576e-19	2.11388e-16
NR_001570	Xist	3.6345	1.3142e-34	4.16164e-31
NM_007820	Cyp3a16	3.61524	1.73533e-26	1.60918e-23
NM_183257	Hamp2	3.48949	2.64022e-11	3.15909e-09
NM_011851	Nt5e	3.41485	1.05062e-07	5.19597e-06
NM_013602	Mt1	3.30572	4.90667e-07	2.00981e-05
ENSMUST00000107229	Pip5k1a	3.25823	1.17202e-05	0.000304007
NM_007818	Cyp3a11	3.14937	9.85744e-24	7.00151e-21
BC172008	Sult2a6	3.08876	3.70045e-11	4.26441e-09
NM_001184980	Sult2a5	3.06681	1.03185e-12	1.60215e-10
NM_001099217	Ly6c2	2.9824	1.86189e-24	1.41263e-21
NM_009014	Rad51b	2.95184	1.24521e-11	1.59268e-09
NM_172776	Slc22a29	2.95053	9.43336e-19	3.79414e-16
NM_145368	Acnat2	2.91273	1.21773e-18	4.78254e-16
NM_001252055	Ly6c1	2.87598	1.26374e-24	9.81103e-22
NM_017396	Cyp3a41a	2.83734	1.20795e-26	1.18603e-23
NM_025557	Pcp4l1	2.83073	2.92757e-13	4.9111e-11
NM_145444	Acot5	2.82316	4.67953e-13	7.5467e-11
NM_001039555	Cyp2c68	2.79135	9.12622e-24	6.62305e-21
NM_007631	Ccnd1	2.70581	7.22411e-20	3.2155e-17
NM_001101452	Gm4794	2.6588	2.08416e-14	4.32145e-12
NM_013809	Cyp2g1	2.6542	2.13595e-09	1.63168e-07
NM_022021	Cables1	2.59857	1.06825e-15	2.76444e-13
NM_009731	Akr1b7	2.57904	2.37055e-14	4.82538e-12
NM_013703	Vldlr	2.5584	2.45791e-12	3.55205e-10
NM_001253781	Prlr	2.51859	1.54914e-18	5.94423e-16
NM_001104525	Cyp2c69	2.49647	2.69832e-23	1.80156e-20
NM_010004	Cyp2c40	2.46359	2.03533e-19	8.82407e-17
NM_029965	Rnf170	2.40291	1.09686e-16	3.18404e-14
NM_001184981	Sult2a7	2.36676	2.58192e-07	1.1386e-05
NM_001024719	Cyp2c67	2.33739	1.55753e-21	9.45367e-19
NM_011994	Abcd2	2.32866	2.8682e-15	6.79072e-13
NM_029494	Rab30	2.26431	1.13455e-09	9.23769e-08
NM_001081205	Nipal1	2.24107	2.79206e-08	1.6304e-06
NM_001285425	Tcf24	2.24017	5.30901e-14	1.01275e-11
NM_008745	Ntrk2	2.23625	7.89999e-09	5.16754e-07
NM_176998	Sybu	2.21169	1.17396e-13	2.0846e-11
NM_001122899	Lepr	2.17721	7.83304e-09	5.14745e-07
AK089991	AK089991	2.1748	4.23289e-15	9.82907e-13
NM_010011	Cyp4a10	2.17173	1.22185e-06	4.44323e-05
NM_001080934	Slc16a5	2.14631	5.51125e-17	1.68791e-14
NM_201640	Cyp4a31	2.09469	3.63804e-06	0.000113503
BX527097	BX527097	2.07239	3.62876e-11	4.20621e-09
NM_025429	Serpinb1a	2.0665	6.6725e-12	8.83921e-10
ENSMUST00000114357	St3gal6	2.06236	1.87454e-19	8.23394e-17
NM_013623	Orm3	2.03121	0.000186617	0.00288418
NM_172453	Pif1	2.00504	8.35157e-15	1.85867e-12
NM_001105160	Cyp3a59	1.998	4.15398e-20	1.926e-17
NM_001162926	Fam84b	1.92936	4.75076e-09	3.30406e-07
NM_008655	Gadd45b	1.928	5.17585e-10	4.70805e-08
XR_382356	Gm23952	1.92337	2.27485e-13	3.89443e-11
NM_009723	Atp2b2	1.87794	1.58201e-09	1.23393e-07
NM_134247	Acot4	1.87379	1.83154e-16	5.18155e-14
ENSMUST00000137884	Lppr1	1.86578	5.28867e-14	1.01275e-11
NM_029942	Prelid2	1.81342	5.36541e-17	1.65846e-14
NM_013743	Pdk4	1.81329	1.4768e-05	0.000365726
NM_001083628	Greb1l	1.79113	1.88742e-13	3.28165e-11
NM_013786	Hsd17b6	1.77501	1.66479e-07	7.76198e-06
NM_008597	Mgp	1.76308	4.15832e-08	2.30211e-06
A_55_P2570418	A_55_P2570418	1.76001	8.17196e-09	5.30748e-07
NM_001243306	Ncmap	1.73704	3.71109e-13	6.10282e-11
NM_145920	Evc2	1.71807	5.2156e-10	4.73131e-08
NM_134188	Acot2	1.71805	5.69273e-11	6.35586e-09
NM_029662	Mfsd2a	1.70168	0.000832308	0.00929262
NM_028472	Bmper	1.66942	3.44427e-09	2.46738e-07
NM_173051	Serpinb1c	1.66787	6.29777e-11	6.91573e-09
NM_011076	Abcb1a	1.63731	3.02168e-12	4.25623e-10
NM_019834	Git2	1.60721	1.02581e-12	1.60022e-10
NM_010738	Ly6a	1.58608	4.35219e-11	4.94181e-09
NM_012006	Acot1	1.57667	0.000175467	0.00273987
NM_001013780	Slc25a34	1.57318	0.000552271	0.00676815
NM_001127261	Trp63	1.57229	4.24857e-14	8.24593e-12
NM_018881	Fmo2	1.53744	3.96142e-13	6.45093e-11
NM_207018	Tas2r113	1.53406	1.61484e-13	2.82242e-11
ENSMUST00000065567	Acss3	1.51773	1.46904e-10	1.53253e-08
ENSMUST00000197459	Gbp5	1.51544	1.79452e-09	1.38672e-07
NM_007809	Cyp17a1	1.50406	3.76067e-15	8.84103e-13
NM_009801	Car2	1.49469	6.50415e-20	2.97436e-17
NM_016869	Corin	1.49096	8.56594e-12	1.1214e-09
ENSMUST00000037315	Abhd2	1.48839	2.10057e-17	7.15545e-15
NM_009922	Cnn1	1.47765	0.00610029	0.0412155
NM_021390	Sall1	1.46019	1.14009e-14	2.43972e-12
NM_018734	Gbp3	1.4601	1.1666e-11	1.49787e-09
NM_001009935	Txnip	1.45654	5.67618e-06	0.000165059
NM_175406	Atp6v0d2	1.45362	6.27481e-11	6.91326e-09
NM_145076	Trim24	1.45272	3.51821e-14	6.9496e-12
NM_001025432	Crebbp	1.45131	6.56336e-14	1.23092e-11
NM_144529	Arhgap17	1.45035	1.63153e-14	3.4255e-12
NM_139051	Nr5a1	1.43413	3.45831e-09	2.47213e-07
NM_001024918	Rfx4	1.4301	2.94887e-08	1.70315e-06
NM_001081017	Unc79	1.42977	1.64617e-07	7.6859e-06
NM_021292	Evc	1.4288	9.59228e-10	8.04571e-08
ENSMUST00000130784	Socs2	1.4185	8.93465e-12	1.16057e-09
NM_010422	Hexb	1.40089	2.93915e-16	8.17646e-14
NM_008963	Ptgds	1.38571	5.76362e-07	2.32095e-05
NM_001271544	Slc4a9	1.3826	1.53007e-09	1.20468e-07
BC030420	BC030420	1.38138	1.89128e-11	2.32976e-09
NM_001164311	Loxl4	1.37999	0.000103537	0.00179087
NM_008681	Ndrg1	1.3782	2.79469e-08	1.6304e-06
NM_009997	Cyp2a4	1.36802	9.36554e-07	3.55284e-05
NM_021394	Zbp1	1.3669	6.59555e-07	2.60567e-05
NM_001162957	Rsph4a	1.3571	1.38391e-11	1.76332e-09
NM_175217	Mmd2	1.34852	1.5322e-08	9.54283e-07
NM_010495	Id1	1.34743	4.65072e-05	0.000945524
NM_172715	Agpat9	1.34594	7.39394e-10	6.34877e-08
NM_011375	St3gal5	1.33957	0.000350277	0.00476112
NM_023135	Sult1e1	1.33858	0.00347746	0.0270918
NM_001004148	Slc13a5	1.30986	0.00204696	0.0180347
AK076764	AK076764	1.29837	1.43416e-13	2.53315e-11
NM_194336	Gbp6	1.28283	3.9215e-08	2.1855e-06
AK138573	AK138573	1.27753	6.6541e-06	0.000188409
NM_145594	Fgl1	1.27378	2.03438e-05	0.000479956
NM_009789	S100g	1.27358	4.80915e-09	3.33079e-07
NM_001099314	Msmp	1.27349	0.00472102	0.0340834
BC089548	Gm32618	1.26474	1.73297e-11	2.15864e-09
AK052259	Gm3134	1.26042	1.93721e-09	1.49009e-07
NM_030687	Slco1a4	1.25482	1.18045e-07	5.75285e-06
NM_145424	BC089597	1.25468	1.30757e-17	4.54693e-15
NM_027455	Qpct	1.24577	3.20841e-11	3.77135e-09
NM_019521	Gas6	1.2413	6.78375e-06	0.000191592
NR_040421	Gm15401	1.2375	2.42932e-05	0.000554706
NM_018887	Cyp39a1	1.23596	5.37792e-09	3.66644e-07
DV065815	DV065815	1.23041	1.52558e-11	1.93644e-09
NM_018738	Igtp	1.22903	2.78326e-09	2.06474e-07
NM_028064	Slc39a4	1.22504	5.24236e-09	3.59354e-07
NM_007919	Cela2a	1.21693	0.00217206	0.018868
NM_011704	Vnn1	1.21542	6.20574e-06	0.000178131
BG086592	BG086592	1.21241	8.05631e-06	0.000222221
NM_001143683	Mpped2	1.20629	2.80466e-07	1.22277e-05
NM_007618	Serpina6	1.19958	1.02926e-09	8.50487e-08
NM_008823	Cfp	1.19146	1.94348e-05	0.000461445
NM_031247	Gimap3	1.19	9.47519e-09	6.05959e-07
NM_020013	Fgf21	1.18337	0.00293642	0.0237928
NM_011864	Papss2	1.18171	3.89676e-13	6.37675e-11
NM_054088	Pnpla3	1.17409	0.00492706	0.03507
NM_008397	Itga6	1.17372	2.59389e-10	2.56189e-08
ENSMUST00000184336	Nav2	1.16711	2.83009e-05	0.000625674
NM_001033875	Ctrc	1.15929	0.00115918	0.0119465
XR_872001	Gm35035	1.15883	1.05954e-11	1.36567e-09
NM_029537	Tmem98	1.15658	1.11354e-10	1.18011e-08
NM_194054	Rtn4	1.15472	3.56246e-13	5.8874e-11
NM_178358	Lhfpl1	1.15069	1.78836e-09	1.38517e-07
NM_009889	Cga	1.14923	1.20702e-15	3.05258e-13
NM_053099	Setbp1	1.1469	2.87778e-09	2.12073e-07
NM_207649	Rcan2	1.14	6.15268e-10	5.40491e-08
NM_133871	Ifi44	1.13935	1.56878e-08	9.67071e-07
NM_145449	Ifi27l2b	1.13893	8.20544e-07	3.15578e-05
NM_020581	Angptl4	1.1357	0.00606112	0.0409841
NM_009251	Serpina3g	1.13336	3.6234e-06	0.00011334
NM_181541	Caprin2	1.1326	1.86545e-11	2.31336e-09
NM_028072	Sulf2	1.13062	5.17001e-07	2.10733e-05
NM_177743	Fam198a	1.13005	4.29027e-06	0.000130677
NM_009382	Thy1	1.12885	1.83584e-08	1.11632e-06
NM_001039701	Il1rn	1.12734	0.000637694	0.00753563
NM_010003	Cyp2c39	1.12575	4.19694e-12	5.74207e-10
NM_013855	Abca3	1.12472	9.79925e-17	2.89494e-14
NM_178772	Nceh1	1.11975	6.02803e-09	4.05713e-07
NR_130973	H19	1.11786	0.000283028	0.00402455
NM_001033336	Abcc4	1.10903	3.72172e-08	2.09515e-06
NM_010707	Lgals6	1.09944	0.000143908	0.00232869
NM_025549	Arrdc4	1.09859	3.7191e-11	4.26649e-09
NM_010260	Gbp2	1.09752	4.55637e-08	2.49353e-06
NM_212457	Bex4	1.09748	5.28521e-06	0.000155041
NM_011909	Usp18	1.09425	2.89381e-08	1.67716e-06
NM_027864	Galnt14	1.08316	1.58124e-07	7.42426e-06
NM_139269	Pla2g16	1.08083	1.58362e-06	5.55316e-05
NM_145227	Oas2	1.0796	1.44186e-06	5.10971e-05
AK052641	Slc26a10	1.0766	2.77142e-07	1.21097e-05
XR_875427	Gm28068	1.07579	3.67238e-06	0.000114254
NM_010231	Fmo1	1.07233	1.36876e-12	2.05825e-10
NM_008706	Nqo1	1.07229	9.61052e-11	1.02501e-08
NM_054055	Slc13a3	1.07034	1.65095e-05	0.000403467
NM_146694	Olfr1466	1.06751	1.76225e-08	1.07549e-06
NM_008372	Il7r	1.06566	1.60386e-06	5.60061e-05
NM_007929	Emp2	1.06267	1.46411e-08	9.1529e-07
ENSMUST00000131108	Ctsc	1.06266	0.000357406	0.00482852
NM_018769	Dfna5	1.06046	1.56447e-09	1.22598e-07
ENSMUST00000133047	Slc39a13	1.05978	2.76073e-08	1.61971e-06
NM_010370	Gzma	1.0561	7.66259e-06	0.000212635
NM_032541	Hamp	1.05397	0.000323142	0.00447578
NM_001177438	Aldh3b2	1.04949	1.18855e-08	7.48632e-07
NM_018760	Slc4a4	1.04393	1.77259e-10	1.8041e-08
NM_008506	Mycl	1.04191	0.00178607	0.0163885
NM_009841	Cd14	1.04126	0.000975493	0.0104811
NM_001204165	Rapgef4	1.04079	0.000191661	0.00294441
NM_001161624	Cdkn1c	1.0398	4.82092e-10	4.43352e-08
NM_015749	Tcn2	1.03965	3.14892e-17	1.00115e-14
AA189744	AA189744	1.0394	1.70714e-05	0.000415981
NM_011396	Slc22a5	1.03938	1.74315e-05	0.000423927
NM_001048176	Cerkl	1.03906	9.79632e-07	3.68693e-05
NM_134163	Mbnl3	1.03418	4.06062e-10	3.80864e-08
XR_403538	Gm26588	1.02945	2.39354e-05	0.000549544
NM_007930	Enc1	1.02503	9.96824e-10	8.2985e-08
NM_175002	Mmgt2	1.02221	3.41029e-10	3.28086e-08
NM_008898	Por	1.02166	3.77289e-05	0.000796146
NM_001243792	Esrrg	1.01706	3.92237e-06	0.000121129
NM_025633	Metap1d	1.0165	2.27946e-09	1.72944e-07
NM_001081120	Fam89a	1.00818	0.00296453	0.0239915
NM_001281965	Itk	1.00781	2.47189e-09	1.85854e-07
NM_009622	Adcy1	1.00689	0.000358478	0.00483667
NM_010706	Lgals4	1.00668	0.000594511	0.00714419
NM_019738	Nupr1	1.00516	3.79335e-06	0.000117362
NM_145447	Mfsd7c	1.00061	1.79598e-06	6.20653e-05
NM_021718	Ms4a4b	1.00032	1.60261e-05	0.000393093
NM_007815	Cyp2c29	1.00032	9.72648e-17	2.89494e-14
NR_001461	Kcnq1ot1	0.999829	3.96389e-10	3.73804e-08
NM_001123394	Ang3	0.997348	2.92601e-06	9.4103e-05
NM_145545	Gbp7	0.995899	2.72943e-11	3.25417e-09
ENSMUST00000144370	Cnst	0.991817	7.23024e-07	2.83961e-05
NM_013653	Ccl5	0.991668	2.20278e-05	0.000513875
NM_001038655	Gng7	0.990658	2.58311e-08	1.53406e-06
NM_019984	Tgm1	0.990046	0.000874791	0.00966671
NM_001001880	Mpzl1	0.988336	1.54506e-07	7.2646e-06
NM_001160378	Fam46a	0.987611	7.50675e-11	8.13629e-09
NM_001081212	Irs2	0.986526	0.00215529	0.0187516
NM_025569	Mgst3	0.986519	6.12636e-09	4.11502e-07
NM_024253	Nkg7	0.984843	2.97886e-07	1.28947e-05
AK087292	AK087292	0.982851	2.68251e-07	1.17366e-05
NM_001011876	Ang6	0.982032	2.9999e-06	9.62014e-05
AK036131	AK036131	0.980738	4.88576e-05	0.000979588
NM_170593	Disp2	0.976698	7.05e-10	6.0814e-08
NM_009910	Cxcr3	0.975135	3.76083e-08	2.11005e-06
NM_008368	Il2rb	0.96347	4.32953e-06	0.000131564
NM_001146351	Ephb6	0.962739	1.63878e-11	2.06442e-09
NM_054080	Akr1c20	0.962615	2.91001e-09	2.13975e-07
NM_019732	Runx3	0.959543	8.83541e-13	1.38475e-10
NM_016669	Crym	0.958374	1.96544e-08	1.18863e-06
NM_008356	Il13ra2	0.955983	0.0029979	0.0241912
NM_013521	Fpr1	0.955912	0.00550001	0.0382355
NM_008518	Ltb	0.952489	1.23486e-05	0.000317798
NM_033614	Pde6c	0.951183	0.00342859	0.0267991
AK053394	AK053394	0.950668	3.64098e-09	2.58061e-07
NM_029803	Ifi27l2a	0.948746	0.000289041	0.00408685
NM_010390	H2-Q1	0.946942	0.00126703	0.012721
U19596	Cdkn2c	0.944623	4.96814e-07	2.03001e-05
NM_008489	Lbp	0.942986	3.25274e-06	0.000103613
NM_177789	Vsig4	0.941964	0.000142855	0.00231501
NM_023737	Ehhadh	0.941126	8.05916e-08	4.14544e-06
NM_001163855	BC051142	0.936407	2.72865e-09	2.04238e-07
NM_011318	Apcs	0.935354	0.000377215	0.00503301
NM_026935	Sult1c2	0.932744	4.24933e-05	0.000876732
XM_006508650	Oraov1	0.932328	1.90496e-10	1.93292e-08
NM_009690	Cd5l	0.930394	0.00084802	0.00943963
NM_008035	Folr2	0.924197	0.000324745	0.00449273
NM_145153	Oas1f	0.923108	1.08755e-06	4.04294e-05
NM_027402	Fndc5	0.922192	1.36674e-07	6.54604e-06
A_55_P2178798	A_55_P2178798	0.92035	1.73355e-05	0.000422109
NM_008331	Ifit1	0.920217	3.15484e-05	0.000687005
XR_887159	Gm26871	0.919512	0.000589583	0.00709263
NM_001301781	Ptpdc1	0.917657	9.28413e-11	9.96566e-09
NM_010742	Ly6d	0.913714	0.00170292	0.0158973
NM_145211	Oas1a	0.909865	1.33692e-06	4.81449e-05
NM_010733	Lrrn3	0.905605	3.51935e-07	1.49769e-05
NM_007449	Ang2	0.903026	3.95612e-05	0.00083009
ENSMUST00000150082	Tox	0.902797	9.02231e-07	3.43284e-05
XR_374157	Gm35287	0.901109	5.7164e-06	0.000165795
AK159732	Slc25a30	0.900496	0.00380145	0.0290398
AK083287	AK083287	0.900034	0.000679638	0.00791086
NM_009850	Cd3g	0.89992	3.6636e-06	0.000114194
NM_177544	Ang4	0.899225	1.2917e-05	0.000329671
NM_001199676	Camkk2	0.897881	6.1588e-09	4.12023e-07
NM_027326	Mllt3	0.895058	2.61659e-08	1.54875e-06
NM_001168277	Jazf1	0.894597	8.13039e-07	3.13334e-05
NM_001033245	Hk3	0.887366	1.67678e-05	0.000409481
NM_009514	Vpreb3	0.879255	4.44383e-05	0.000909555
CB193180	CB193180	0.877221	8.92925e-07	3.40669e-05
NM_001293795	Tm6sf2	0.876005	1.67638e-11	2.10386e-09
BC057602	BC057602	0.87421	0.00203392	0.0179781
NM_001243100	Gm11837	0.873351	8.61439e-12	1.12334e-09
NM_008381	Inhbb	0.872869	0.000188321	0.00290245
NM_013487	Cd3d	0.870649	6.6721e-07	2.6328e-05
NM_007572	C1qa	0.870073	0.0010843	0.011372
ENSMUST00000044734	Rims4	0.867805	0.00739463	0.0470648
NM_080563	Rnf144a	0.863412	4.99779e-06	0.000148435
NM_001301367	Hsdl2	0.862432	2.37903e-06	7.84775e-05
NM_001145164	Tgtp2	0.861994	0.000543343	0.00669315
NM_010531	Il18bp	0.861598	0.000140543	0.00228198
NM_175263	Notum	0.860443	9.05915e-09	5.82701e-07
XM_011244612	Adamts6	0.86001	4.67075e-08	2.55194e-06
NM_013709	Sh3yl1	0.859758	3.47002e-10	3.31918e-08
NM_007995	Fcna	0.859599	7.89124e-05	0.00144268
NM_001048207	Gypc	0.858567	1.55107e-05	0.000382135
NM_001168294	Serpina3f	0.857776	4.84802e-06	0.000144925
AK050784	Tenm3	0.85694	5.26062e-08	2.81886e-06
NM_010637	Klf4	0.856817	9.81995e-05	0.00170917
NM_001161111	Pqlc3	0.855626	2.21799e-06	7.41914e-05
NM_001033186	Skap1	0.855242	8.219e-06	0.000225637
ENSMUST00000130890	Cenpq	0.854921	1.33683e-05	0.000338599
NM_028000	Ppapdc1b	0.854647	1.927e-07	8.81668e-06
NM_008975	Ptp4a3	0.849921	3.23803e-10	3.12414e-08
NM_010693	Lck	0.849526	1.17175e-05	0.000304007
NM_009008	Rac2	0.848843	0.00448945	0.0328737
NM_007760	Crat	0.847844	2.68658e-05	0.000601453
NR_102366	AW112010	0.847794	3.51017e-08	1.99286e-06
A_55_P2516208	A_55_P2516208	0.846445	1.40706e-06	5.00766e-05
NM_009953	Crhr2	0.846252	2.2149e-07	9.97842e-06
NM_015783	Isg15	0.84585	2.01845e-05	0.000476872
NR_033398	Gm9159	0.844923	1.62995e-10	1.6691e-08
NM_021296	Grpel2	0.844798	5.09098e-05	0.00101464
NM_010101	S1pr3	0.840409	2.92553e-07	1.27066e-05
NM_033078	Klrk1	0.839713	1.02473e-07	5.0963e-06
NM_001013368	E2f8	0.837835	0.00797584	0.0495916
NM_023738	Uba7	0.836962	7.56355e-09	4.99e-07
NM_001081387	Ctcfl	0.836453	4.50005e-07	1.86847e-05
NM_030712	Cxcr6	0.836359	6.20633e-05	0.00119691
NM_181545	Slfn8	0.835924	4.37315e-09	3.06056e-07
NM_001277903	Tnnt1	0.835644	0.000304361	0.00426553
NM_010259	Gbp2b	0.83546	0.000730861	0.00836132
NM_007447	Ang	0.834175	1.86952e-05	0.000448994
NM_001289765	Zap70	0.833825	0.000135009	0.00221365
NM_019467	Aif1	0.831412	0.00379526	0.029019
NM_028759	Dcaf6	0.831399	5.5359e-09	3.7562e-07
NM_139138	Adgre4	0.830976	0.00245718	0.0207666
NM_029509	Gbp8	0.827159	1.11722e-06	4.13026e-05
NM_001164528	Ildr2	0.826948	6.30831e-08	3.33213e-06
AV000840	AV000840	0.825977	0.00658311	0.0434488
NM_013542	Gzmb	0.822588	2.71226e-10	2.67089e-08
NM_009854	Cd7	0.819703	5.03715e-06	0.000149206
NM_010024	Dct	0.817502	0.000834903	0.00931847
NM_008599	Cxcl9	0.815368	0.00114568	0.0118372
NM_019955	Ripk3	0.814816	1.30157e-05	0.000331934
AK158929	Gm29514	0.813344	3.15333e-09	2.28346e-07
NM_025786	Rnf186	0.813005	0.00726209	0.0465317
NM_025276	Evpl	0.811182	6.17285e-05	0.0011946
NM_019440	Irgm2	0.81098	4.82104e-07	1.98203e-05
NM_007860	Dio1	0.810661	0.00208893	0.0182791
NM_181073	Plekhh1	0.808078	1.19402e-06	4.37539e-05
NP065022	NP065022	0.805362	2.89631e-12	4.11436e-10
NM_019653	Wsb1	0.805213	0.00319973	0.02546
ENSMUST00000127364	Hadhb	0.804518	4.12578e-05	0.000859744
NM_009345	Dntt	0.803809	0.00218909	0.0189666
NM_001301374	Coro1a	0.801596	7.06222e-05	0.001323
NM_010654	Klrd1	0.80116	3.20127e-08	1.83622e-06
NM_032418	Dmpk	0.798059	2.9612e-08	1.70732e-06
NM_013706	Cd52	0.796967	8.20755e-05	0.00148747
ENSMUST00000139809	Lacc1	0.794901	6.33751e-05	0.00121519
AK138083	AK138083	0.794579	0.000255484	0.00370496
NM_029413	Morc4	0.794478	4.0946e-10	3.82885e-08
ENSMUST00000029049	Chmp4c	0.791962	5.92955e-05	0.0011543
NM_001112715	Ifitm1	0.790406	1.41614e-09	1.1256e-07
ENSMUST00000043503	Scube3	0.789687	0.00724843	0.0464532
NM_001162970	Aim1l	0.788658	0.00152406	0.0146791
NM_008183	Gstm2	0.787905	4.15808e-07	1.74164e-05
NM_001252460	Cyfip2	0.787662	1.57012e-08	9.67071e-07
NM_145692	Ppp1r42	0.787659	1.42784e-07	6.78996e-06
NM_198161	Bhlhb9	0.786874	1.34438e-06	4.83095e-05
NM_001081957	Wfdc17	0.785128	0.00745637	0.0473495
AK078562	D4Ertd681e	0.784678	5.58587e-05	0.00109626
NM_011854	Oasl2	0.782777	2.17588e-06	7.29771e-05
NM_008728	Npr3	0.780715	7.66083e-06	0.000212635
NM_019975	Hacl1	0.780241	1.18509e-07	5.76702e-06
NM_030205	Coro7	0.779886	8.28838e-15	1.85699e-12
NM_010776	Mbl2	0.779334	1.23066e-10	1.28787e-08
NM_011243	Rarb	0.778275	0.00358782	0.0277508
NM_008120	Gja4	0.776646	9.67007e-05	0.00168837
NM_026096	Hypm	0.775466	0.00207787	0.0182205
NM_145839	Rasgef1b	0.774908	0.00267432	0.0221695
NM_009767	Chic1	0.774772	8.27686e-08	4.24434e-06
NM_001039647	Gbp11	0.771481	0.000292036	0.00411874
NM_001177544	Hist1h2ao	0.770961	0.000763631	0.00866421
NM_139198	Plac8	0.770342	2.24501e-07	1.00733e-05
NM_021344	Tesc	0.76942	0.0027233	0.0224807
NM_153133	Rdh9	0.768374	4.94961e-05	0.00099001
ENSMUST00000154546	Aars	0.766935	7.86081e-06	0.000217593
NM_001005858	Ifit3b	0.766346	1.82879e-05	0.000440987
ENSMUST00000136562	Susd1	0.766271	9.68396e-05	0.00168991
NM_026947	Eci3	0.765993	1.15441e-05	0.000300841
NM_001135115	Gm12250	0.765461	1.9903e-06	6.74874e-05
NM_146102	Afap1l2	0.765402	4.8863e-07	2.00392e-05
NM_009139	Ccl6	0.7645	0.00131767	0.0131144
NM_030691	Igsf6	0.763557	0.00733959	0.0468111
NM_011673	Ugcg	0.763387	7.98249e-08	4.11234e-06
NM_018797	Plxnc1	0.762491	4.61656e-05	0.000940296
NM_007900	Ect2	0.761893	0.000386847	0.00513771
NM_025876	Cdk5rap1	0.761226	0.00213891	0.018648
NM_001195421	Hist1h4m	0.760372	9.84636e-06	0.000261288
NM_001080941	Zfp429	0.760235	4.40484e-10	4.09601e-08
NM_148933	Slco4a1	0.758976	1.99921e-05	0.000473636
NM_030722	Pum1	0.758759	2.84917e-11	3.38483e-09
AK031463	BC039771	0.758406	0.000410142	0.00536932
NM_008561	Mc3r	0.757996	7.71904e-06	0.000214024
ENSMUST00000162610	Aig1	0.755504	3.14174e-10	3.06669e-08
NM_025367	Sphk1	0.753586	0.00658129	0.0434454
NM_029310	Fabp12	0.753067	0.00085413	0.00949814
NM_010090	Dusp2	0.752983	0.00120176	0.0122387
NM_172205	Sbsn	0.752012	0.00470286	0.0339964
NM_021893	Cd274	0.751833	8.56951e-05	0.0015397
NM_009180	St6galnac2	0.751589	3.85218e-08	2.15213e-06
NM_080553	Itpr3	0.751099	8.79049e-08	4.44626e-06
BC008626	Icam1	0.750608	0.000507877	0.00635712
NM_011662	Tyrobp	0.750284	0.00418598	0.0312758
NM_027309	Lysmd2	0.749671	7.25398e-05	0.00135103
NM_021896	Gucy1a3	0.749609	3.78185e-05	0.000797532
NM_010917	Nid1	0.748257	8.8778e-06	0.000240363
NM_008587	Mertk	0.746901	1.37611e-08	8.64207e-07
NM_009369	Tgfbi	0.744617	2.28986e-08	1.36749e-06
AK020764	Mir142hg	0.743573	2.59573e-05	0.000585495
NM_177704	Sytl5	0.743306	2.97409e-05	0.000653184
NM_009027	Rasgrf2	0.743176	7.45146e-06	0.000207813
NM_001025576	Ccdc141	0.741896	2.17662e-07	9.81919e-06
NM_021281	Ctss	0.740956	0.000684761	0.00795663
NM_008796	Pctp	0.740908	2.32761e-06	7.70858e-05
NM_001081157	Lmod3	0.740093	1.22442e-05	0.000315392
NM_178114	Amigo2	0.73999	1.91274e-05	0.00045642
XM_011243246	Gm29571	0.739769	5.75414e-09	3.89635e-07
NM_008968	Ptgis	0.739653	0.000327075	0.00451934
NM_145482	Setd4	0.737848	7.34883e-06	0.000205294
NM_080448	Srgap3	0.736613	0.00180395	0.0164989
NM_030601	Clca3a2	0.735276	3.68893e-07	1.56477e-05
NM_001164036	Ly6e	0.735071	7.49239e-06	0.000208432
NM_001002842	Pram1	0.733968	1.25076e-06	4.53358e-05
NM_001163394	Evl	0.732935	3.07969e-05	0.000671956
NM_175013	Pgm5	0.732924	0.000344279	0.0046968
XR_377032	Gm32064	0.731547	9.22063e-05	0.00162751
ENSMUST00000056822	Acot6	0.730728	2.33441e-06	7.71579e-05
ENSMUST00000183755	Cers6	0.730602	9.12876e-06	0.000245762
NM_172838	Slc16a12	0.729851	5.64584e-11	6.32466e-09
NM_172718	Sgsm1	0.726949	0.00283799	0.0232085
NM_010501	Ifit3	0.7253	4.33336e-05	0.000890766
NM_001077403	Nrp2	0.724993	4.04917e-05	0.000846952
NM_029269	Spp2	0.724683	1.73083e-09	1.34373e-07
NM_029005	Mlkl	0.724372	1.21205e-06	4.41853e-05
NM_007812	Cyp2a5	0.72305	0.0014995	0.0144843
NM_010745	Ly86	0.722487	0.00209629	0.0183339
NM_030700	Maged2	0.722255	1.46335e-09	1.16036e-07
NM_026167	Klhl13	0.720218	4.71176e-08	2.56595e-06
NM_011827	Hcst	0.719988	8.42913e-07	3.23065e-05
NM_175445	Rassf2	0.719777	0.000626918	0.00745539
NM_134158	AF251705	0.718266	0.000825008	0.00922964
NM_008001	Fgd1	0.718173	1.97839e-09	1.51827e-07
NR_003652	Gm7337	0.718147	1.12753e-07	5.51765e-06
NM_009378	Thbd	0.718113	0.00420942	0.0314158
NM_017379	Tuba8	0.718045	0.00205532	0.0180798
ENSMUST00000107162	Tenm4	0.717391	9.77186e-07	3.68693e-05
NM_008452	Klf2	0.716973	6.68134e-05	0.00126657
NM_145067	Gucy2c	0.716205	0.000194461	0.00297511
NM_008091	Gata3	0.715346	1.16088e-05	0.00030182
NM_019651	Ptpn9	0.71509	2.15163e-07	9.71958e-06
ENSMUST00000023246	Ly6g	0.714523	3.19856e-10	3.095e-08
NM_001252200	Map4k4	0.714117	7.47836e-06	0.000208243
NM_008256	Hmgcs2	0.713683	2.43536e-05	0.000555324
NM_028169	Fam71e1	0.713027	2.42921e-07	1.07695e-05
NM_023733	Crot	0.712851	0.000124461	0.00208264
AK045341	Lpp	0.712033	2.42247e-06	7.98316e-05
NM_134257	Rgs3	0.711939	0.00741423	0.0471267
NM_133719	Metrn	0.711059	2.92987e-07	1.27066e-05
NM_001037713	Xaf1	0.708362	8.07326e-06	0.000222368
NM_001042489	Hvcn1	0.708302	9.55805e-06	0.000254831
NM_009151	Selplg	0.707975	1.88191e-06	6.4559e-05
NM_009777	C1qb	0.707621	0.00596337	0.0404789
NM_172980	Slc28a2	0.70728	0.000535409	0.00661739
NM_013640	Psmb10	0.706547	1.13382e-08	7.19589e-07
NM_030887	Jdp2	0.705691	0.00755846	0.0477796
NM_001289462	Mme	0.70509	2.79358e-05	0.000619243
NM_028711	Slc25a27	0.705019	0.00033641	0.00461585
NM_028709	Btbd11	0.704904	0.000593306	0.00713484
XR_382000	Gm30948	0.704683	0.000114209	0.0019383
NM_009851	Cd44	0.704279	0.00247535	0.0208845
NM_026674	Aph1c	0.703762	3.09322e-06	9.88145e-05
NM_178922	Hic2	0.703414	1.381e-06	4.94656e-05
NM_007574	C1qc	0.701478	0.00142692	0.0139264
NM_009063	Rgs5	0.699977	0.000951836	0.0102968
NM_175647	Dmrta1	0.699385	0.00017803	0.00277459
NM_001285785	Arhgap9	0.699141	0.000129506	0.0021445
NM_016702	Agxt	0.698737	1.36089e-09	1.08686e-07
NM_007674	Cdx4	0.6985	7.40613e-08	3.85708e-06
NM_019507	Tbx21	0.696832	3.44564e-05	0.000740668
NM_028013	Endod1	0.696726	9.74622e-07	3.68641e-05
NM_011815	Fyb	0.696397	0.00673899	0.0441806
NM_001166584	Tead1	0.694018	1.12755e-06	4.15921e-05
AF000427	AF000427	0.693673	0.00799929	0.0496917
XR_384192	BC025446	0.693483	8.95201e-08	4.5211e-06
NM_007569	Btg1	0.692662	4.08719e-06	0.000125638
NM_021274	Cxcl10	0.692454	0.00119661	0.0122203
NM_001037859	Csf1r	0.691937	0.00610154	0.0412156
NM_009107	Rxrg	0.689807	0.00102002	0.0108895
ENSMUST00000051209	Peg3	0.689388	0.000204226	0.00308817
AK163494	Fut8	0.689289	1.11685e-07	5.47485e-06
NM_178260	Kiss1	0.689106	7.85145e-05	0.00143698
NM_152803	Hpse	0.687677	0.00115947	0.0119465
NM_015825	Sh3bgr	0.685889	0.00157643	0.0150572
NM_008340	Igfals	0.685205	4.95889e-06	0.000147438
NM_011206	Ptpn18	0.685064	8.13547e-05	0.00147762
NM_009640	Angpt1	0.682066	0.000615179	0.00734234
NM_029281	Zfp820	0.681813	9.1627e-08	4.62052e-06
NM_011391	Slc16a7	0.681153	8.2694e-08	4.24434e-06
NM_009040	Rdh16	0.680189	0.000493041	0.00622275
NM_011435	Sod3	0.679908	1.4593e-05	0.00036247
NM_001033632	Ifitm6	0.679222	0.000736456	0.00839501
NM_153778	Atoh8	0.678353	6.76826e-05	0.00127653
ENSMUST00000188469	Als2	0.67831	3.57284e-05	0.000762761
NM_033524	Spred1	0.678158	1.39391e-06	4.97678e-05
NM_024198	Gpx7	0.678114	2.25848e-09	1.71742e-07
NM_172409	Fmnl2	0.677231	4.21796e-08	2.32853e-06
NM_011868	Eci2	0.675326	6.23005e-05	0.0012008
NM_001081372	Ces1b	0.675269	1.40077e-06	4.9906e-05
NM_130448	Pcdh18	0.675115	0.000938671	0.0101905
NM_080595	Emid1	0.674826	5.10082e-08	2.7509e-06
NM_178933	Slc51b	0.674114	0.00571886	0.0393091
NM_009099	Trim30a	0.67395	2.08308e-07	9.48697e-06
NM_015775	Tmprss2	0.673823	0.00012528	0.00209111
NM_008840	Pik3cd	0.673629	0.00139269	0.0137104
NM_010362	Gsto1	0.67122	1.58236e-10	1.63036e-08
NM_172817	Zfp647	0.670019	9.65528e-07	3.65859e-05
NM_001045526	Scimp	0.669963	5.18885e-05	0.00103168
NM_001252292	Mest	0.669775	2.20016e-08	1.31627e-06
NM_009899	Clca3a1	0.668781	4.95979e-06	0.000147438
NM_153510	Pilra	0.668014	0.00790652	0.0493392
NM_011691	Vav1	0.667975	0.00465311	0.0337391
NM_026439	Ccdc80	0.667767	4.12952e-05	0.000859986
NM_009464	Ucp3	0.667393	0.000151258	0.00242413
NR_027658	Gm8883	0.666964	0.000122009	0.00204881
NM_133654	Cd34	0.666571	0.000830544	0.00927914
NM_177686	Clec12a	0.665968	0.00251537	0.0211672
NM_028238	Rab38	0.665923	0.00263141	0.0218845
NM_009016	Raet1a	0.665892	0.00632218	0.0422444
NM_001033460	Drc1	0.665626	6.36322e-05	0.00121733
NR_037604	Rdh18-ps	0.665097	2.23894e-05	0.000519768
NM_011599	Tle1	0.664312	0.000471572	0.00600858
NM_013612	Slc11a1	0.664256	0.00492652	0.03507
NM_011157	Srgn	0.664032	1.44269e-05	0.000359144
NM_001164567	Vill	0.662404	0.000552769	0.00677177
NM_016767	Batf	0.662371	0.00158156	0.0150634
NM_009017	Raet1b	0.662341	0.0044814	0.0328313
NM_019437	Rfk	0.662304	4.34075e-08	2.37943e-06
NM_001163144	Pcsk5	0.661309	9.13296e-09	5.8613e-07
NM_008230	Hdc	0.661284	0.000550395	0.00675013
AK037525	AK037525	0.659676	0.000422178	0.00549671
NM_008921	Prim1	0.657974	1.16726e-09	9.48091e-08
NM_010796	Clec10a	0.657438	0.000107532	0.00185134
NM_172564	Tns4	0.657224	4.16981e-07	1.74308e-05
AK046777	AK046777	0.656816	2.45027e-06	8.05884e-05
NM_010361	Gstt2	0.656393	0.000547833	0.00672921
NM_009373	Tgm2	0.656093	8.65358e-06	0.000235055
NM_144559	Fcgr4	0.654782	0.00462763	0.033633
NM_001085530	Gm13298	0.653192	0.000361356	0.00487007
NM_198012	Trim68	0.652413	1.93744e-05	0.000460995
NM_008979	Ptpn22	0.652311	9.82587e-06	0.000260952
NM_011338	Ccl9	0.652279	2.91556e-06	9.38575e-05
NM_172484	Nckap5	0.651244	4.86985e-05	0.000979339
NM_001177666	Gm7120	0.651121	0.000676225	0.00788213
NM_011979	Vnn3	0.650599	4.25527e-07	1.77567e-05
NM_001291206	Rgs19	0.649943	0.000457003	0.00585199
NM_028390	Anln	0.648603	4.30149e-05	0.000886946
NM_010703	Lef1	0.648528	2.47928e-05	0.0005638
NM_013710	Fgd2	0.647954	0.000424493	0.00552255
NM_008532	Epcam	0.647305	0.00469286	0.0339462
NM_001081117	Mki67	0.647201	0.000584608	0.00705348
NM_007695	Chil1	0.646794	0.00500428	0.0354537
NM_013563	Il2rg	0.646492	0.00185342	0.0168499
NM_172293	Pced1b	0.64613	1.70683e-06	5.92299e-05
NM_013698	Txk	0.646041	2.31883e-05	0.000535335
NM_011520	Sdc3	0.645001	0.000294112	0.00414276
NM_008969	Ptgs1	0.644993	5.85684e-05	0.00114205
NM_175446	Zmat1	0.644308	4.10544e-06	0.000125967
NM_001037801	Cd6	0.64394	2.53262e-06	8.28886e-05
NM_009510	Ezr	0.643524	0.000208517	0.00313272
NM_172398	Akr1b10	0.643185	3.47232e-06	0.000109355
NM_027828	Fam110c	0.642758	0.000714563	0.00822277
NM_008404	Itgb2	0.642409	0.00530797	0.0371428
NM_175184	Mvb12b	0.642381	9.75077e-07	3.68641e-05
NM_053152	Klra22	0.641947	1.6967e-05	0.000413739
NM_001302533	Esr1	0.64137	0.000350508	0.00476231
NM_198193	Raet1e	0.640998	0.00681592	0.0445616
NM_011925	Adgre5	0.640942	0.00022089	0.00328609
NM_026637	Ggct	0.6409	3.3561e-06	0.000106196
AK035253	Dicer1	0.640785	3.6697e-09	2.59546e-07
NM_011518	Syk	0.639859	0.00167158	0.0157026
AK189100	AK189100	0.639738	2.65048e-05	0.00059423
NM_009324	Tbx2	0.639708	7.43116e-08	3.86068e-06
NM_027866	Colec11	0.63967	9.52484e-06	0.000254374
NM_001164518	Iglon5	0.639597	1.89223e-05	0.000452496
NM_010702	Lect2	0.639437	2.67327e-07	1.17269e-05
NM_153074	Lrrc25	0.639354	0.00454743	0.0331963
NM_021278	Tmsb4x	0.63732	0.00105597	0.0111369
AK088963	BC094435	0.636652	4.4936e-10	4.16694e-08
XM_006496590	Gm35498	0.636293	6.52588e-07	2.58426e-05
NM_010762	Mal	0.636143	0.00287231	0.0233983
NM_001285498	Tead2	0.635884	1.83129e-07	8.41227e-06
NM_001135192	Asap2	0.63503	0.00219283	0.0189941
NM_001145972	Adgrg5	0.634941	1.0671e-05	0.000280054
NM_178771	Klhl26	0.634451	2.25056e-07	1.00846e-05
NM_008052	Dtx1	0.633835	4.11292e-06	0.00012608
NM_021384	Rsad2	0.63309	0.000533995	0.0066048
ENSMUST00000137943	Lyn	0.633083	1.77091e-08	1.0788e-06
NM_031884	Abcg5	0.630884	0.000489809	0.00618899
NM_001290313	Wnk2	0.630856	0.00286588	0.0233573
NM_010045	Ackr1	0.630676	5.79987e-07	2.33274e-05
NM_027897	Rhpn2	0.630437	4.12685e-07	1.73292e-05
NM_027307	Golm1	0.630436	1.2073e-06	4.40955e-05
NM_001081983	Tmsb15b1	0.630423	1.08984e-07	5.36663e-06
NM_001037724	Adcy7	0.629794	0.000437359	0.00563938
NM_023132	Renbp	0.62907	1.06808e-07	5.27453e-06
NM_026271	Fibin	0.628961	1.05153e-05	0.000276404
NM_007954	Ces1c	0.628911	1.19245e-12	1.81035e-10
NM_001001186	Zfp456	0.628488	3.81312e-10	3.61629e-08
NM_178418	Ccdc144b	0.628291	8.70689e-08	4.41066e-06
NM_175314	Adamts9	0.628214	6.19338e-05	0.00119522
NM_011992	Rcn2	0.628109	2.79849e-08	1.6304e-06
NM_023044	Slc15a3	0.628102	0.00116664	0.0119908
NM_134086	Slc38a1	0.625824	0.00179539	0.0164387
NM_008085	Gapdhs	0.625679	0.000781743	0.00881058
NM_153529	Nrn1	0.625358	2.97112e-10	2.9172e-08
NM_001164327	Phf11b	0.625326	1.84544e-05	0.000444169
NM_133994	Gstt3	0.625063	0.000313364	0.00435661
NM_010724	Psmb8	0.624636	1.53281e-06	5.39767e-05
NM_001033217	Prickle1	0.624584	2.64284e-05	0.000593586
NM_178655	Ank2	0.624528	1.39256e-06	4.97678e-05
NM_016751	Clec4f	0.62381	0.000320072	0.00443765
AF061179	AF061179	0.623467	0.00442647	0.0325625
NM_008550	Man2b2	0.623328	3.44938e-10	3.30893e-08
NM_172777	Gbp9	0.623074	1.51506e-05	0.000374369
NM_010149	Epor	0.622575	8.26938e-06	0.000226647
ENSMUST00000185570	Ptprc	0.621848	0.000775942	0.00876888
ENSMUST00000029456	Cd2	0.621839	8.10882e-05	0.00147358
NM_145586	Tmem159	0.621674	7.54558e-07	2.94613e-05
NM_030239	Abcg3	0.621195	0.00392201	0.0297632
NM_198610	Igsf21	0.621139	0.000176199	0.0027499
NM_010071	Dok2	0.621056	0.000460345	0.00589027
NM_025829	Eif4e3	0.620134	8.06129e-06	0.000222221
AK195524	AK195524	0.618932	0.00125187	0.0125915
NM_134065	Epdr1	0.618414	0.00371084	0.0285107
NM_018824	Slc23a2	0.61831	3.99544e-05	0.000837286
NM_033075	D17H6S56E-5	0.617925	0.00025957	0.00375443
NM_008527	Klrb1c	0.61771	0.00176907	0.0162915
NM_001294149	Kif1a	0.617594	2.07265e-05	0.000487606
NM_008567	Mcm6	0.617501	2.17731e-06	7.29771e-05
NM_025681	Lix1	0.617019	0.000503896	0.0063239
NM_009164	Sh3bp1	0.616723	4.12235e-05	0.000859565
NM_001033272	Spata13	0.616507	7.05064e-06	0.000198124
NM_001146022	Wdfy4	0.615386	0.00018302	0.00283911
NM_013566	Itgb7	0.614795	5.74479e-05	0.00112348
NM_177782	Prex1	0.614586	0.00121348	0.0123204
NM_020252	Nrxn1	0.614202	3.02092e-07	1.30462e-05
NM_080435	Adcy4	0.613878	1.22816e-07	5.94199e-06
NM_178076	Mcf2l	0.612817	0.000162372	0.00257904
AK132225	AK132225	0.61246	1.14865e-08	7.27618e-07
NM_138304	Calml4	0.612154	1.65958e-06	5.77705e-05
NM_007778	Csf1	0.612064	0.000148344	0.00238544
NM_008812	Padi2	0.611891	7.46399e-05	0.00137739
NM_011063	Pea15a	0.611615	4.8424e-06	0.000144925
BB189136	BB189136	0.611183	0.00624157	0.0418734
NM_153505	Nckap1l	0.611002	0.00172288	0.0160253
AK136939	Palmd	0.61082	0.00265032	0.0219979
NM_010185	Fcer1g	0.610603	0.00492522	0.03507
NM_023048	Asb4	0.609756	6.34096e-06	0.000180923
BC050025	Zfp934	0.608517	8.30645e-08	4.25298e-06
NM_009515	Was	0.60832	0.000130986	0.00216364
NM_033374	Dock2	0.608248	0.000132305	0.00217896
NM_134094	Ncald	0.60797	2.26399e-06	7.54401e-05
NM_011056	Pde4d	0.607948	7.84494e-06	0.000217334
NM_001170851	Klra2	0.607651	0.000892434	0.00980649
AK170980	Ap2a2	0.606464	1.15693e-06	4.24883e-05
AK030337	Smim24	0.605803	1.66978e-07	7.77439e-06
NM_144929	Rtbdn	0.605688	0.000155727	0.0024862
AK042676	AK042676	0.605371	0.00565882	0.0390872
NM_139147	Rab40b	0.60493	1.23781e-05	0.000318105
AK171933	Nrp1	0.604744	0.0020171	0.0178755
NM_177016	Slc17a4	0.603528	2.33285e-06	7.71579e-05
NM_008280	Lipc	0.602387	1.62238e-06	5.65345e-05
AK156275	AK156275	0.60162	0.00203379	0.0179781
AK134484	AK134484	0.601543	1.62158e-08	9.96931e-07
NM_010696	Lcp2	0.601133	0.0026222	0.0218242
NM_146069	Nrros	0.600129	7.1533e-05	0.00133575
BC023105	BC023105	0.600093	0.00168216	0.0157652
AK141540	AK141540	0.600086	0.000188176	0.00290156
NM_028375	Cxx1c	0.599867	1.97226e-08	1.1906e-06
NM_001018063	Cxx1b	0.599216	8.97666e-10	7.54831e-08
NM_139200	Cytip	0.599005	4.69466e-05	0.000952137
AK038868	Ccdc13	0.598292	1.84355e-08	1.11897e-06
XR_382782	Gm33447	0.598264	7.48055e-08	3.87168e-06
AK040636	Gm10426	0.598159	7.22225e-06	0.000202096
NM_001291058	Cd68	0.597971	0.00209963	0.0183535
NM_001271411	Nfam1	0.597936	0.00105624	0.0111369
NM_001012310	Slc25a47	0.597352	0.00157668	0.0150572
NM_028175	Lrrc8e	0.595944	3.56447e-05	0.000762576
NM_011539	Tbxas1	0.595239	0.000598888	0.00718644
NR_033506	Gm3893	0.595198	0.00119929	0.0122247
NM_172597	Txndc16	0.59498	6.91967e-05	0.00130141
NM_010705	Lgals3	0.594452	0.00397438	0.0300854
NM_016671	Il27ra	0.594383	4.225e-08	2.32853e-06
NM_080559	Sh3bgrl3	0.594254	0.000180942	0.00281341
NM_022319	Clstn2	0.593684	0.000278451	0.00397414
NM_001033431	Nlrp12	0.593673	0.00138344	0.0136355
NM_009061	Rgs2	0.593663	0.000111472	0.00190346
NM_010156	Samd9l	0.592335	4.2143e-06	0.000128715
NM_001198766	Postn	0.59178	0.000136893	0.00223665
NM_001161767	Galnt6	0.591237	0.00102848	0.0109527
ENSMUST00000149135	Arhgap4	0.591069	0.000170762	0.00268391
NM_008536	Tm4sf1	0.590954	0.000564996	0.00687581
NM_001042605	Cd74	0.590678	0.0030553	0.0245831
NM_001081091	Cep152	0.589954	3.4709e-06	0.000109355
NM_007602	Capn5	0.589386	0.000267817	0.00385036
NM_027840	Snx20	0.589079	0.000147969	0.0023817
NM_146041	Gmds	0.588879	0.00035679	0.00482215
NM_007986	Fap	0.588837	9.29211e-06	0.000248955
ENSMUST00000114941	Echdc3	0.588834	0.000134885	0.00221272
NM_007512	Atpif1	0.588394	6.76908e-08	3.54745e-06
NM_009944	Cox7a1	0.588174	0.000221967	0.00330063
NM_010686	Laptm5	0.587956	0.000676648	0.00788431
NM_007731	Col13a1	0.587744	0.00509287	0.035944
NM_009465	Axl	0.587418	0.00040799	0.00534534
NM_001081291	Ccdc88b	0.587245	0.000484834	0.00614473
AK035988	AK035988	0.58713	0.000378352	0.00504413
NM_024245	Kif23	0.58702	0.00135021	0.0133672
NM_011171	Procr	0.586942	0.000358589	0.00483667
NM_172785	Zc3h12d	0.586734	0.00491572	0.0350258
NM_031376	Pik3ap1	0.586584	3.75251e-05	0.000792347
NM_010871	Naip6	0.58525	2.33426e-05	0.000538524
NM_001109873	Cbfa2t3	0.585038	0.000569551	0.00690639
NM_001164427	Kcnk13	0.584954	0.00136264	0.0134702
AF303453	AF303453	0.584561	2.83991e-06	9.1865e-05
NM_001110218	Ppm1h	0.584475	9.19977e-06	0.000246878
NM_008851	Pitpnm1	0.584447	1.76602e-05	0.000428142
NM_172603	Phf11a	0.584441	2.43782e-05	0.000555506
NM_008511	Lrmp	0.584349	5.02414e-05	0.00100312
XR_378400	Gm8995	0.584259	0.000495551	0.00624499
NM_153081	Slc16a11	0.583604	0.000883527	0.00973622
NM_001253797	Smim22	0.583433	0.00217886	0.0189026
XR_168557	Gm9706	0.583101	0.000294557	0.00414728
NM_030060	Batf3	0.582346	0.00232848	0.0199108
NM_177794	Tmem26	0.582024	0.00530075	0.0371247
NM_018819	Mpc1	0.58184	2.58832e-11	3.11498e-09
NM_001077638	Prmt2	0.581542	1.12046e-05	0.000292831
NM_009288	Stk10	0.581071	9.47761e-05	0.00166172
NM_177715	Kctd12	0.580932	3.8007e-05	0.000801002
BC061101	Fxyd7	0.580657	0.0005217	0.00649605
NM_023065	Ifi30	0.580562	0.00493781	0.0351244
NM_008813	Enpp1	0.580423	1.33467e-09	1.06847e-07
NM_145539	Tm4sf4	0.579817	2.93086e-07	1.27066e-05
NM_172768	Gramd1b	0.579293	3.98756e-06	0.000122915
NM_007806	Cyba	0.579087	0.00357248	0.0276449
NM_008510	Xcl1	0.578118	0.000267749	0.00385036
ENSMUST00000142430	Sgip1	0.577886	0.000273133	0.00390827
NM_199015	Phf11d	0.577402	1.69209e-05	0.000412916
NM_001039472	Kif21b	0.577255	0.000240541	0.00350807
NM_019680	Elf4	0.575601	1.128e-05	0.000294417
NM_133670	Sult1a1	0.575483	5.86288e-07	2.35524e-05
NR_045091	Gm16677	0.575119	8.55776e-06	0.000233211
NM_008329	Ifi204	0.575087	0.000586278	0.00707071
NM_011249	Rbl1	0.575044	3.86986e-07	1.63116e-05
NM_001013817	Sp140	0.57466	1.02686e-07	5.0963e-06
NM_013632	Pnp	0.57402	1.75903e-07	8.14446e-06
NM_011747	Zfp13	0.573902	1.41788e-06	5.03008e-05
NM_001301705	Adamtsl4	0.5737	4.31428e-05	0.000888459
NM_172142	Nfkbid	0.572221	1.41772e-06	5.03008e-05
NM_001034856	Btg1-ps2	0.572118	1.60188e-05	0.000393093
NM_009985	Ctsw	0.571752	6.73718e-05	0.00127354
NM_007763	Crip1	0.571585	8.98903e-05	0.00159873
NM_175242	Ppp1r18	0.571561	0.00104915	0.0110905
NM_001033711	Evi2a	0.571517	0.00308155	0.0247275
AK034561	Fzd8	0.571209	0.00477567	0.0343369
NM_028195	Cyth4	0.571046	0.00241094	0.0204743
NM_028518	Col20a1	0.570919	9.3343e-05	0.00164176
NM_009829	Ccnd2	0.57065	5.20428e-06	0.000153612
NM_133200	P2ry14	0.57028	3.67181e-06	0.000114254
NM_080575	Acss1	0.570279	3.25888e-05	0.000707605
NM_145509	Rab7b	0.570082	0.000295409	0.00415752
NM_016771	Sult1d1	0.569541	0.000727785	0.00833183
AY077459	Dio3os	0.568736	0.0065918	0.043496
NM_011519	Sdc1	0.568249	1.94079e-06	6.61118e-05
A_55_P2551524	A_55_P2551524	0.568155	3.31696e-06	0.000105057
NM_009803	Nr1i3	0.5681	6.05487e-06	0.000174551
NM_207105	H2-Ab1	0.567479	0.00732189	0.0467623
NM_028576	Camkmt	0.566696	0.00805922	0.0499983
NM_019506	Gdf2	0.566632	6.57299e-05	0.00124816
NM_011703	Vipr1	0.566626	0.000379273	0.00505238
NM_172440	Stxbp5l	0.566593	3.04161e-05	0.000664516
NM_172397	Limd2	0.566513	0.00201398	0.0178716
NM_029911	Kcnk10	0.566435	0.00740382	0.0470785
NM_172537	Sema6d	0.566431	5.8646e-06	0.000169505
NM_198967	Tmtc1	0.566057	2.21103e-05	0.000515439
NM_001276296	Ednrb	0.565533	6.30346e-06	0.000180316
NM_020578	Ehd3	0.565147	0.000871102	0.00963872
NM_018860	Rpl41	0.564823	5.54325e-10	4.93468e-08
NM_020557	Cmpk2	0.564379	0.00460188	0.033484
NM_001034876	Ccdc24	0.564235	5.26132e-05	0.00104174
NM_001033311	Vsig10	0.564064	0.000618207	0.00736531
NM_032398	Plvap	0.563079	3.56884e-06	0.000111972
NM_021609	Ackr2	0.562955	0.00131623	0.0131046
NM_010509	Ifnar2	0.562911	0.00021719	0.0032397
NM_153557	BC029214	0.56279	0.00360992	0.0278829
NM_001033291	Usp40	0.561638	1.22804e-07	5.94199e-06
NM_026436	Tmem86a	0.561118	6.7682e-05	0.00127653
NM_001029841	Sla	0.560959	0.00240578	0.0204409
NM_008013	Fgl2	0.560448	0.000138739	0.00225598
NM_001012766	Ear12	0.559639	0.00500777	0.0354634
NM_178642	Ano1	0.559475	0.000455667	0.00584385
NM_008625	Mrc1	0.559186	3.409e-05	0.000734684
NM_023755	Tfcp2l1	0.558991	7.46029e-05	0.00137739
NM_174990	Gimap4	0.558845	6.26693e-05	0.00120512
NM_183201	Slfn5	0.557987	2.98166e-05	0.000653556
AK035387	Gm20559	0.557618	2.73387e-08	1.60961e-06
NM_009037	Rcn1	0.55698	2.4385e-06	8.02804e-05
NM_174960	Gimap9	0.556529	0.000485309	0.00614841
NR_004415	Rnu3b1	0.5565	2.71283e-05	0.000604554
NM_008869	Pla2g4a	0.555948	0.00179479	0.0164377
NM_028270	Aldh1b1	0.555248	0.00151485	0.0146073
NM_009196	Slc16a1	0.555016	0.000415019	0.00542253
NM_007635	Ccng2	0.554364	0.00284624	0.0232597
NM_007398	Ada	0.554135	0.00141729	0.013879
NM_001163510	Kcnn4	0.553823	0.00032634	0.00451106
ENSMUST00000044392	Ccbl2	0.553738	0.00100008	0.0107076
NM_013476	Ar	0.553717	4.37335e-05	0.000897882
NM_001277255	Acvrl1	0.553067	2.29428e-06	7.62089e-05
NM_133746	Calhm2	0.552778	0.000171072	0.00268728
NM_007419	Adrb1	0.552725	0.00420208	0.0313751
ENSMUST00000178186	Pydc4	0.552646	2.90287e-06	9.36293e-05
NM_020034	Hist1h1b	0.55216	0.00191305	0.0172371
NM_001164724	Il33	0.55109	0.00323735	0.0256887
NM_026323	Wfdc2	0.550477	0.00207303	0.0181924
NM_001256005	Gbp4	0.550257	0.00100892	0.0107882
NM_009400	Tnfrsf18	0.550256	8.28731e-05	0.00149868
NM_172285	Plcg2	0.550153	0.00359235	0.0277729
NM_145587	Sbk1	0.549867	0.00158065	0.0150612
NM_021472	Rnase4	0.549819	0.00291444	0.0236837
NM_029608	Fam209	0.549676	0.00426155	0.0317268
NM_017469	Gucy1b3	0.549658	5.10796e-05	0.00101742
NM_029652	Klhl25	0.549263	0.000135494	0.00221943
NM_025590	Acot11	0.549021	0.00444736	0.0326659
NM_008428	Kcnj8	0.549011	6.04454e-05	0.00117385
NM_010934	Npy1r	0.549003	1.94187e-05	0.000461391
NM_001038999	Atp8a1	0.548776	9.4275e-06	0.000252178
NM_001033308	Themis2	0.548624	0.00377643	0.0289148
NM_001111037	Gm14483	0.548474	5.26865e-05	0.00104196
NM_138314	Nme7	0.547485	2.87736e-06	9.28963e-05
NM_001177956	Gpm6b	0.547222	0.00183183	0.0166903
NM_018737	Ctps2	0.54686	9.57249e-06	0.000254831
AY512956	Gm10276	0.54655	0.0005573	0.00680127
X16670	X16670	0.545947	7.12944e-08	3.7246e-06
NM_008357	Il15	0.545746	0.00110536	0.0115241
NM_153137	Traf3ip3	0.545623	5.9559e-06	0.000171846
NM_199146	Trim30d	0.545311	2.35602e-05	0.000542048
NM_001190327	Tmsb10	0.545198	8.64019e-05	0.00155073
ENSMUST00000194251	Crp	0.545083	0.00142695	0.0139264
NM_007650	Cd5	0.544661	5.22719e-06	0.000154151
XM_006512868	Zufsp	0.544607	1.35033e-05	0.0003408
NM_007651	Cd53	0.544476	0.00177051	0.0162973
NM_021474	Efemp2	0.544313	4.51847e-06	0.000136137
ENSMUST00000188625	Sgk3	0.544019	3.94613e-07	1.66121e-05
NM_207203	Prr36	0.543656	0.00170681	0.0159285
NM_009835	Ccr6	0.543525	2.42603e-05	0.000554706
NM_010737	Klrb1a	0.543447	2.20056e-06	7.36823e-05
NM_025807	Slc16a9	0.542828	4.20924e-05	0.000871694
NM_001025245	Mbp	0.542558	0.00221936	0.0191643
NM_026976	Fcmr	0.542243	0.00770805	0.0483758
NM_011896	Spry1	0.542107	0.00127533	0.0127851
NM_181401	Tmem64	0.54201	0.00208173	0.01824
NM_019723	Slc22a21	0.541518	0.00017226	0.00269908
NM_007437	Aldh3a2	0.541344	0.00039063	0.00517476
NM_031881	Nedd4l	0.540897	0.00147975	0.014335
ENSMUST00000128051	Pkhd1	0.540892	0.0034934	0.0271969
XM_011245100	Dgkh	0.540843	0.000278821	0.00397603
NM_178440	Myo1g	0.540648	0.00448169	0.0328313
NM_178650	Tbc1d10c	0.540405	1.63306e-05	0.000399973
NM_010212	Fhl2	0.539768	0.00748248	0.0474495
ENSMUST00000110087	Fgd3	0.539551	0.00242523	0.0205627
NM_001009947	Dock11	0.539366	0.000704876	0.00813373
NM_013470	Anxa3	0.539323	7.1543e-05	0.00133575
NM_173398	Gpr171	0.539237	0.000126408	0.00210572
NM_178774	Prr18	0.53857	6.1846e-05	0.00119522
NM_178378	Iqcg	0.538291	0.000335741	0.00461236
NM_153131	Unc5a	0.537829	2.45191e-05	0.000557956
NM_008566	Mcm5	0.537809	2.95955e-05	0.000650419
NM_145144	Aif1l	0.537547	0.00164393	0.0155027
NM_016866	Stk39	0.536843	0.000228457	0.00336715
BI695924	BI695924	0.536796	2.17359e-06	7.29771e-05
NM_173422	Colec10	0.536258	0.000744097	0.00846632
NM_170758	Cd300a	0.535398	0.00178647	0.0163885
NM_001034031	Il17re	0.535396	0.00633308	0.0422801
NM_001013762	Gm4952	0.535297	0.0059214	0.0402923
NM_007484	Rhoc	0.534465	1.88089e-05	0.000451317
ENSMUST00000161214	Tnik	0.534287	4.79834e-05	0.000967394
NM_145562	Parm1	0.533717	0.000724749	0.00830477
NM_001024606	Pdp2	0.533638	0.000323251	0.00447578
NM_023380	Samsn1	0.533546	0.00187893	0.0170307
NM_008400	Itgal	0.533229	0.00177405	0.0163239
NM_010357	Gsta4	0.533078	0.00036918	0.00494953
NM_010001	Cyp2c37	0.532586	1.85669e-05	0.000446233
NM_008594	Mfge8	0.532497	0.00229466	0.0196719
NM_023386	Rtp4	0.532153	3.9929e-05	0.000837279
NM_019747	Zfp113	0.531818	1.17757e-05	0.000305209
NM_008287	Hrsp12	0.530712	1.10385e-09	9.05398e-08
NM_010387	H2-DMb1	0.530612	0.001134	0.0117494
NM_080470	Smc1b	0.530591	0.00105632	0.0111369
NM_030684	Trim34a	0.530245	6.34642e-05	0.00121612
NM_010427	Hgf	0.529832	2.02203e-07	9.23411e-06
NM_133209	Pilrb1	0.529593	0.00723286	0.0463979
NM_027280	Nkd1	0.528979	0.000553542	0.00677722
NM_009074	Mst1r	0.528961	0.000613604	0.00733141
ENSMUST00000151036	Srsf5	0.528341	9.96716e-08	4.9736e-06
AK089570	AK089570	0.528151	0.00043673	0.00563562
AK020071	Dnah2os	0.527606	0.0009028	0.0098911
NM_173011	Idh2	0.52735	6.57709e-05	0.00124823
NM_001013377	Arhgef39	0.527069	0.0010452	0.0110704
NM_008349	Il10rb	0.526897	1.10232e-06	4.08876e-05
NM_007486	Arhgdib	0.526824	0.00238137	0.0202799
ENSMUST00000110898	Rasgrp1	0.526723	8.6398e-06	0.000235055
NM_011244	Rarg	0.526558	0.000561649	0.0068454
NM_026268	Dusp6	0.526332	0.00687609	0.0448143
NM_009738	Bche	0.525588	6.37408e-05	0.00121871
XM_011250578	Zfp536	0.52555	0.000102467	0.00177327
NM_013585	Psmb9	0.525366	0.00034278	0.00468209
M73818	M73818	0.525016	0.000131412	0.00216852
NM_008606	Mmp11	0.52486	0.000632953	0.0075035
NM_010097	Sparcl1	0.524766	0.00559482	0.0387333
NM_053090	Fam126a	0.52474	8.63238e-05	0.00155016
NM_028182	Sh2d4a	0.524722	0.00142675	0.0139264
NM_007408	Plin2	0.524598	0.00439888	0.0324239
NM_009828	Ccna2	0.524176	0.00215854	0.018775
NM_010186	Fcgr1	0.523301	0.00341865	0.0267396
ENSMUST00000179398	Ankrd44	0.522354	0.000349367	0.00475067
NM_021443	Ccl8	0.522316	0.00268393	0.0222161
NM_008557	Fxyd3	0.522238	0.00640959	0.0426068
NM_201362	Ccdc68	0.521981	0.000216052	0.0032256
XM_006516187	Ccdc88c	0.52157	0.001244	0.0125309
NM_024217	Cmtm3	0.521274	6.53409e-05	0.00124289
NM_001034895	Zfr2	0.521243	0.000830287	0.00927914
NM_011136	Pou2af1	0.521061	0.00156893	0.0150118
NM_001163262	Cmip	0.520481	1.36289e-05	0.000342602
NM_001252472	Cd84	0.52023	8.43349e-06	0.000230389
NM_019922	Crtap	0.520145	1.61644e-06	5.63861e-05
NM_011385	Ski	0.520088	6.72694e-05	0.00127232
NM_001162944	Gm10318	0.519993	8.98998e-06	0.00024281
AK019493	AK019493	0.519185	7.13768e-05	0.00133414
NM_007894	Ear1	0.518924	0.00769327	0.0483147
NM_001198911	Arhgef2	0.518866	0.000204183	0.00308817
NM_009667	Ampd3	0.518446	2.22352e-05	0.000517266
NM_016917	Slc40a1	0.51741	9.22889e-05	0.00162751
NM_007899	Ecm1	0.517155	0.00011994	0.00202323
NM_017461	2001-09-01	0.517044	4.31896e-07	1.8e-05
NM_177683	Vgll4	0.516785	7.45017e-05	0.00137713
NM_177340	Synpo	0.51671	0.00104793	0.0110811
NM_133978	Cmtm7	0.516358	1.56017e-05	0.000384093
NM_016902	Nphp1	0.51616	3.46567e-05	0.000744495
NM_030101	Pgpep1l	0.516156	2.43317e-05	0.000555204
NM_010016	Cd55	0.515761	0.00464734	0.0337316
NM_001195088	Tmc8	0.515715	6.7228e-06	0.000190193
NM_175514	Fam171b	0.514738	3.56597e-05	0.000762576
NM_013589	Ltbp2	0.514502	0.00473245	0.0341315
AK049727	Fam172a	0.514097	1.37357e-05	0.000344506
NM_178186	Hist1h2ag	0.513714	0.000201053	0.0030508
NM_016850	Irf7	0.513542	0.00134395	0.013317
NM_177158	Rinl	0.513494	1.03492e-05	0.000272871
NM_026316	Aldh3b1	0.513354	0.00199633	0.0177927
NM_001109685	Kazn	0.513289	0.000615445	0.00734288
NM_011623	Top2a	0.513106	0.00292739	0.0237578
NM_178745	Tmem229b	0.513022	1.69258e-06	5.87965e-05
NM_177577	Dcdc2a	0.512943	0.00429477	0.0319031
NM_029075	Stx11	0.512096	0.00128285	0.0128374
NM_019636	Tbc1d1	0.512041	1.3887e-05	0.000347779
NM_001202500	Armcx4	0.51201	0.000649066	0.00764026
NM_178149	Pik3ip1	0.511969	0.00116148	0.0119487
XR_388996	Gm38448	0.511944	0.000199043	0.00302856
NM_010415	Hbegf	0.511881	0.000497281	0.00626206
NM_145933	St6gal1	0.511515	7.13765e-05	0.00133414
NM_008480	Lama1	0.510928	0.000104784	0.00180963
NM_175397	Sp110	0.510567	4.62479e-05	0.000941399
NM_001025313	Tapbp	0.510351	4.77747e-09	3.31572e-07
NM_178589	Tnfrsf21	0.510339	0.000185286	0.00286893
AK051435	Igf1os	0.510112	0.00063923	0.0075511
NM_172486	Zfp677	0.509883	3.34804e-07	1.43108e-05
NM_001146100	Hk1	0.509791	0.000174758	0.00273125
NM_024124	Hdac9	0.509644	0.000401476	0.00527982
NM_008546	Mfap2	0.509384	0.000281033	0.00400244
NM_152808	Slc44a2	0.509337	3.48465e-08	1.98174e-06
NM_010833	Msn	0.509221	0.00311637	0.0249421
NM_026878	Rasl11b	0.508294	0.00387378	0.0295046
NM_010002	Cyp2c38	0.508081	9.20686e-05	0.0016262
NM_178207	Hist1h3i	0.508019	8.57273e-07	3.27715e-05
AK045005	Cblb	0.507907	4.41858e-05	0.000905497
NM_019391	Lsp1	0.507295	9.43842e-05	0.00165649
NM_010060	Dnah11	0.506732	1.42331e-05	0.000355115
NM_009025	Rasa3	0.506468	0.000398006	0.00524541
NM_001003953	Kdm2b	0.506321	4.94786e-06	0.000147438
NM_153788	Acap1	0.50582	2.57304e-06	8.4129e-05
NM_001005370	Spin2c	0.505615	4.99742e-05	0.000998377
NM_028186	Nkd2	0.505137	0.0027084	0.0223743
AK039405	Trpm2	0.505064	0.0054693	0.0380362
ENSMUST00000098650	Rwdd3	0.505044	0.00016681	0.00263238
NM_025408	Acer3	0.505042	0.000127366	0.00211536
NM_145375	Tm6sf1	0.504884	0.000131237	0.0021667
NM_011671	Ucp2	0.504668	0.00142714	0.0139264
NM_009807	Casp1	0.504526	0.000268106	0.00385285
NM_026252	Cpeb4	0.504204	0.00208113	0.0182395
NM_025705	Dcbld1	0.503933	7.63019e-05	0.00140264
NM_028773	Sash3	0.503915	0.00115175	0.0118926
NM_001034097	Tnfsfm13	0.503544	1.34321e-06	4.83095e-05
NM_178653	Sccpdh	0.503216	3.1434e-06	0.000100321
NM_028758	Gga2	0.501912	9.01686e-06	0.000243339
NM_019542	Nagk	0.501624	1.25711e-05	0.000322073
NM_013668	Kdm5c	0.501189	8.115e-11	8.76709e-09
NM_001164466	Dpys	0.500929	2.2368e-07	1.005e-05
NM_013889	Zfp292	0.500914	1.82569e-05	0.000440687
NM_031999	Gpr137b	0.500574	9.55366e-05	0.00167214
NM_001037917	Gm6377	0.500546	1.8819e-05	0.000451317
NM_010877	Ncf2	0.500084	0.00579298	0.0396808
NM_009483	Kdm6a	0.500032	2.6633e-05	0.000596705
NM_009970	Csf2ra	0.499605	0.007216	0.0463075
NM_007870	Dnase1l3	0.499497	4.82904e-05	0.000972889
NM_178051	Mterf4	0.499345	6.98896e-06	0.000196722
NM_133918	Emilin1	0.499326	5.3423e-05	0.0010559
NM_001297596	Inpp4b	0.49911	0.000129974	0.00214904
NM_175036	Leprot	0.498953	1.51941e-07	7.16419e-06
NM_001289550	Tgfb1i1	0.498016	0.0014873	0.0143831
NM_139117	Ybx3	0.497987	4.3557e-06	0.000132068
NM_007857	Dhh	0.497906	0.00732995	0.0467869
NM_017480	Icos	0.497864	0.00176389	0.016282
AK045728	Coro2a	0.497445	0.000112755	0.00192046
NM_178934	Slc2a12	0.497289	5.07256e-08	2.74008e-06
NM_144917	Elmod3	0.496981	0.00340776	0.0266954
NM_145437	Cd300ld	0.496855	0.00701794	0.0453813
NM_001111023	Runx1	0.496854	0.000908771	0.00993111
NM_007987	Fas	0.496745	9.19439e-05	0.00162572
NM_019733	Rbpms	0.495591	0.000153628	0.00245503
NM_001040696	Nlrp1b	0.495429	1.46993e-05	0.000364837
NM_009259	Spn	0.495153	0.000530469	0.00657824
NM_001001326	St5	0.495018	0.000139511	0.00226743
NM_009663	Alox5ap	0.494909	0.00155277	0.0148997
NM_025522	Dhrs7	0.494828	2.64485e-05	0.000593586
NM_172685	Slc25a24	0.49481	0.000691459	0.00801215
NM_198127	Abi2	0.494479	0.000546319	0.00671493
NM_007620	Cbr1	0.494416	3.2904e-06	0.000104414
NM_173786	Apol9a	0.494226	0.00127649	0.0127929
NM_001012324	Ecm2	0.494104	2.05096e-05	0.000483526
NM_009913	Ccr9	0.494018	1.0071e-06	3.7733e-05
NM_027078	Ikbip	0.493786	6.29005e-06	0.000180142
NM_172495	Ncoa7	0.49363	9.37179e-05	0.00164662
NM_007450	Slc25a4	0.493568	0.000900141	0.0098671
NM_016753	Lxn	0.493566	0.000296979	0.0041761
NM_134116	Gpsm3	0.492188	0.000129745	0.00214632
NM_009156	Sepw1	0.492085	7.45738e-07	2.92195e-05
NM_001037737	Arnt	0.491936	1.74481e-05	0.000423927
NM_023059	Sigirr	0.491418	1.39893e-07	6.68104e-06
NM_008721	Npdc1	0.491148	2.64582e-05	0.000593586
NM_021362	Pappa	0.491052	0.00447126	0.0327981
NM_008175	Grn	0.49032	4.19826e-05	0.000871042
NM_019634	Tspan7	0.490163	1.12104e-05	0.000292831
NM_011408	Slfn2	0.48997	0.00294419	0.0238442
NM_011488	Stat5a	0.489676	0.00523934	0.0367679
NM_001170853	Mndal	0.489025	0.000266421	0.00383694
NM_016933	Ptprcap	0.488986	9.19066e-05	0.00162572
NM_175408	Tmem139	0.488854	0.00201664	0.0178755
AK079715	AK079715	0.488523	0.000976734	0.0104911
NM_133754	Fblim1	0.487846	0.00208632	0.0182658
NM_001168660	Apol9b	0.487682	0.000630155	0.00748362
NM_007864	Dlg4	0.487674	0.000225463	0.00333332
XM_006515781	Rapgef5	0.487431	0.00311985	0.024958
NM_001198823	App	0.487207	0.000669196	0.00781931
NM_011199	Pth1r	0.487076	0.000343653	0.0046921
NM_146115	Tor4a	0.486815	4.21642e-05	0.000871756
NM_001164630	Mum1l1	0.486656	0.00231444	0.0198151
NM_009848	Entpd1	0.486262	0.00529103	0.0370839
NM_001009978	Pde1a	0.486032	7.51708e-05	0.00138566
NM_007791	Csrp1	0.485959	0.00539441	0.0376267
NM_023835	Trim12a	0.485613	0.00011539	0.00195437
NM_033314	Slco2a1	0.48518	2.09481e-05	0.000491779
NM_011530	Tap2	0.484735	3.22063e-08	1.84416e-06
NM_013935	Hacd1	0.484173	4.93209e-08	2.6772e-06
NM_139272	Galnt2	0.484141	3.63494e-05	0.000771426
NM_019444	Ramp2	0.484125	0.00248781	0.0209565
NM_001039485	Piezo2	0.483776	9.89218e-07	3.71046e-05
NM_145823	Pitpnc1	0.483728	0.00689242	0.0448868
NM_007428	Agt	0.483362	1.00865e-06	3.77488e-05
NM_009421	Traf1	0.483268	5.47347e-05	0.00107673
NM_207255	Zfp532	0.482931	0.000401386	0.00527982
AK141816	Tbc1d8	0.482911	0.00262113	0.0218218
NM_021451	Pmaip1	0.48243	0.00512432	0.0361278
NM_027430	Mpc2	0.482098	1.54594e-08	9.61048e-07
ENSMUST00000151280	Hacd4	0.481784	0.00105387	0.0111227
NM_153578	Nipa1	0.481781	6.10858e-05	0.00118422
NM_144839	Ube2e2	0.481518	2.30422e-06	7.64067e-05
NM_001005508	Arhgap30	0.481433	0.00180832	0.0165299
NM_207212	Wtip	0.481205	1.27338e-06	4.60057e-05
NM_007649	Cd48	0.481159	0.00221359	0.0191342
NM_026391	Ppp2r2d	0.481159	0.000144982	0.00234153
NM_001289568	Sass6	0.480608	0.000120021	0.00202357
NM_177576	Sun3	0.480568	0.00214805	0.0187081
NM_019985	Clec1b	0.480499	0.00188451	0.0170628
NM_001290803	Arhgef10l	0.480436	0.00341013	0.026698
AK053641	AK053641	0.479856	0.000407763	0.00534447
NM_021423	Shank3	0.479769	0.000429661	0.00556376
NM_026139	Armcx2	0.479691	3.6964e-05	0.000782976
NM_026278	Lrp2bp	0.479398	0.000634034	0.00751365
NM_026741	Zfp579	0.47915	4.65852e-05	0.000946162
NM_019736	Acot9	0.478745	1.23999e-06	4.5043e-05
NM_009811	Casp6	0.478437	0.000767907	0.00869869
NM_023537	Rab3b	0.478332	0.00112153	0.0116527
NM_001284393	Gngt2	0.478148	0.00321884	0.025554
AK140979	Tmed5	0.478111	0.00200391	0.0178248
NM_009331	Tcf7	0.47801	0.00066696	0.00780684
NM_001081187	Htra4	0.477927	0.00016775	0.00264275
NM_001114332	Slc16a10	0.477916	0.00320833	0.025507
NM_011895	Slc35a1	0.477779	8.05778e-06	0.000222221
NM_199018	Stard8	0.477488	0.000143987	0.00232884
NM_018782	Calcrl	0.477473	0.000529787	0.00657224
NM_011405	Slc7a7	0.477318	0.00162485	0.0153693
[truncated: 1,063 more rows]
