# Supplementary material for: The pregnane X receptor drives sexually dimorphic hepatic changes in lipid and xenobiotic metabolism in response to gut microbiota in mice
Source: Microbiome. 2021 Apr 20;9:93. doi: 10.1186/s40168-021-01050-9 (PMC8059225; doi:10.1186/s40168-021-01050-9)
Supplement: Supplementary file 9 — Additional file 8 Gene lists and GO enrichment analyses for ATB- vs. Cont. transcriptome comparisons. (A) List of genes significantly up-regulated in males Pxr+/+ ATB compared to males Pxr+/+ Cont. (B) GO term enrichment analysis using the list of genes significantly up-regulated in males Pxr+/+ ATB compared to males Pxr+/+ Cont. Metabolic pathways were considered as significantly enriched when adjusted P-value < 0.05. (C) List of genes significantly down-regulated in males Pxr+/+ ATB compared to males Pxr+/+ Cont. (D) GO term enrichment analysis using the list of genes significantly down-regulated in males Pxr+/+ ATB compared to males Pxr+/+ Cont. Metabolic pathways were considered as significantly enriched when adjusted P-value < 0.05. (E) List of genes significantly up-regulated in males Pxr-/- ATB compared to males Pxr-/- Cont. (F) List of genes significantly down-regulated in males Pxr-/- ATB compared to males Pxr-/- Cont. (G) List of genes significantly up-regulated in females Pxr+/+ ATB compared to females Pxr+/+ Cont. (H) List of genes significantly down-regulated in females Pxr+/+ ATB compared to females Pxr+/+ Cont. (I) List of genes significantly up-regulated in females Pxr-/- ATB compared to females Pxr-/- Cont. (J) GO term enrichment analysis using the list of genes significantly down-regulated in females Pxr-/- ATB compared to males Pxr-/- Cont. No metabolic pathways was found significantly enriched at adjusted P-value < 0.05. (K) List of genes significantly down-regulated in females Pxr-/- ATB compared to females Pxr-/- Cont. [file 40168_2021_1050_MOESM9_ESM.xlsx]

## Sheet: AdditionalFile8A
Additional File 8A: List of genes significantly up-regulated in males Pxr+/+ ATB compared to males Pxr+/+ Cont
SystematicName	GeneName	logFC_M_PxrWT_ATB.M_PxrWT_CTRL	P.value_M_PxrWT_ATB.M_PxrWT_CTRL	adj.P.Val_M_PxrWT_ATB.M_PxrWT_CTRL
NM_011575	Tff3	2.69351	1.06799e-06	0.00108038
NM_023135	Sult1e1	1.86738	0.000119283	0.0181828
NM_175406	Atp6v0d2	1.53845	8.21583e-07	0.000979533
NM_008030	Fmo3	1.40742	2.19181e-05	0.00774336
NM_028903	Scara5	1.3537	0.000616346	0.042337
NM_145360	Idi1	1.22896	2.20357e-05	0.00774336
NM_033614	Pde6c	1.22732	0.000210001	0.0253396
ENSMUST00000054128	Dsg1c	1.17875	3.09825e-05	0.00876515
NM_025436	Msmo1	1.16508	3.60271e-05	0.00938018
NM_053165	Clec2h	1.13998	0.000226876	0.025815
NM_010024	Dct	1.10755	1.5053e-05	0.0064425
ENSMUST00000131236	Neb	1.10477	1.95483e-06	0.00159166
NM_145451	Gpx6	1.04541	1.2432e-06	0.00122064
NM_012050	Omd	1.03481	7.80239e-07	0.000964693
AK171356	Irf5	1.00576	3.21038e-05	0.00900607
ENSMUST00000190965	Rbm44	0.924924	4.20183e-06	0.00259759
NM_001306205	Mvk	0.91556	0.000151389	0.0210258
NM_178269	Cenpm	0.905334	0.000257122	0.0275997
NM_019445	Fmn2	0.864601	6.742e-05	0.0132734
ENSMUST00000124193	Bhmt	0.836329	0.000495055	0.0379918
NM_010191	Fdft1	0.827274	0.000447223	0.035975
NM_033564	Mpv17l	0.797675	2.90938e-05	0.00851964
NM_016668	Bhmt	0.752272	9.06031e-05	0.015919
NM_172621	Clic5	0.732313	5.08769e-06	0.0027843
NM_010941	Nsdhl	0.720078	0.000652961	0.042979
NM_029000	Gvin1	0.696609	0.000377117	0.0328111
NM_013831	Pstpip2	0.693857	0.00072983	0.044541
NM_145499	Cyp2c70	0.690932	4.72578e-06	0.00267391
NM_021557	Rdh11	0.688728	0.000612707	0.042337
NR_015597	Zfp862-ps	0.679697	3.1133e-07	0.00061136
NM_172951	Sntg2	0.670812	0.000309995	0.0301708
NM_175406	Atp6v0d2	0.659732	0.000624679	0.0426455
NM_033218	Srebf2	0.65897	6.79912e-05	0.0132734
NM_028066	F11	0.653666	6.58268e-05	0.0132734
NM_015828	Gne	0.653412	0.000157153	0.0212174
NM_178644	Oaf	0.642642	0.000419131	0.0345478
NM_028454	Tm7sf2	0.634271	2.99053e-08	0.000142618
NM_021375	Rhbg	0.630702	0.000286337	0.0291427
NM_145221	Appl1	0.629863	1.28068e-06	0.00122151
NM_013584	Lifr	0.622222	0.000688659	0.0436233
NM_016771	Sult1d1	0.618406	0.000332294	0.0315141
NM_016957	Hmgn2	0.615205	1.85764e-05	0.0072957
NM_172460	Nphp3	0.604457	3.42967e-06	0.00233658
NM_146169	Paip2b	0.591728	2.82216e-06	0.00204809
NM_028454	Tm7sf2	0.588487	2.95567e-06	0.00207133
NM_001039678	Urad	0.58372	3.67627e-05	0.00944039
NM_001033041	Acmsd	0.58328	0.000645743	0.0428815
NM_001101471	Akap5	0.573333	0.000886303	0.0492303
NM_133774	Stard4	0.567751	2.68842e-06	0.00199439
NM_133661	Slc6a12	0.556117	1.36635e-06	0.00126703
NM_008915	Ppp3cc	0.551709	4.70617e-05	0.0109007
NM_053250	Crip3	0.548772	7.61645e-05	0.0144466
NM_181590	Shq1	0.544687	2.19573e-05	0.00774336
ENSMUST00000053686	Uck2	0.544163	1.80885e-06	0.00150962
NM_001164767	Robo3	0.543102	0.000511792	0.0384635
NM_028518	Col20a1	0.541592	0.00016009	0.0213771
NM_001081187	Htra4	0.540323	2.66321e-05	0.00830898
NM_026517	Rpl22l1	0.537695	4.427e-05	0.0105562
NM_010656	Sspn	0.527047	0.000567418	0.0404746
NM_015805	Atp9b	0.526274	5.60421e-05	0.0121484
NM_001013811	Fam169b	0.525962	0.000902294	0.0495416
AK013706	Kantr	0.521242	8.0928e-05	0.0151484
BC026387	Eppk1	0.519843	0.000170159	0.0218478
XM_006541261	Med25	0.519371	1.33575e-05	0.00594549
NM_029197	Meiob	0.510068	0.000650248	0.042979
AK166189	Patz1	0.50997	3.52103e-06	0.00235085
BY448169	BY448169	0.507549	0.000219494	0.0254885
NM_001170849	Luc7l2	0.506238	4.02429e-07	0.000639728
NM_001242372	Gon4l	0.496319	1.73033e-05	0.00713132
NM_172509	Kctd7	0.495414	0.000280913	0.0289436
ENSMUST00000114664	Mpzl3	0.492997	1.65594e-05	0.00699749
NM_175372	Rdh13	0.492168	6.46803e-05	0.0132734
ENSMUST00000187610	Snx14	0.491054	1.95231e-05	0.00740614
NM_029956	Mmab	0.489896	5.67594e-05	0.0122225
NM_001082485	Zfp266	0.487484	0.000316239	0.030689
NM_001168562	Zfp446	0.486624	3.66964e-07	0.000623155
NM_175606	Hopx	0.485636	0.000165177	0.021497
NM_001081335	Cul9	0.485182	0.000166641	0.021562
NM_026936	Oxa1l	0.483519	2.52849e-06	0.00191837
X03944	X03944	0.482361	3.58746e-05	0.00938018
NM_133946	Nlrp6	0.482336	1.20247e-07	0.000334517
NM_178080	Pde4dip	0.478884	3.84665e-06	0.00249468
NM_001039115	Zkscan4	0.477034	0.000258347	0.0276423
NM_134006	Rdh5	0.475889	6.08328e-06	0.00319325
NM_001110216	Cbx5	0.475493	0.000454531	0.0362207
NM_001040398	Setd1b	0.472911	0.000157206	0.0212174
NM_172775	Plxnb1	0.471742	1.9243e-05	0.00738379
NM_146254	Wdr78	0.469523	0.000635619	0.0428815
NM_028772	Dmgdh	0.46472	8.85728e-07	0.000985608
NM_024451	Sun1	0.464397	0.000790005	0.0469266
NM_001081368	Tbccd1	0.462457	0.00034159	0.0320221
NM_016741	Scarb1	0.461342	0.000212618	0.0253396
NM_001012667	Smim19	0.461034	0.000426702	0.034999
XM_006511302	Pias1	0.46056	0.000119227	0.0181828
NM_144835	Heatr1	0.456374	4.29639e-05	0.0104623
NR_045269	Sp3os	0.456017	0.000294819	0.0296128
AK010062	Dqx1	0.455675	0.000535463	0.0393851
BC098222	BC098222	0.453209	0.00067296	0.0432027
NM_177208	Dopey1	0.450412	0.000369173	0.0326596
NM_010635	Klf1	0.450174	0.000644749	0.0428815
NM_010880	Ncl	0.445943	0.000263221	0.0278548
NM_029956	Mmab	0.444872	0.000124225	0.0185808
AK165407	Sirt3	0.441756	0.000660689	0.0430777
NM_013831	Pstpip2	0.440726	0.00036682	0.0326596
NR_027923	C630043F03Rik	0.438296	0.000524109	0.0389673
NM_177766	Slc35e1	0.437984	3.9656e-06	0.0024978
NM_001113208	Ncam2	0.437473	2.9623e-05	0.00852504
NM_009749	Bex2	0.436281	0.00031717	0.0306901
NM_011317	Khdrbs1	0.435832	4.70513e-05	0.0109007
NM_025613	Eid1	0.433267	0.000349924	0.0324377
NM_001110015	Wdr36	0.432648	8.74595e-05	0.0157489
NM_001004062	Crtc1	0.432111	1.77417e-05	0.00722284
AK017550	Ppp2r3c	0.432038	0.000165496	0.021497
ENSMUST00000169476	Cyb5d2	0.431885	5.74939e-05	0.012225
NM_010422	Hexb	0.431367	0.000480988	0.0375159
NM_030724	Uck2	0.429961	6.12252e-06	0.00319325
NM_031179	Sf3b1	0.427439	0.000803693	0.0472722
NM_019574	Patz1	0.425803	0.000357069	0.0326576
NM_172941	Zkscan17	0.422042	0.000252178	0.0274216
NM_207636	Fndc3a	0.422022	0.000216228	0.0254885
AK016007	Brpf1	0.42103	0.000433696	0.0352265
ENSMUST00000132171	Slc25a53	0.420154	2.81536e-05	0.00843483
NM_001277116	Rbpj	0.416569	2.38278e-05	0.00807827
NM_025945	Polr3d	0.415418	0.000233146	0.0261756
NM_028937	Sohlh2	0.415251	0.00049338	0.0379918
ENSMUST00000160982	Marc2	0.413825	1.89754e-05	0.00736575
ENSMUST00000197673	Ccdc62	0.41137	1.53423e-06	0.00138425
NM_033614	Pde6c	0.410203	0.000666533	0.0432027
NM_031494	Zfp275	0.409542	0.000760789	0.0458437
NM_172645	Suco	0.406974	8.46437e-05	0.0154408
NM_177226	Zfp629	0.406758	4.32495e-05	0.0104623
NM_213729	Inca1	0.405552	0.000285644	0.0291427
BC013252	Rplp1	0.402536	3.50561e-05	0.00936221
NM_001033496	Zfp213	0.401076	2.06575e-05	0.00764872
NM_008777	Pah	0.400684	0.000394099	0.0335618
NM_007465	Birc2	0.399255	4.8792e-05	0.0111563
NM_178659	Jmjd4	0.398541	0.000677979	0.0434414
ENSMUST00000190936	Phip	0.398486	3.31492e-05	0.00909648
NM_001293791	Ints10	0.398339	0.000660534	0.0430777
NM_133670	Sult1a1	0.39641	0.000208822	0.0253396
NM_198962	Hcrtr2	0.395563	0.000638656	0.0428815
ENSMUST00000138502	Rps20	0.39387	0.00030765	0.03003
NM_133653	Mat1a	0.39194	0.000671269	0.0432027
ENSMUST00000126850	Ccnt2	0.390718	2.46393e-06	0.00191287
ENSMUST00000123126	Rexo4	0.388863	7.34501e-05	0.0140919
NM_013792	Naglu	0.387682	6.21757e-06	0.00319325
NM_015760	Nox4	0.387657	0.000250716	0.0274216
NM_030035	Golgb1	0.387624	2.18177e-05	0.00774336
NM_007890	Dyrk1a	0.38689	0.000525918	0.039015
ENSMUST00000147224	Dnajc21	0.385852	0.000113541	0.017879
NM_198305	Klhl17	0.385087	0.000221065	0.0254885
AK013860	Tiam2	0.384033	0.000777295	0.0467307
NM_025386	Fbxo36	0.382878	0.000132658	0.0191711
NM_025275	Amz2	0.382085	0.000221582	0.0254885
NM_019809	Pdlim5	0.381121	0.000515359	0.0385745
NM_201406	Pigs	0.380959	0.000446282	0.035975
NM_001290837	Serf2	0.380298	0.000130222	0.0189834
NM_011972	Poli	0.380105	0.000209727	0.0253396
ENSMUST00000095070	Dnajc25	0.379959	0.000101514	0.0166938
NM_025717	Rbm4b	0.376955	0.000369056	0.0326596
NM_001110851	Crem	0.376562	2.81149e-05	0.00843483
AK004547	Cdc5l	0.376514	2.08499e-05	0.00764872
NM_053194	Ric8	0.375598	4.53918e-05	0.0107283
NM_001039087	Rapgef1	0.375243	5.83828e-05	0.0123354
NM_007396	Acvr2a	0.374381	0.000821071	0.0477523
BC028488	Sil1	0.373788	0.000589088	0.0417527
BB212172	BB212172	0.372797	6.51599e-06	0.00329581
NM_080445	B3galt6	0.372143	0.000669825	0.0432027
NM_028662	Slc35b2	0.371968	0.000851446	0.0487806
ENSMUST00000020478	Hcfc2	0.371769	0.000377422	0.0328111
NM_025400	Nat9	0.370826	0.000376398	0.0328111
NM_207104	Haus7	0.370572	8.12258e-05	0.0151484
AK043361	Glce	0.37056	1.46498e-05	0.00643492
NM_175375	Ankhd1	0.368427	0.000858466	0.0487806
NM_025969	Timm21	0.365672	0.000856301	0.0487806
NM_023579	Ipo5	0.363747	0.000492697	0.0379918
NM_175375	Ankhd1	0.363275	0.000609891	0.042337
NM_007499	Atm	0.363202	0.000183748	0.0232969
XM_006520067	Agxt2	0.363163	0.000295392	0.0296128
NM_029851	Dync2h1	0.363021	0.000385136	0.0332222
NM_146074	Tfb1m	0.362971	5.32274e-05	0.0116901
NM_133670	Sult1a1	0.360926	0.000745469	0.0452472
NM_172863	Zfp697	0.36027	0.000187936	0.0234862
NM_029701	Spcs3	0.359617	0.000609019	0.042337
NM_201375	Kng2	0.359571	0.000162318	0.0213825
NM_175308	Mob3c	0.3593	4.56346e-05	0.0107283
NM_030711	Erap1	0.359299	8.85232e-05	0.0157489
NM_026404	Slc35a4	0.357715	0.000439588	0.0355321
NM_001033420	Dock1	0.357629	0.000840527	0.0483781
NM_016670	Pknox1	0.356117	0.000221633	0.0254885
NM_001013786	Zscan26	0.355583	0.000142011	0.0200032
ENSMUST00000139082	Snrpa1	0.353457	2.86644e-05	0.00846817
NM_027203	Leng1	0.353026	0.00063971	0.0428815
AK138764	AI415730	0.35296	6.51442e-05	0.0132734
NM_133702	Nol11	0.352513	0.000247984	0.0272317
AK078633	Phka1	0.352302	9.81159e-05	0.0166264
NM_025840	Bzw2	0.352282	0.000855063	0.0487806
NM_001111076	Zfp182	0.352111	0.000659996	0.0430777
NM_029862	Cacfd1	0.350018	0.000146079	0.0204897
NM_010822	Mpg	0.349609	1.83445e-05	0.00729043
ENSMUST00000183163	Cul9	0.349263	0.000158258	0.0212174
NM_021388	Extl2	0.349136	0.000149959	0.0209459
NM_172392	Zfp759	0.348604	0.000716705	0.044307
NM_025483	Senp7	0.348532	0.000264089	0.0278548
NM_021552	Nsa2	0.348042	0.000160887	0.0213825
NM_027855	Atraid	0.347617	0.000188548	0.0234862
NM_001164041	Smad5	0.347543	5.12988e-05	0.0113411
NM_025716	Spryd4	0.347024	0.000240616	0.026686
NM_008891	Pnn	0.34651	0.000643788	0.0428815
NM_028721	Nphp3	0.3455	0.00071917	0.0443771
NM_001177505	Zkscan7	0.345206	0.000548989	0.039583
NM_031249	Cstf2t	0.344477	0.0008461	0.0486151
ENSMUST00000194376	Lrriq3	0.342275	0.000342446	0.0320221
NM_203507	Rwdd4a	0.342133	0.000782636	0.0467464
ENSMUST00000138586	Kxd1	0.339507	0.000501829	0.0380596
NM_026994	Cryzl1	0.33905	0.000164818	0.021497
NM_144908	Galnt11	0.337751	2.63395e-05	0.00829519
NM_145483	Zfp160	0.33649	7.2637e-05	0.0140164
NM_007958	Smarcad1	0.33581	9.00217e-05	0.0159005
NM_172660	D2Wsu81e	0.333295	0.000389439	0.0333719
ENSMUST00000152063	Zzef1	0.331721	4.73474e-05	0.0109007
NM_153532	Zfp280c	0.331536	0.000915652	0.0496841
NM_145968	Tagap	0.330933	0.000256318	0.0275997
ENSMUST00000128938	Pi4ka	0.329906	0.000854439	0.0487806
NM_023363	Zfp788	0.329371	0.000709314	0.044215
NM_022884	Bhmt2	0.328098	3.53806e-05	0.00937389
NM_025747	Cfap97	0.328021	0.000832841	0.0481296
ENSMUST00000156854	Cdc26	0.327594	0.000728733	0.044541
NM_053176	Hrg	0.326796	0.000199709	0.024582
NM_030886	Ankrd17	0.326449	0.000300797	0.0297967
NM_054089	Tgs1	0.32619	0.000168175	0.0216764
ENSMUST00000161782	Reln	0.325414	0.000702516	0.0439178
NM_178664	B3gntl1	0.324133	0.000414069	0.0343852
AK049083	Rbm26	0.323162	8.86915e-05	0.0157489
NM_183165	Pyroxd1	0.322591	0.000596174	0.041894
NM_177268	Ankrd16	0.322439	0.000654911	0.042979
NM_138587	Fam3c	0.321376	0.000654434	0.042979
NM_010301	Gna11	0.319811	0.000354914	0.0326394
NM_175143	Qrich1	0.319535	0.00025348	0.0274737
ENSMUST00000135241	Vamp4	0.318858	0.000478227	0.037388
NM_026981	Dtwd1	0.317115	0.000623143	0.0426278
AK011724	Smarcad1	0.316936	0.000294337	0.0296128
NM_009376	Ift88	0.31675	2.94594e-05	0.00852504
NM_001029876	Urb2	0.313727	0.000562354	0.0403722
NM_177318	Zfp653	0.313378	0.000595851	0.041894
NR_126539	Snrnp70	0.313004	0.00015242	0.0210258
NM_010771	Matr3	0.310535	0.000410397	0.0343667
NM_011830	Impdh2	0.309523	0.000101132	0.0166938
NM_028148	Scaf11	0.308066	0.000644773	0.0428815
NM_023645	Kdelc1	0.307814	0.000758207	0.0457707
NM_001163024	Mon2	0.30725	0.000785504	0.0468259
NM_033354	Sec16b	0.30588	0.00039087	0.0333719
NM_030180	Usp54	0.304899	0.000688162	0.0436233
NM_031391	Gtf2a1	0.304222	0.000583396	0.0414829
XM_011244281	Ggps1	0.302184	0.000807446	0.0473725
NM_026309	Lsm3	0.301702	0.000299839	0.0297967
NM_031164	F13b	0.301479	0.000319362	0.0307241
AK165435	Spats1	0.299602	0.000748238	0.0453329
NM_008993	Pxmp2	0.298173	0.000361488	0.0326596
ENSMUST00000168070	Rrnad1	0.297667	0.000364654	0.0326596
NM_023125	Kng1	0.297641	0.000222793	0.0254885
NM_008246	Hiat1	0.296194	1.79654e-05	0.00722578
AK157824	Cnot10	0.294459	0.00054559	0.039583
NM_001113331	Shc1	0.290859	0.000151832	0.0210258
NM_025910	Mina	0.290495	0.000261971	0.0278515
NM_011548	Tcf3	0.288217	0.000383209	0.0331416
NM_153125	Sec16a	0.287776	0.000547642	0.039583
ENSMUST00000138038	Pigt	0.287695	0.000614079	0.042337
XM_006498813	Kif16b	0.28763	0.000597356	0.041894
NM_025798	Hint3	0.286869	0.000369675	0.0326596
NM_001105667	Dtymk	0.285228	0.000504681	0.038108
NM_001165980	Dcaf17	0.284202	0.000156647	0.0212174
NM_011721	Wrn	0.284189	0.00090413	0.0495609
ENSMUST00000153936	Wipi2	0.283832	0.000460571	0.0365208
NM_019788	Bloc1s6	0.281802	0.000646005	0.0428815
NM_172807	Ppwd1	0.281165	0.000527653	0.0390568
NM_139150	Carf	0.280402	0.000350778	0.0324377
NM_021564	Fetub	0.278995	0.000362226	0.0326596
NM_172396	Smim7	0.278623	0.000408352	0.0343667
NM_008650	Mut	0.277734	0.000473018	0.0371547
NM_021552	Nsa2	0.276671	0.000683186	0.0436233
NM_013782	Ptdss2	0.275798	0.000745344	0.0452472
NM_033037	Cdo1	0.275755	0.000260361	0.0277688
NM_198022	Tnrc6c	0.275647	0.000254884	0.0275365
NM_001037877	Tcf25	0.275047	0.000512724	0.0384635
NM_172689	Ddx58	0.274409	0.000782771	0.0467464
NM_029074	Cnep1r1	0.273814	0.000542519	0.039583
NM_008994	Pex2	0.273391	3.0429e-05	0.00868214
NM_153529	Nrn1	0.271843	0.000912571	0.0496841
NM_033037	Cdo1	0.270946	0.000875375	0.0491655
NM_016683	Zkscan5	0.270582	0.000100122	0.0166938
NM_007898	Ebp	0.270551	0.000868994	0.0491655
NM_010880	Ncl	0.270517	0.000366219	0.0326596
NM_011514	Suv39h1	0.269765	0.000268211	0.0279803
NM_008150	Gpc4	0.268787	0.000668963	0.0432027
NM_001290760	Tbc1d9b	0.267568	0.000118632	0.0181828
NM_018853	Rplp1	0.266214	5.03935e-05	0.0112708
NM_001252193	Amz2	0.26621	4.11638e-05	0.010255
NM_001081059	Mcur1	0.265693	0.000876754	0.0491655
NM_133992	Pan2	0.265321	0.000737826	0.0449468
NM_009068	Ripk1	0.264532	0.000604444	0.0423022
NM_001002239	Rpl17	0.264419	0.00053258	0.0393344
NM_030198	Gins3	0.264087	0.000474549	0.0371875
NM_178684	Mapk1ip1l	0.264054	0.000652572	0.042979
NM_019458	Paf1	0.263664	0.000913902	0.0496841

## Sheet: AdditionalFile8B
Additional File 8B: GO term enrichment analysis using the list of genes significantly up-regulated in males Pxr+/+ ATB compared to males Pxr+/+ Cont. Metabolic pathways were considered as significantly enriched when adjusted P-value < 0.05.
Term	Overlap	P-value	Adjusted P-value	Odds Ratio	Combined Score	Genes
Steroid biosynthesis	5/19	7.54265e-06	0.00131242	23.5894	278.236	EBP;NSDHL;MSMO1;TM7SF2;FDFT1
Cysteine and methionine metabolism	5/50	0.000936467	0.0814727	7.32737	51.0966	BHMT;AGXT2;BHMT2;MAT1A;CDO1
Terpenoid backbone biosynthesis	3/23	0.00487085	0.282509	9.8385	52.385	IDI1;MVK;GGPS1
Glycine, serine and threonine metabolism	3/40	0.0225093	0.863869	5.31351	20.1585	DMGDH;BHMT;AGXT2
Peroxisome	4/84	0.0387958	0.863869	3.28043	10.6596	MVK;MPV17L;PXMP2;PEX2
Glycosaminoglycan degradation	2/21	0.039751	0.863869	6.88162	22.1941	NAGLU;HEXB
Complement and coagulation cascades	4/88	0.0447751	0.863869	3.12359	9.70218	F11;F13B;KNG2;KNG1
Glycosaminoglycan biosynthesis	3/53	0.046294	0.863869	3.9294	12.074	EXTL2;GLCE;B3GALT6

## Sheet: AdditionalFile8C
AdditionalFile 8C: List of genes significantly down-regulated in males Pxr+/+ ATB compared to males Pxr+/+ Cont
SystematicName	GeneName	logFC_M_PxrWT_ATB.M_PxrWT_CTRL	P.value_M_PxrWT_ATB.M_PxrWT_CTRL	adj.P.Val_M_PxrWT_ATB.M_PxrWT_CTRL
NM_009999	Cyp2b10	-3.15722	2.71033e-08	0.000142618
NM_010000	Cyp2b9	-2.50663	1.8842e-07	0.00044032
NM_007822	Cyp4a14	-2.33281	2.53394e-05	0.00829319
NM_007818	Cyp3a11	-2.11904	6.69273e-10	1.0288e-05
NM_007820	Cyp3a16	-1.96882	2.26011e-09	1.88623e-05
NM_017396	Cyp3a41a	-1.7985	9.24539e-10	1.0288e-05
NM_026323	Wfdc2	-1.36537	5.22359e-10	1.0288e-05
NM_009014	Rad51b	-1.35038	0.0001213	0.0182494
NM_144942	Csad	-1.31409	0.000181583	0.0231675
NM_001105160	Cyp3a59	-1.26064	7.55315e-08	0.000252147
NM_023493	Cml5	-1.06275	0.000643197	0.0428815
NM_172715	Agpat9	-1.05292	0.000116526	0.0181828
NM_011704	Vnn1	-0.997396	0.000125791	0.0185808
NM_145444	Acot5	-0.981244	0.000915223	0.0496841
NM_013661	Sema5b	-0.975734	4.04517e-05	0.0101534
NM_009944	Cox7a1	-0.974995	5.75751e-08	0.000213559
NM_026159	Retsat	-0.961904	6.76979e-05	0.0132734
NM_153508	Clstn3	-0.937349	0.00046544	0.0367324
NM_001305800	Spc25	-0.931301	9.66511e-06	0.00460929
NR_034043	Snora47	-0.913364	0.000688402	0.0436233
XM_006532963	Proca1	-0.906747	9.53813e-07	0.00102713
NM_001253386	Serinc2	-0.892739	0.000221641	0.0254885
NM_008495	Lgals1	-0.891259	3.73337e-07	0.000623155
NM_134188	Acot2	-0.862938	8.79945e-05	0.0157489
NM_007468	Apoa4	-0.856956	0.000547954	0.039583
NM_013541	Gstp1	-0.827308	7.18498e-07	0.000922523
NM_009303	Syngr1	-0.81249	2.44246e-05	0.0080889
NM_010145	Ephx1	-0.801585	1.49811e-05	0.0064425
NM_029615	Med27	-0.795623	4.49994e-07	0.000682825
ENSMUST00000049389	Zdhhc2	-0.782804	5.61819e-09	3.75104e-05
NM_145368	Acnat2	-0.780546	0.000267349	0.0279778
NM_025582	Fam213b	-0.757231	5.92539e-07	0.000824197
NM_053261	Impa2	-0.752571	4.72157e-06	0.00267391
NR_103491	Gm38426	-0.736074	5.06433e-05	0.0112708
NM_146230	Acaa1b	-0.720615	0.00010061	0.0166938
NM_001014397	Gm13154	-0.673545	0.000213295	0.0253396
ENSMUST00000128400	Dnase2a	-0.666755	4.49931e-06	0.0026351
NM_010357	Gsta4	-0.655831	9.99721e-05	0.0166938
NM_011068	Pex11a	-0.644139	0.000489394	0.0379918
NR_033506	Gm3893	-0.630267	0.000596148	0.041894
NM_010002	Cyp2c38	-0.619773	0.00078737	0.0468534
NM_028420	Camk2n2	-0.614826	0.00036912	0.0326596
NM_172259	Myl6b	-0.589533	2.56486e-05	0.00829519
NM_027402	Fndc5	-0.587247	0.000264505	0.0278548
NR_003513	Neat1	-0.584201	2.61911e-05	0.00829519
NM_011676	Unc119	-0.567209	7.94998e-06	0.00390285
NM_026965	Comtd1	-0.562911	1.1903e-07	0.000334517
NM_029011	Pyroxd2	-0.556472	5.1947e-07	0.000753977
NM_024255	Hsdl2	-0.552828	0.000231281	0.026084
NM_053254	Tle6	-0.552438	0.000181825	0.0231675
NM_025968	Ptgr1	-0.549004	0.000322165	0.0308753
NM_133960	Ces2a	-0.54843	0.000305324	0.0299164
NM_010879	Nck2	-0.526972	7.51802e-06	0.00374588
NM_009545	Pcgf2	-0.519761	4.16314e-05	0.0102947
NM_144923	Blvrb	-0.514974	2.63027e-05	0.00829519
NM_009551	Zfand5	-0.509501	0.000921238	0.0497633
NM_009676	Aox1	-0.501923	0.000413409	0.0343852
BQ563014	BQ563014	-0.501827	0.000110323	0.0175376
ENSMUST00000178056	Spaca6	-0.48873	0.000222947	0.0254885
NM_001146351	Ephb6	-0.486106	3.452e-05	0.0092934
NM_025408	Acer3	-0.481841	0.000411787	0.0343667
NM_145516	Plekhb2	-0.462823	4.85264e-06	0.00269993
BI695924	BI695924	-0.459597	2.82989e-05	0.00843483
NM_001001178	Ccdc148	-0.459483	9.75698e-05	0.0166264
NM_008851	Pitpnm1	-0.453668	0.000455773	0.0362264
NM_007760	Crat	-0.450847	0.000322783	0.0308753
ENSMUST00000040307	March9	-0.450415	3.50033e-07	0.000623155
NM_016772	Ech1	-0.447299	0.00030559	0.0299164
NM_019686	Cib2	-0.435847	0.000189543	0.0235223
NM_153807	Acsf2	-0.432332	0.000119063	0.0181828
NM_001001326	St5	-0.419579	0.000893597	0.0494709
AK143785	Pxmp4	-0.419326	0.000918807	0.0497124
NM_133350	Mapre3	-0.415962	2.33469e-05	0.00803496
NM_001199122	Ghitm	-0.408496	1.13415e-05	0.00533259
AK169301	Nap1l1	-0.40357	0.000873374	0.0491655
NM_030700	Maged2	-0.397055	0.000110067	0.0175376
NM_029600	Abcc3	-0.394758	0.000408841	0.0343667
NM_013646	Rora	-0.391585	1.19451e-05	0.00550459
XR_881127	Gm11832	-0.390076	0.000607094	0.042337
NM_177922	Mapk15	-0.390053	8.5273e-05	0.015471
NM_001291859	Rhoc	-0.387463	0.000116775	0.0181828
NM_001012401	Hspb6	-0.385906	0.000535627	0.0393851
NM_181796	Gstp2	-0.385544	0.000467374	0.036798
XM_011251171	Gt(pU21)140Imeg	-0.379288	0.000140126	0.0199056
XM_006543523	Gm7160	-0.374271	0.000701292	0.0439178
XR_140812	XR_140812	-0.373819	0.000490023	0.0379918
NM_028177	Ndufab1	-0.367431	0.000127819	0.0187148
AK021293	Stbd1	-0.366618	0.000266119	0.0279366
ENSMUST00000140440	Pde4a	-0.358852	0.000233662	0.0261756
NM_013697	Ttr	-0.358395	0.000547852	0.039583
NM_019424	Hps1	-0.358366	3.32436e-05	0.00909648
NM_009713	Arsa	-0.353039	0.00036574	0.0326596
NM_139151	Spag4	-0.352684	0.00081871	0.0476981
NM_022032	Perp	-0.350512	0.000120627	0.0182494
ENSMUST00000177669	Pfn1	-0.342353	0.000139848	0.0199056
NM_010360	Gstm5	-0.338538	0.000211496	0.0253396
NM_001026214	Entpd5	-0.337932	0.000502113	0.0380596
NM_001164225	Fbxl16	-0.337655	0.000405252	0.0342494
NM_001005426	Zcwpw1	-0.335494	9.76612e-05	0.0166264
NM_198095	Bst2	-0.332773	0.000222652	0.0254885
NM_144828	Ppp1r1b	-0.330712	0.000158143	0.0212174
NM_016905	Galk1	-0.330021	0.000127567	0.0187148
NM_001037938	Dhrs4	-0.320696	0.000251666	0.0274216
NM_025542	Rtfdc1	-0.320192	0.000245518	0.0271395
NM_028207	Dusp3	-0.315257	0.00042961	0.0350349
NM_029752	Bri3bp	-0.301926	0.000828351	0.0480084
NM_011353	Serf1	-0.299693	0.000124738	0.0185808
NM_028959	Cep72	-0.299651	0.000375537	0.0328111
NM_134189	Galnt10	-0.296304	0.000318165	0.0306974
NM_011103	Prkcd	-0.291472	0.000454616	0.0362207
NM_197980	Cox19	-0.287437	0.000437364	0.0354382
NM_009191	Clpb	-0.284188	0.000779049	0.0467307
ENSMUST00000126778	Txnrd2	-0.274313	0.000798392	0.0472408
NM_015731	Atp9a	-0.273625	0.00023828	0.026515
NM_019773	Rab9	-0.273271	0.000107229	0.0172097

## Sheet: AdditionalFile8D
Additional File 8D: GO term enrichment analysis using the list of genes significantly down-regulated in males Pxr+/+ ATB compared to males Pxr+/+ Cont. Metabolic pathways were considered as significantly enriched when adjusted P-value < 0.05.
Term	Overlap	P-value	Adjusted P-value	Odds Ratio	Combined Score	Genes
Chemical carcinogenesis	11/94	6.45317e-12	6.13051e-10	25.2342	650.197	CYP2B9;GSTA4;GSTP2;CYP2B10;CYP3A41A;GSTP1;EPHX1;CYP3A11;CYP3A16;CYP2C38;GSTM5
Retinol metabolism	10/91	1.15427e-10	5.4828e-09	23.2851	532.819	CYP2B9;RETSAT;CYP2B10;CYP3A41A;CYP3A11;AOX1;CYP4A14;CYP3A16;CYP2C38;DHRS4
Peroxisome	06/84	8.94245e-06	0.000283178	13.9781	162.491	PEX11A;ECH1;PXMP4;ACAA1B;CRAT;DHRS4
Steroid hormone biosynthesis	06/89	1.24897e-05	0.000296629	13.1328	148.277	CYP2B9;CYP2B10;CYP3A41A;CYP3A11;CYP3A16;CYP2C38
Metabolism of xenobiotics by cytochrome P450	05/66	3.89099e-05	0.000739287	14.772	149.999	GSTA4;GSTP2;GSTP1;EPHX1;GSTM5
Drug metabolism	6/114	5.10205e-05	0.000807824	10.08	99.6237	CES2A;GSTA4;GSTP2;GSTP1;AOX1;GSTM5
Arachidonic acid metabolism	05/89	0.000162711	0.00220823	10.7148	93.4711	CYP2B9;FAM213B;CYP2B10;CYP4A14;CYP2C38
Linoleic acid metabolism	04/50	0.00019479	0.00231313	15.5417	132.782	CYP3A41A;CYP3A11;CYP3A16;CYP2C38
Glutathione metabolism	04/64	0.000505195	0.00533262	11.9069	90.3802	GSTA4;GSTP2;GSTP1;GSTM5
Biosynthesis of unsaturated fatty acids	03/32	0.000813377	0.00772708	18.3399	130.476	ACOT2;ACAA1B;ACOT5
Hepatocellular carcinoma	5/171	0.00310348	0.0268028	5.39951	31.1834	GSTA4;GSTP2;TXNRD2;GSTP1;GSTM5
Fluid shear stress and atherosclerosis	4/143	0.009394	0.0743691	5.11919	23.8948	GSTA4;GSTP2;GSTP1;GSTM5
Fatty acid elongation	02/29	0.012025	0.0878746	13.0174	57.5468	ACOT2;ACOT5
Sphingolipid metabolism	02/48	0.0311331	0.21126	7.63332	26.4837	ARSA;ACER3
Fatty acid degradation	02/50	0.0335614	0.212555	7.31453	24.8283	CYP4A14;ACAA1B
Inflammatory mediator regulation of TRP channels	3/127	0.0369358	0.219306	4.26865	14.0805	PRKCD;CYP4A14;CYP2C38

## Sheet: AdditionalFile8E
Additional File 8E: List of genes significantly up-regulated in males Pxr-/- ATB compared to males Pxr-/- Cont
SystematicName	GeneName	logFC_M_PxrKO_ATB.M_PxrKO_CTRL	P.value_M_PxrKO_ATB.M_PxrKO_CTRL	adj.P.Val_M_PxrKO_ATB.M_PxrKO_CTRL
NM_021509	Moxd1	3.60932	4.48073e-08	0.000498601
NM_010024	Dct	1.12193	1.22265e-05	0.0316002
NM_021375	Rhbg	0.972384	2.56256e-07	0.00213865
NM_145451	Gpx6	0.919304	1.19352e-05	0.0316002
NM_198962	Hcrtr2	0.552803	6.03917e-06	0.0224006

## Sheet: AdditionalFile8F
Additional File 8F: List of genes significantly down-regulated in males Pxr-/- ATB compared to males Pxr-/- Cont
SystematicName	GeneName	logFC_M_PxrKO_ATB.M_PxrKO_CTRL	P.value_M_PxrKO_ATB.M_PxrKO_CTRL	adj.P.Val_M_PxrKO_ATB.M_PxrKO_CTRL
NM_018887	Cyp39a1	-1.24221	6.6597e-09	0.000222321
NM_172471	Itih5	-0.864949	1.93338e-05	0.043028
NM_013541	Gstp1	-0.842204	5.0527e-07	0.00337349
NM_009944	Cox7a1	-0.82715	1.64242e-06	0.00913816
NM_053261	Impa2	-0.710425	1.24422e-05	0.0316002
NM_025968	Ptgr1	-0.689503	1.32523e-05	0.0316002
NM_009713	Arsa	-0.629227	1.65659e-08	0.00027651

## Sheet: AdditionalFile8G
Additional File 8G: List of genes significantly up-regulated in females Pxr+/+ ATB compared to females Pxr+/+ Cont
SystematicName	GeneName	logFC_F_PxrWT_ATB.F_PxrWT_CTRL	P.value_F_PxrWT_ATB.F_PxrWT_CTRL	adj.P.Val_F_PxrWT_ATB.F_PxrWT_CTRL
NM_001271544	Slc4a9	1.12249	2.01647e-07	0.00211919
NM_033614	Pde6c	0.513458	3.73266e-05	0.0458738

## Sheet: AdditionalFile8H
Additional File 8H: List of genes significantly down-regulated in females Pxr+/+ ATB compared to females Pxr+/+ Cont
SystematicName	GeneName	logFC_F_PxrWT_ATB.F_PxrWT_CTRL	P.value_F_PxrWT_ATB.F_PxrWT_CTRL	adj.P.Val_F_PxrWT_ATB.F_PxrWT_CTRL
NM_144942	Csad	-2.45163	1.34279e-09	4.48264e-05
NM_023418	Pgam1	-0.264357	9.15533e-06	0.0327143
ENSMUST00000128400	Dnase2a	-0.604337	2.2692e-05	0.0423395
NM_145579	Mypop	-0.516887	2.53924e-07	0.00211919
NM_145516	Plekhb2	-0.429013	1.70923e-05	0.0423395
NM_016692	Incenp	-0.735708	1.28637e-05	0.0390391
NM_029615	Med27	-0.615924	3.84767e-05	0.0458738
NM_010219	Fkbp4	-0.493468	1.93328e-05	0.0423395
NM_207525	Opa3	-0.381895	9.79968e-06	0.0327143
NM_133726	St13	-0.296447	2.95109e-05	0.0428331
NM_172134	Pdxk	-0.383656	2.38928e-05	0.0423395
NM_198095	Bst2	-0.424256	6.25301e-06	0.0298206
NM_011020	Hspa4l	-0.604155	1.87783e-06	0.0125375
NM_001161722	Tfeb	-0.38721	2.61284e-05	0.0423395
AK016197	Pelp1	-0.322169	2.79025e-05	0.0423395
NM_001045516	Proca1	-0.820055	3.23184e-05	0.043154
NM_009892	Chil3	-0.818631	2.72775e-05	0.0423395
NM_033560	Vps37a	-0.551135	8.33872e-06	0.0327143
NM_183408	Pde4a	-0.505458	3.361e-05	0.043154
NM_024444	Cyp4f18	-0.422257	3.18383e-05	0.043154
NM_026965	Comtd1	-0.475426	3.27033e-06	0.0181956
NM_027490	Dcp2	-0.382202	1.19968e-07	0.00200245
NM_011103	Prkcd	-0.447956	2.5048e-05	0.0423395

## Sheet: AdditionalFile8I
Additional File 8I: List of genes significantly up-regulated in females Pxr-/- ATB compared to females Pxr-/- Cont
SystematicName	GeneName	logFC_F_PxrKO_ATB.F_PxrKO_CTRL	P.value_F_PxrKO_ATB.F_PxrKO_CTRL	adj.P.Val_F_PxrKO_ATB.F_PxrKO_CTRL
NM_013797	Slco1a1	1.94398	0.000267009	0.0432031
NM_053165	Clec2h	1.60929	1.01561e-06	0.0113014
NM_033614	Pde6c	1.58359	4.69212e-06	0.015222
NR_040533	Gm10804	1.51634	3.00525e-05	0.023154
NM_008295	Hsd3b5	1.37762	0.000133369	0.0347833
NM_173428	Sspo	1.13516	0.000191592	0.0397261
XR_403911	Gm38596	0.922382	9.29051e-05	0.0313278
NM_029965	Rnf170	0.893601	1.25858e-05	0.0194848
AK133783	Tert	0.880074	2.42979e-05	0.0219226
NM_008058	Fzd8	0.811724	1.72162e-05	0.0198183
NM_145451	Gpx6	0.807875	8.32125e-05	0.0311634
ENSMUST00000162993	Ghr	0.803752	0.000267425	0.0432031
NR_027965	Zbtb11os1	0.766093	8.5839e-07	0.0113014
NM_145564	Fbxo21	0.74541	0.000121211	0.0337537
NM_029609	Lhpp	0.728193	0.00030883	0.0463776
NEAT1	NEAT1	0.721558	5.08623e-05	0.0243913
NM_153145	Abca8a	0.714027	2.1117e-05	0.0213621
ENSMUST00000124229	Prkd3	0.700096	0.000210889	0.0403419
AK036290	AU015680	0.680688	5.19882e-05	0.0243913
NM_007423	Afp	0.625459	0.000226264	0.0415021
NM_001167877	Cyp2c50	0.602172	5.19547e-05	0.0243913
NR_037987	Gm16548	0.576113	1.10529e-05	0.01942
XR_865917	Gm39749	0.568972	0.000320925	0.0469887
ENSMUST00000179719	Hyi	0.563354	0.000328096	0.0472105
NM_206537	Cyp2c54	0.560409	1.92589e-05	0.0207393
NM_175250	Sult2a8	0.554347	3.06401e-05	0.023154
NM_172697	Prpf38a	0.549514	0.000361864	0.0497123
AK084066	Xpo7	0.5404	1.52968e-06	0.0124415
NM_026642	Trmt12	0.534993	7.41718e-05	0.0301961
NM_009749	Bex2	0.533351	1.99325e-05	0.020794
NM_001252485	Inca1	0.530333	1.40082e-05	0.0194848
AK076764	AK076764	0.523562	9.11559e-05	0.0313278
BC029092	BC029092	0.52116	3.0644e-05	0.023154
NM_028235	Ttc30b	0.510721	3.55787e-05	0.0243913
NM_178885	AI182371	0.508482	0.000116223	0.0337537
XM_011242639	Gm10910	0.504342	0.000158293	0.0367957
ENSMUST00000134518	Uhrf2	0.502295	0.000131892	0.0347833
NM_011266	Rfxank	0.500775	7.53786e-05	0.0303176
NM_139147	Rab40b	0.500635	0.000160925	0.0367957
NM_178752	Gdpgp1	0.493087	0.000209981	0.0403419
NM_183270	Coa4	0.491293	6.37506e-06	0.0157835
AK010062	Dqx1	0.489414	0.000229767	0.0419142
NR_015597	Zfp862-ps	0.487934	8.7157e-05	0.0311634
NM_029320	Pibf1	0.480409	0.000110098	0.0325256
NM_026517	Rpl22l1	0.479463	0.00021005	0.0403419
A_55_P2725981	A_55_P2725981	0.477708	0.000291557	0.0450604
NM_010175	Fadd	0.477099	7.79517e-05	0.0304028
NM_010113	Egf	0.467527	0.000137626	0.0348766
NM_009803	Nr1i3	0.466146	0.000117727	0.0337537
NM_007872	Dnmt3a	0.465496	5.11744e-05	0.0243913
NM_026044	Dph7	0.463012	0.000104491	0.0325161
BC012698	BC012698	0.462754	0.000326937	0.0472105
NM_030096	Ddx52	0.458341	4.67006e-05	0.0243913
NM_011747	Zfp13	0.458001	4.74342e-05	0.0243913
XR_373393	Gm28321	0.452491	0.000283729	0.0443322
AK138619	Gm10751	0.451324	0.00017186	0.0382479
NR_105063	Gm20319	0.451008	3.49188e-05	0.0243913
NM_018747	Akap7	0.450421	0.000253991	0.0430763
NM_175394	Wtap	0.450368	5.28852e-05	0.0243913
XR_885968	Gm39874	0.444639	9.97857e-05	0.0322738
NM_008886	Pms2	0.444634	2.7338e-05	0.023154
NR_045945	Tomm6os	0.443008	3.96271e-05	0.0243913
NM_145374	Mios	0.440675	0.000199002	0.0402199
NM_133922	Krba1	0.438682	3.12114e-05	0.023154
NM_138587	Fam3c	0.429852	1.30021e-05	0.0194848
NR_045645	BC037704	0.429412	0.000251336	0.0430763
NM_172761	Mthfsd	0.428741	0.000264206	0.0432031
NM_029385	Nudt16	0.428155	4.6231e-05	0.0243913
NM_178926	Vmac	0.426152	1.03773e-05	0.0192459
NM_001164420	Pqlc1	0.425281	2.79984e-05	0.023154
NM_028785	Dock8	0.420558	6.27744e-05	0.0275737
BC089503	AW146154	0.420384	0.000255493	0.0430763
NM_009697	Nr2f2	0.419721	0.000208637	0.0403419
NM_133750	Fam118a	0.418218	0.000298986	0.0455803
NM_177359	Zfp799	0.417902	6.93011e-05	0.0290144
NM_001042557	Map2k7	0.417058	0.000195946	0.0398857
NM_001177505	Zkscan7	0.414359	5.33512e-05	0.0243913
NM_001162945	Mtx3	0.410439	0.000135113	0.0348766
AK009842	Zkscan14	0.406551	0.000179347	0.0384615
NM_026936	Oxa1l	0.406265	4.36395e-05	0.0243913
NM_012065	Pde6g	0.404143	0.00010108	0.0322738
NM_026909	Thap7	0.403731	0.000101043	0.0322738
AK139286	Gm6297	0.403693	0.000151085	0.0362855
NM_029357	Pcdh1	0.401841	3.9103e-05	0.0243913
NM_001256052	Rslcan18	0.396449	0.000260534	0.0432031
NM_054054	Brdt	0.396067	0.000270393	0.0432031
NM_183000	Asic3	0.389451	0.000305028	0.0460758
NM_001170488	Tprkb	0.388263	4.82743e-06	0.015222
ENSMUST00000132629	Upb1	0.387727	0.000189533	0.0395448
NM_023290	Mkrn2	0.383458	0.000217587	0.0408455
NM_022434	Cyp4f14	0.382406	4.49141e-05	0.0243913
NM_001302132	Cenpa	0.38202	0.000287272	0.0446047
NM_001081320	Cyb561d1	0.37912	6.61908e-05	0.0283288
NM_175273	Fam219b	0.378036	8.73525e-05	0.0311634
AK166189	Patz1	0.377694	0.000300382	0.0455803
NM_175364	Lyrm2	0.371152	4.20828e-05	0.0243913
NM_172392	Zfp759	0.371046	0.000353225	0.0493377
ENSMUST00000150564	Zmynd8	0.369176	1.3698e-05	0.0194848
NM_028427	Tmem192	0.362838	1.80665e-05	0.0201038
NM_011830	Impdh2	0.361971	6.58108e-05	0.0283288
NM_028119	Ddb2	0.359369	0.000140245	0.0352014
NM_009730	Atrn	0.35567	0.000137134	0.0348766
NM_027949	Phf7	0.355298	8.50733e-05	0.0311634
NM_172396	Smim7	0.343918	2.39157e-05	0.0219226
NM_001035231	Zfp748	0.343871	0.000105213	0.0325161
NM_001007581	Trp53rka	0.3414	0.000106273	0.0325161
NM_011305	Rxra	0.340804	0.000237476	0.0423939
NM_134155	Brms1	0.33603	0.000145134	0.0356251
AK087754	Tbc1d17	0.335494	2.28722e-05	0.0218155
NM_019769	Chp1	0.333011	0.000211156	0.0403419
ENSMUST00000134769	Nat9	0.328213	0.000209269	0.0403419
NM_023041	Pex19	0.323811	4.43376e-05	0.0243913
NM_001033231	Fam195b	0.319631	4.53489e-05	0.0243913
AK181635	Pddc1	0.317657	0.000109131	0.0325256
NM_030259	Rilpl2	0.312089	6.95309e-05	0.0290144
ENSMUST00000174839	H2-T23	0.310934	0.000143334	0.0354938
NM_133946	Nlrp6	0.302705	0.00027602	0.0436907
AK043361	Glce	0.297007	0.000320712	0.0469887
NM_023831	Ift46	0.292646	3.04706e-05	0.023154
NM_178811	Trappc12	0.287943	0.000264665	0.0432031
ENSMUST00000082418	ND5	0.279021	0.000187206	0.0393051
NM_133854	Snapin	0.274252	0.000154946	0.0366848
ENSMUST00000139534	Pam16	0.270281	0.000279918	0.0440779
NM_025797	Cyb5a	0.270174	7.83226e-05	0.0304028
NM_026615	Urm1	0.266221	0.000128838	0.0346856
NM_138681	Bcas3	0.264448	0.000199997	0.0402199

## Sheet: AdditionalFile8J
Additional File 8J: GO term enrichment analysis using the list of genes significantly down-regulated in females Pxr-/- ATB compared to males Pxr-/- Cont. No metabolic pathways was found significantly enriched at adjusted P-value < 0.05.
Term	Overlap	P-value	Adjusted P-value	Odds Ratio	Combined Score	Genes
Arachidonic acid metabolism	4/89	0.00242637	0.167651	7.63317	45.9621	CYP2C54;GPX6;CYP2C50;CYP4F14
Gastric cancer	5/150	0.00261955	0.167651	5.6224	33.4238	RXRA;TERT;EGF;FZD8;DDB2
Non-small cell lung cancer	3/66	0.00837017	0.346011	7.66976	36.6851	RXRA;EGF;DDB2
Purine metabolism	4/136	0.0108128	0.346011	4.90363	22.1988	PDE6G;IMPDH2;PDE6C;NUDT16
Steroid hormone biosynthesis	3/89	0.0187186	0.479195	5.61202	22.326	HSD3B5;CYP2C54;CYP2C50
Thyroid cancer	2/37	0.0227128	0.48454	9.1424	34.6024	RXRA;DDB2

[truncated: 1 more sheets: AdditionalFile8K]
